# Supplementary material for: Mapping gene and gene pathways associated with coronary artery disease: a CARDIoGRAM exome and multi-ancestry UK biobank analysis
Source: Sci Rep. 2021 Aug 12;11:16461. doi: 10.1038/s41598-021-95637-9 (PMC8361107; doi:10.1038/s41598-021-95637-9)
Supplement: Supplementary file 1 — Supplementary Dataset 1. [file 41598_2021_95637_MOESM1_ESM.xlsx]

## Sheet: Contents
		Mapping gene and gene pathways associated with coronary artery disease: A CARDIoGRAM exome and multi-ancestry UK biobank analysis
		Supplemental Tables			Title of the sheet
		I			Discovery Cohort Studies
		II			CARDIoGRAM Exome Summary Data
		III			GWAS screened non-synonymous SNVs associated with coronary artery disease
		IV			Previously reported association of non-synonymous SNVs (corresponding genes) with CAD & suggested functional pathways
		V			Versatile Gene Based Association Study-2 of CARDioGRAM Exome non-synonymous SNVs
		VI			Versatile Gene Based Pathway Association Study-2 of CARDIoGRAM Exome non-synonymous SNVs
		VII			Top one percent VEGAS2 associated genes associated with CAD
		VIII			Top VEGAS2 enriched pathways associated with CAD
		IX			MAGMA Gene Based Association Study of CARDioGRAM Exome non-synonymous SNVs
		X			MAGMA Gene Based Pathway Association Study of CARDIoGRAM Exome non-synonymous SNVs
		Supplemental Figures
		FI			QQ plot of non-synonymous SNVs
		FII			Mahattan plot of non-synonymous loci with corresponding gene annotations

## Sheet: I Discovery Cohort
			Discovery Cohort Studies
	Number	Study name		Design	Genotyping Platform	Cases	Case definition				Controls	Control definition
	1	ATVB		Case-control	Illumina HumanExome BeadChip v1.0	1428	Patients ≤ 45 yrs with MI				1069	No history of thromboembolic disease.
	2	BHF-FHS+WTCCC-CAD		Case-control	Illumina HumanExome BeadChip v1.0	2833	CAD cases (age≤ 66 yrs) with validated MI, CABG, PCI or positive non invasive stress test through the BHF and WTCCC study cohorts.				5912	Contols were recruited from UK1958 birth cohort and National Blood Service Donors.
	3	BioVU		Case-control	Illumina HumanExome BeadChip v1.0	4587	Cases with ischemic heart disease ICD.9 codes (410.x-414.x) for more ≥ 2 occasions were identified by Vanderbilt University Medical Center Biorepository.				16556	Controls without ICD.9 codes (410.x-414.x) for ischemic heart diseases were selected.
	4	Duke		Case-control	Illumina HumanExome BeadChip v1.0	660	Cases (Males ≤ 55 yrs or females ≤ 65 yrs) with angiograhic evidence of > 1 epicardial coronary artery stenosis (> 50%) without diabetes, severe pulmonary hypertension or congenital heart disease.				515	Controls (≥ 50 yrs) with no more than 30% stenosis in any epicardial coronary vessel.
	5	EPIC CAD		Nested case-control	Illumina HumanExome BeadChip v1.0	1386	Enrolled individuals in UK were followed for 11 yrs (till Jun 2006) and CAD cases were identified through hospital admission records or died due to CAD. CAD was defined based on ICD9 (410-414), ICD10 (I20-I25) and hospital discharge code ICD-10 I20.0, I21, I22, or I23.				7037	Controls with no evidence of cardiovascular disease (defined as ICD-9 401- 448 and ICD-10 I10-I79) during the follow up period.
	6	FIA3		Nested case-control	Illumina HumanExome BeadChip v1.0	2473	MI cases in the VIP, MONICA and MSP study in Vasterbotten, Sweden				2047	Controls without MI in VIP and MSP study
	7	GoDARTS CAD		Case-control	Illumina HumanExome BeadChip v1.0	1568	Cases wth CAD defined as fatal or non-fatal MI, unstable angina or coronary revascularization				2772	Controls with CAD or stroke or peripherval vascular disease
	8	EGCUT		Nested case-control	Illumina HumanExome BeadChip v1.0	392	Cases with CAD or MI identified by Estonia Biobank using medical records and ICD-10 codes (I20-I25).				777	Controls without cardiovascular disease defined by ICD 10 codes (I10-I79)
	9	German CAD North		Case-control	Illumina HumanExome BeadChip v1.0	4464	Cases included from German Myocardial Infarction Family Studies (S4) with history of MI and from PopGen Biobank with atleast one epicardial coronary stenosis (≥ 70%).				2886	Controls from the population.
	10	German CAD South		Case-control	Illumina HumanExome BeadChip v1.0	5255	Cases included from German Myocardial Infarction Family Studies (S3) with history of MI, Munich MI with MI and from PopGen Biobank with atleast one epicardial coronary stenosis (≥ 70%).				2921	Controls from the population.
	11	HUNT		Case-control	iSelect HumanExome BeadChip V1.0	2351	Cases retrospectively identified with MI (ICD-10= I21 or ICD-9= 410) diagnosed at 2 hospital in Nord-Trøndelag county from 1987-2011.				2348	Controls from the same cohort without self reported or hospital diagnosed or family history of the following: MI, angina, heart failure, stroke, aortic aneurysm, atherosclerosis, intermittent claudication, and registered percutaneous coronary angioplasty procedures or bypass surgery.
	12	BioMe Biobank		Case-control	Illumina HumanExome BeadChip v1.0	704	Cases with CAD identified with ICD-9 codes (410.x-414.x) with abnormal stress or coronary angiogram.				1729	Controls from same biobank not meeting case definition.
	13	MDC		Prospective cohort	Illumina OmniExome array	2283	Cases with incident or prevalent fatal or non fatal MI.				4511	Controls without CAD at baseline and at follow up.
	14	MHI		Case-control	Illumina HumanExome BeadChip v1.0	3990	Cases with CAD defined as presence of MI or PCI or CABG.				6585	Contols without history of MI or PCI or CABG.
	15	OHS		Case-control	Illumina HumanExome BeadChip v1.0	1024	Cases (males ≤ 55 yrs, females ≤ 65 yrs) with atleast one epicardial coronary stenosis (>50%) or PCI or MI or CABG.				2267	Controls (Ages >65 yrs) without any symptoms or had no epicardial stenosis (<50%) on coronary angiogram.
	16	PAS-AMC		Case-control	Illumina HumanExome BeadChip v1.0	728	Cases (age < 51 yrs) with MI or PCI or CABG or atleast on epicardial coronary stenosis (≥ 70%).				808	Controls from same region as cases.
	17	PennCath		Case-control	Illumina HumanExome BeadChip v1.0	683	Cases (males ≤ 55 yrs or females ≤ 60 yrs) with angiograhic evidence of > 1 epicardial coronary artery stenosis (> 50%)				156	Controls (age > 40 yrs) with angiographic evidence of coronary stenosis of any epicardial vessel not exceeding 10%.
	18	PROCARDIS		Case-control	Illumina HumanExome BeadChip v1.0	2490	Cases (Age <66 yrs) with CAD defined as history of MI, or CABG, or PCI or stable angina.				2220	Controls (Age ≥ 66yrs) with no personal or sibling history of CAD.
	19	VHS		Case-control	Illumina HumanExome BeadChip v1.0	176	Cases (males ≤ 45 yrs, females ≤ 55 yrs) with documented MI or CABG or epicardial coronary stenosis.				164	Controls (males >60 yrs, females >65 yrs) without epicardial coronary stenosis in angiogram.
	20	WHI		Prospective cohort	Illumina HumanExome BeadChip v1.0	2860	Cases (age ≥ 45 yrs) with history of MI or PCI or hospitalized for angina or died due to CAD.				14960	Controls ( (age ≥ 45 yrs) without coronary heart disease.
					Total	42335					78240
	ATVB: Italian Atherosclerosis, Thrombosis, and Vascular Biology Study, Europe
	BHF-FHS: British Heart Foundation Family Heart Study; WTCCC-CAD: Wellcome Trust Case Control Consortium, United Kingdom
	BioVU: Vanderbilt University Medical Center Biorepository, United States
	Duke: Duke Cathgen Study, United States
	EPIC: European Prospective Study into Cancer and Nutrition, England
	FIA3: First-time incidence of myocardial infarction in the AC county 3; VIP: Vasterbotten Intervention Program; MONICA: Monitoring Trends in Cardiovascular disease in Northern Sweden; MSP: Mammography Screening Project in Vasterbotten
	GoDARTS: Genetics of Diabetes Audit and Research Tayside, Scotland
	EGCUT: Estonian Genome Centre, University of Tartu
	HUNT: Nord-Trøndelag health study, Europe
	BioMe Biobank: Personalized Medicine Biobank, United States
	MDC: Malmo Diet and Cancer Study-Cardiovascular Cohort, Sweden
	MHI: Montreal Heart Institute Study, Canada
	OHS: Ottawa Heart Study, Canada
	PAS-AMC: Premature Atherosclerosis Study at Academic Medical Center Amsterdam
	PennCath: University of Pennsylvania Catheterization Study
	PROCARDIS: Precocious Coronary Artery Disease Study, Europe, United Kingdom
	VHS: Verona Heart Study, Europe
	WHI: Women’s Health Initiative, United States
	MI: myocardial infarction; CAD: coronary artery disease; CABG: Coronary Artery Bypass Graft; PCI: Percutaneous Coronary Intervention; ICD: International Statistical Classification of Diseases

## Sheet: II CARDIOGRAM_DATA
								CARDIoGRAM Exome Summary Data
SNPID	chr	pos	effect_allele	other_allele	effect_allele_freq	log_OR	se	Pvalue	N_samples	heterogeneity_Pvalue	dbSNPID	single_gene	single_func_region	sc_exonic	sc_nonsynSplice	sc_lof	sc_damaging
exm2268640	1	762320	T	C	0.0025	0.1145	0.1173	0.3288	108921	0.2601	rs75333668	LINC00115	ncRNA_exonic	TRUE	FALSE	FALSE	FALSE
exm44	1	865584	A	G	0.0015	0.4498	0.5325	0.3983	6246	0.7197	rs148711625	SAMD11	exonic;nonsynonymous	TRUE	TRUE	FALSE	TRUE
exm46	1	865625	A	G	0.0212	0.1784	0.143	0.212	30552	0.6179	rs146327803	SAMD11	exonic;nonsynonymous	TRUE	TRUE	FALSE	TRUE
exm47	1	865628	G	A	0.9938	0.0224	0.0649	0.7301	119405	0.5728	rs41285790	SAMD11	exonic;nonsynonymous	TRUE	TRUE	FALSE	FALSE
exm51	1	865662	A	G	0.0308	0.1856	0.112	0.09739	32858	0.8662	rs140751899	SAMD11	exonic;nonsynonymous	TRUE	TRUE	FALSE	FALSE
exm53	1	865665	A	G	0.0016	0.1341	0.1762	0.4467	104539	0.9414	rs145442390	SAMD11	exonic;nonsynonymous	TRUE	TRUE	FALSE	FALSE
exm55	1	865694	T	C	0.0021	0.3456	0.1554	0.02612	108113	0.4221	rs9988179	SAMD11	exonic;nonsynonymous	TRUE	TRUE	FALSE	TRUE
exm63	1	866438	A	G	0.0015	0.4334	0.5829	0.4571	4710	1	rs144010167	SAMD11	exonic;nonsynonymous	TRUE	TRUE	FALSE	TRUE
exm94	1	874501	T	C	0.001	0.0695	0.2122	0.7433	80839	0.7172	rs199625867	SAMD11	exonic;nonsynonymous	TRUE	TRUE	FALSE	TRUE
exm106	1	874762	T	C	0.0025	0.5587	0.3326	0.09297	54436	0.2056	rs139437968	SAMD11	exonic;nonsynonymous	TRUE	TRUE	FALSE	TRUE
exm116	1	877556	A	G	0.0013	0.4623	0.3987	0.2462	30546	0.8174	rs201313326	SAMD11	exonic;nonsynonymous	TRUE	TRUE	FALSE	FALSE
exm145	1	878423	T	C	0.0014	0.2077	0.4808	0.6658	12055	0.918	rs201075481	SAMD11	exonic;nonsynonymous	TRUE	TRUE	FALSE	TRUE
exm158	1	878744	G	C	0.9983	0.0161	0.124	0.8964	112641	0.9557	rs138897766	SAMD11	exonic;nonsynonymous	TRUE	TRUE	FALSE	FALSE
exm2275405	1	879439	A	G	0.0184	0.3336	0.167	0.04577	12049	0.7004	rs150064100	SAMD11	exonic;nonsynonymous	TRUE	TRUE	FALSE	FALSE
exm222	1	880160	C	T	0.9987	0.3628	0.3115	0.2442	50124	0.9771	rs200633429	NOC2L	exonic;nonsynonymous	TRUE	TRUE	FALSE	FALSE
exm2253572	1	880167	A	G	0.001	0.0172	0.2289	0.9401	89895	0.5546	rs201894720	NOC2L	exonic;synonymous	TRUE	FALSE	FALSE	FALSE
exm241	1	880502	C	T	0.9984	0.0069	0.1298	0.9576	118565	0.7725	rs74047418	NOC2L	exonic;nonsynonymous	TRUE	TRUE	FALSE	FALSE
exm2253575	1	881627	A	G	0.6354	0.0306	0.0175	0.08031	36958	0.3912	rs2272757	NOC2L	exonic;synonymous	TRUE	FALSE	FALSE	FALSE
exm1917942	1	881825	C	T	0.9981	0.0406	0.1667	0.8075	69202	0.3334	rs143216532	NOC2L	exonic;nonsynonymous	TRUE	TRUE	FALSE	TRUE
exm269	1	881918	G	A	0.9358	0.0117	0.0192	0.541	120566	0.9056	rs35471880	NOC2L	exonic;nonsynonymous	TRUE	TRUE	FALSE	TRUE
exm314	1	887799	T	C	0.0018	0.2106	0.1241	0.08961	112867	0.5997	rs141541533	NOC2L	exonic;nonsynonymous	TRUE	TRUE	FALSE	TRUE
exm332	1	888563	T	C	0.0254	0.1066	0.1255	0.3956	81062	0.9799	rs150127608	NOC2L	exonic;nonsynonymous	TRUE	TRUE	FALSE	FALSE
exm340	1	888659	T	C	0.0557	0.0138	0.0205	0.5011	120533	0.1166	rs3748597	NOC2L	exonic;nonsynonymous	TRUE	TRUE	FALSE	FALSE
exm348	1	889238	A	G	0.0548	0.0159	0.0206	0.4419	120571	0.1185	rs3828049	NOC2L	exonic;nonsynonymous	TRUE	TRUE	FALSE	TRUE
exm355	1	889403	A	T	0.0012	0.9273	0.6273	0.1393	4708	1	rs62639963	NOC2L	exonic;nonsynonymous	TRUE	TRUE	FALSE	TRUE
exm382	1	891591	T	C	0.0016	0.0164	0.1418	0.9076	108172	0.8619	rs138672231	NOC2L	exonic;nonsynonymous	TRUE	TRUE	FALSE	FALSE
exm395	1	892380	G	A	0.9989	0.0193	0.5251	0.9707	16400	0.4118	rs150615968	NOC2L	exonic;nonsynonymous	TRUE	TRUE	FALSE	FALSE
exm410	1	894315	A	G	0.002	0.2322	0.2388	0.3309	79286	0.5912	rs201512962	NOC2L	exonic;nonsynonymous	TRUE	TRUE	FALSE	FALSE
exm411	1	894330	A	G	0.0016	0.0997	0.1607	0.5349	97875	0.08351	rs144217019	NOC2L	exonic;nonsynonymous	TRUE	TRUE	FALSE	FALSE
exm2264981	1	894573	G	A	0.0991	0.0137	0.0159	0.3883	118139	0.02339	rs13303010	NOC2L	intronic	FALSE	FALSE	FALSE	FALSE
exm447	1	897009	G	A	0.0019	0.0796	0.1265	0.5295	112219	0.4458	rs138690517	KLHL17	exonic;splicing;nonsynonymous	TRUE	TRUE	TRUE	TRUE
exm503	1	898153	A	C	0.0013	0.1731	0.151	0.2517	107802	0.5805	rs147703918	KLHL17	exonic;nonsynonymous	TRUE	TRUE	FALSE	TRUE
exm534	1	898542	G	A	0.0019	0.5031	0.2931	0.0861	56446	0.3985	rs186429850	KLHL17	exonic;nonsynonymous	TRUE	TRUE	FALSE	TRUE
exm546	1	898787	G	T	0.9989	0.0088	0.2131	0.9671	80721	0.5145	rs143920987	KLHL17	exonic;nonsynonymous	TRUE	TRUE	FALSE	TRUE
exm554	1	898869	C	T	0.9981	0.2758	0.9174	0.7637	2433	1	rs138106672	KLHL17	exonic;nonsynonymous	TRUE	TRUE	FALSE	TRUE
exm570	1	899537	G	A	0.0013	0.9367	0.6502	0.1497	4710	1	rs192525640	KLHL17	exonic;nonsynonymous	TRUE	TRUE	FALSE	TRUE
exm580	1	899789	A	G	0.0044	0.2728	0.1728	0.1144	74707	0.209	rs199893924	KLHL17	exonic;nonsynonymous	TRUE	TRUE	FALSE	TRUE
exm2253593	1	900427	G	A	0.9965	0.1214	0.1045	0.2451	95051	0.6491	rs115741058	KLHL17	exonic;synonymous	TRUE	FALSE	FALSE	FALSE
exm1918827	1	901922	G	A	0.999	0.1841	0.2124	0.3862	105236	0.9876	rs62639980	PLEKHN1	exonic;nonsynonymous	TRUE	TRUE	FALSE	FALSE
exm615	1	901923	A	C	0.0319	0.0765	0.1121	0.4948	60596	0.3867	rs149741186	PLEKHN1	exonic;nonsynonymous	TRUE	TRUE	FALSE	FALSE
exm624	1	902088	G	A	0.9989	0.0214	0.1721	0.9012	114314	0.6285	rs201730138	PLEKHN1	exonic;nonsynonymous	TRUE	TRUE	FALSE	FALSE
exm628	1	902128	T	C	0.002	0.0252	0.1729	0.8841	85848	0.8869	rs28499371	PLEKHN1	exonic;nonsynonymous	TRUE	TRUE	FALSE	FALSE
exm635	1	902176	C	T	0.9986	0.0258	0.2812	0.9269	55479	0.8773	rs200379767	PLEKHN1	exonic;nonsynonymous	TRUE	TRUE	FALSE	TRUE
exm648	1	905901	A	G	0.001	0.0519	0.6067	0.9318	20245	0.5212	rs200191592	PLEKHN1	exonic;splicing;nonsynonymous	TRUE	TRUE	TRUE	TRUE
exm656	1	906067	A	G	0.0013	0.1421	0.4496	0.7519	15285	0.5079	rs199749406	PLEKHN1	exonic;splicing;nonsynonymous	TRUE	TRUE	TRUE	TRUE
exm674	1	906298	G	A	0.9983	0.2434	0.2916	0.404	29287	0.8182	rs199870272	PLEKHN1	exonic;nonsynonymous	TRUE	TRUE	FALSE	FALSE
exm687	1	906512	A	G	0.0011	0.4225	0.5515	0.4436	22522	0.4178	rs201888830	PLEKHN1	exonic;nonsynonymous	TRUE	TRUE	FALSE	FALSE
exm694	1	906583	A	G	0.0011	0.0856	0.6393	0.8935	12875	0.7185	rs200886536	PLEKHN1	exonic;nonsynonymous	TRUE	TRUE	FALSE	FALSE
exm717	1	907709	A	G	0.001	0.5064	0.4641	0.2752	30551	0.8471	rs150711457	PLEKHN1	exonic;nonsynonymous	TRUE	TRUE	FALSE	FALSE
exm725	1	907799	C	T	0.0019	0.3079	0.7486	0.6809	2432	1	rs111909377	PLEKHN1	exonic;nonsynonymous	TRUE	TRUE	FALSE	FALSE
exm739	1	908390	A	G	0.0026	0.8617	0.3288	0.008769	42391	0.002251	rs148169601	PLEKHN1	exonic;splicing;synonymous	TRUE	TRUE	TRUE	TRUE
exm773	1	909238	G	C	0.4169	0.0058	0.0095	0.5454	120560	0.7254	rs3829740	PLEKHN1	exonic;nonsynonymous	TRUE	TRUE	FALSE	FALSE
exm779	1	909268	C	T	0.9984	0.1726	0.3336	0.6049	21075	0.5346	rs140958781	PLEKHN1	exonic;nonsynonymous	TRUE	TRUE	FALSE	FALSE
exm782	1	909309	T	C	0.8127	0.0309	0.0204	0.1303	41364	0.3611	rs3829738	PLEKHN1	exonic;nonsynonymous	TRUE	TRUE	FALSE	FALSE
exm791	1	909369	A	G	0.013	0.1505	0.1465	0.3041	7531	0.06995	rs201434720	PLEKHN1	exonic;nonsynonymous	TRUE	TRUE	FALSE	FALSE
exm804	1	909846	A	G	0.0018	0.0123	0.2578	0.9621	44240	0.9307	rs142252262	PLEKHN1	exonic;nonsynonymous	TRUE	TRUE	FALSE	FALSE
exm861	1	934770	A	G	0.002	0.0525	0.1181	0.6564	111862	0.72	rs201391049	HES4	exonic;nonsynonymous	TRUE	TRUE	FALSE	TRUE
exm866	1	934801	T	C	0.002	0.2019	0.2221	0.3632	51631	0.2086	rs200512735	HES4	exonic;nonsynonymous	TRUE	TRUE	FALSE	FALSE
exm878	1	935085	A	G	0.0014	0.1203	0.5934	0.8394	4710	1	rs144665333	HES4	exonic;nonsynonymous	TRUE	TRUE	FALSE	TRUE
exm897	1	949422	A	G	0.0118	0.1002	0.1771	0.5717	71284	0.7852	rs143888043	ISG15	exonic;nonsynonymous	TRUE	TRUE	FALSE	FALSE
exm912	1	949608	G	A	0.602	0.0066	0.0096	0.4888	120566	0.8655	rs1921	ISG15	exonic;nonsynonymous	TRUE	TRUE	FALSE	FALSE
exm928	1	949832	G	A	0.9988	0.7125	0.5051	0.1584	12049	0.2094	rs139357483	ISG15	exonic;nonsynonymous	TRUE	TRUE	FALSE	FALSE
exm988	1	976963	G	A	0.001	0.0885	0.2073	0.6694	94575	0.3354	rs150359724	AGRN	exonic;nonsynonymous	TRUE	TRUE	FALSE	FALSE
exm991	1	977028	T	G	0.0075	0.149	0.0603	0.01347	101526	0.576	rs138031468	AGRN	exonic;nonsynonymous	TRUE	TRUE	FALSE	FALSE
exm1002	1	977396	A	G	0.001	0.5827	0.4435	0.1889	31739	0.6249	rs201280723	AGRN	exonic;nonsynonymous	TRUE	TRUE	FALSE	FALSE
exm1022	1	978747	G	A	0.9988	0.1393	0.4053	0.731	41874	0.5299	rs147081710	AGRN	exonic;nonsynonymous	TRUE	TRUE	FALSE	TRUE
exm1024	1	978762	A	G	0.0127	0.0154	0.0424	0.7157	120572	0.2023	rs138288952	AGRN	exonic;nonsynonymous	TRUE	TRUE	FALSE	TRUE
exm1029	1	978804	T	C	0.0014	0.1196	0.4349	0.7833	15285	0.8229	rs144164397	AGRN	exonic;nonsynonymous	TRUE	TRUE	FALSE	TRUE
exm1039	1	978974	G	A	0.9927	0.082	0.063	0.1929	119725	0.1381	rs79016973	AGRN	exonic;nonsynonymous	TRUE	TRUE	FALSE	TRUE
exm1061	1	979397	A	G	0.0043	0.1456	0.0889	0.1012	119250	0.5267	rs143324306	AGRN	exonic;nonsynonymous	TRUE	TRUE	FALSE	TRUE
exm1081	1	979748	A	T	0.9572	0.0081	0.0231	0.7269	120568	0.6872	rs113288277	AGRN	exonic;nonsynonymous	TRUE	TRUE	FALSE	TRUE
exm1084	1	980552	G	A	0.9988	0.0202	0.1792	0.91	103939	0.3071	rs140764403	AGRN	exonic;nonsynonymous	TRUE	TRUE	FALSE	FALSE
exm1110	1	981131	G	A	0.0029	0.1461	0.0919	0.1118	118519	0.9862	rs9697293	AGRN	exonic;nonsynonymous	TRUE	TRUE	FALSE	FALSE
exm1123	1	981345	T	C	0.0033	0.4022	0.3174	0.2051	30683	0.9773	rs118105080	AGRN	exonic;splicing;synonymous	TRUE	TRUE	TRUE	TRUE
exm1124	1	981353	T	C	0.0036	0.0499	0.0918	0.5866	98166	0.5505	rs116836855	AGRN	exonic;nonsynonymous	TRUE	TRUE	FALSE	FALSE
exm1131	1	981394	C	T	0.9971	1.556	1.083	0.1508	2433	1	rs200642681	AGRN	exonic;nonsynonymous	TRUE	TRUE	FALSE	TRUE
exm1149	1	981852	A	C	0.0015	0.1621	0.1506	0.2818	101186	0.5538	rs148475305	AGRN	exonic;nonsynonymous	TRUE	TRUE	FALSE	FALSE
exm1160	1	981942	C	A	0.9929	0.0868	0.0645	0.1783	119698	0.1298	rs3813188	AGRN	exonic;nonsynonymous	TRUE	TRUE	FALSE	FALSE
exm1164	1	981996	C	T	0.9988	0.0242	0.4298	0.955	16565	0.6194	rs200639334	AGRN	exonic;nonsynonymous	TRUE	TRUE	FALSE	FALSE
exm1170	1	982213	G	C	0.9919	0.1165	0.0599	0.05164	95945	0.8037	rs150132566	AGRN	exonic;nonsynonymous	TRUE	TRUE	FALSE	FALSE
exm1176	1	982302	C	A	0.9979	0.0134	0.1181	0.9095	107756	0.6141	rs149159118	AGRN	exonic;nonsynonymous	TRUE	TRUE	FALSE	TRUE
exm1179	1	982722	A	G	0.9907	0.0202	0.0646	0.7547	78583	0.7878	rs142416636	AGRN	exonic;nonsynonymous	TRUE	TRUE	FALSE	FALSE
exm1198	1	983011	A	G	0.0013	0.1695	0.1739	0.3298	100500	0.1277	rs200339732	AGRN	exonic;nonsynonymous	TRUE	TRUE	FALSE	FALSE
exm1206	1	983243	T	C	0.0037	0.0287	0.0854	0.7372	119730	0.2239	rs142620337	AGRN	exonic;nonsynonymous	TRUE	TRUE	FALSE	TRUE
exm1210	1	983404	T	C	0.001	0.5843	0.301	0.0522	65573	0.9222	rs137965991	AGRN	exonic;nonsynonymous	TRUE	TRUE	FALSE	FALSE
exm1219	1	983506	C	T	0.9925	0.1134	0.0591	0.05509	102749	0.7775	rs139294803	AGRN	exonic;nonsynonymous	TRUE	TRUE	FALSE	FALSE
exm1234	1	984280	A	G	0.001	0.1429	0.5404	0.7914	11485	0.5807	rs183686622	AGRN	exonic;nonsynonymous	TRUE	TRUE	FALSE	FALSE
exm1246	1	984656	A	G	0.0022	0.1187	0.1807	0.5114	101488	0.9826	rs201436229	AGRN	exonic;nonsynonymous	TRUE	TRUE	FALSE	TRUE
exm1247	1	984660	T	C	0.0017	0.0939	0.1219	0.441	118502	0.9256	rs200232485	AGRN	exonic;nonsynonymous	TRUE	TRUE	FALSE	FALSE
exm1256	1	984723	T	C	0.001	0.7685	0.457	0.09262	31271	0.2137	rs200646795	AGRN	exonic;nonsynonymous	TRUE	TRUE	FALSE	TRUE
exm1258	1	984794	T	C	0.001	0.1768	0.4031	0.661	46800	0.9452	rs138526997	AGRN	exonic;nonsynonymous	TRUE	TRUE	FALSE	TRUE
exm1265	1	984971	G	A	0.9881	0.0267	0.0513	0.6023	81534	0.8997	rs111818381	AGRN	exonic;nonsynonymous	TRUE	TRUE	FALSE	FALSE
exm1312	1	985826	A	G	0.0011	0.2594	0.2961	0.381	35275	0.514	rs17160775	AGRN	exonic;nonsynonymous	TRUE	TRUE	FALSE	FALSE
exm1334	1	986165	A	G	0.0047	0.0717	0.0732	0.327	120544	0.5423	rs145444272	AGRN	exonic;nonsynonymous	TRUE	TRUE	FALSE	TRUE
exm1348	1	986732	A	G	0.0122	0.0535	0.0429	0.213	120565	0.8897	rs144245019	AGRN	exonic;nonsynonymous	TRUE	TRUE	FALSE	FALSE
exm1368	1	986998	C	G	0.001	0.7051	0.4526	0.1192	15992	0.4486	rs199499080	AGRN	exonic;nonsynonymous	TRUE	TRUE	FALSE	TRUE
exm1381	1	989155	T	C	0.0012	0.3447	0.4719	0.4651	25853	0.4553	rs201518881	AGRN	exonic;nonsynonymous	TRUE	TRUE	FALSE	FALSE
exm1387	1	989207	C	G	0.003	0.1058	0.1793	0.5552	56069	0.9839	rs74685771	AGRN	exonic;nonsynonymous	TRUE	TRUE	FALSE	TRUE
exm1388	1	989216	T	C	0.0014	0.463	0.3057	0.1299	73599	0.7384	rs141178720	AGRN	exonic;nonsynonymous	TRUE	TRUE	FALSE	FALSE
exm1389	1	989219	C	T	0.9985	0.027	0.5201	0.9586	28276	0.1755	rs201604787	AGRN	exonic;nonsynonymous	TRUE	TRUE	FALSE	FALSE
exm1470	1	1021302	T	C	0.9985	0.0729	0.1534	0.6345	92256	0.5314	rs151035904	C1orf159	exonic;nonsynonymous	TRUE	TRUE	FALSE	TRUE
exm1475	1	1021386	A	G	0.0012	0.5728	0.4388	0.1917	43297	0.5627	rs143911328	C1orf159	exonic;nonsynonymous	TRUE	TRUE	FALSE	TRUE
exm1480	1	1022534	T	C	0.001	0.3257	0.3569	0.3614	40734	0.9845	rs183314105	C1orf159	exonic;nonsynonymous	TRUE	TRUE	FALSE	TRUE
exm1494	1	1025751	C	T	0.9985	0.1851	0.1431	0.1958	110071	0.8267	rs75079403	C1orf159	exonic;nonsynonymous	TRUE	TRUE	FALSE	FALSE
exm1507	1	1026913	T	C	0.0336	0.0493	0.0263	0.06139	120496	0.7093	rs115662838	C1orf159	exonic;nonsynonymous	TRUE	TRUE	FALSE	FALSE
exm2263810	1	1062638	A	C	0.5433	0.0028	0.0094	0.7695	120572	0.6578	rs9442373	NA	intergenic	FALSE	FALSE	FALSE	FALSE
exm1542	1	1114668	G	A	0.9308	0.0057	0.019	0.7654	120534	0.937	rs6668667	TTLL10	exonic;nonsynonymous	TRUE	TRUE	FALSE	FALSE
exm1550	1	1115461	T	C	0.0013	0.1753	0.1562	0.2617	114478	0.5446	rs116383664	TTLL10	exonic;nonsynonymous	TRUE	TRUE	FALSE	TRUE
exm1553	1	1115503	T	C	0.9723	0.006	0.0293	0.8381	120567	0.639	rs111751804	TTLL10	exonic;nonsynonymous	TRUE	TRUE	FALSE	FALSE
exm1554	1	1115510	C	T	0.9985	0.2288	0.1768	0.1956	98358	0.9866	rs114359609	TTLL10	exonic;nonsynonymous	TRUE	TRUE	FALSE	FALSE
exm1556	1	1115548	G	A	0.971	0.0368	0.0409	0.3683	58052	0.8001	rs114390380	TTLL10	exonic;nonsynonymous	TRUE	TRUE	FALSE	FALSE
exm1560	1	1115602	A	G	0.0036	0.103	0.1675	0.5386	97035	0.9496	rs139755178	TTLL10	exonic;nonsynonymous	TRUE	TRUE	FALSE	FALSE
exm1571	1	1115954	T	C	0.0046	0.1773	0.2311	0.443	63660	0.9412	rs191284590	TTLL10	exonic;stopgain	TRUE	TRUE	TRUE	TRUE
exm1580	1	1116182	T	C	0.0013	0.41	0.5429	0.4501	6246	0.2265	rs58991788	TTLL10	exonic;nonsynonymous	TRUE	TRUE	FALSE	TRUE
exm1583	1	1116189	A	G	0.0011	0.0721	0.5792	0.9009	13455	0.3234	rs137938349	TTLL10	exonic;nonsynonymous	TRUE	TRUE	FALSE	FALSE
exm1591	1	1117141	T	C	0.0016	0.2115	0.1915	0.2694	60839	0.7946	rs138745293	TTLL10	exonic;nonsynonymous	TRUE	TRUE	FALSE	FALSE
exm1592	1	1117159	G	T	0.0025	0.2269	0.148	0.1252	75401	0.7699	rs41285820	TTLL10	exonic;nonsynonymous	TRUE	TRUE	FALSE	FALSE
exm1609	1	1118330	A	G	0.0024	0.539	0.2488	0.03028	39718	0.3174	rs140929937	TTLL10	exonic;nonsynonymous	TRUE	TRUE	FALSE	FALSE
exm1631	1	1119410	A	G	0.0015	0.7614	0.3386	0.02453	49388	0.9551	rs201958216	TTLL10	exonic;nonsynonymous	TRUE	TRUE	FALSE	TRUE
exm1640	1	1120370	G	C	0.0013	0.3801	0.2464	0.1229	59472	0.6533	rs74046640	TTLL10	exonic;nonsynonymous	TRUE	TRUE	FALSE	TRUE
exm1641	1	1120377	T	A	0.9732	0.0191	0.0291	0.5105	120543	0.5488	rs116321663	TTLL10	exonic;nonsynonymous	TRUE	TRUE	FALSE	FALSE
exm1646	1	1120431	A	G	0.0494	0.044	0.023	0.05541	102753	0.6765	rs1320571	TTLL10	exonic;nonsynonymous	TRUE	TRUE	FALSE	FALSE
exm1649	1	1120488	C	A	0.0014	0.1657	0.1485	0.2644	112445	0.9098	rs74475385	TTLL10	exonic;splicing;nonsynonymous	TRUE	TRUE	TRUE	TRUE
exm2249617	1	1120489	A	G	0.001	0.2468	0.2561	0.3352	85129	0.7326	rs142263062	TTLL10	exonic;splicing;synonymous	TRUE	TRUE	TRUE	TRUE
exm1654	1	1120503	A	G	0.001	0.1349	0.355	0.7038	39978	0.9375	rs116251234	TTLL10	exonic;nonsynonymous	TRUE	TRUE	FALSE	FALSE
exm1688	1	1139268	A	G	0.001	0.8493	0.5204	0.1027	11494	0.7528	rs142584447	TNFRSF18	exonic;stopgain	TRUE	TRUE	TRUE	TRUE
exm1693	1	1139308	A	G	0.0011	0.3453	0.1973	0.08015	81484	0.9136	rs201894449	TNFRSF18	exonic;nonsynonymous	TRUE	TRUE	FALSE	FALSE
exm1695	1	1139320	T	C	0.0011	0.217	0.2935	0.4598	77292	0.7294	rs200096730	TNFRSF18	exonic;nonsynonymous	TRUE	TRUE	FALSE	FALSE
exm1703	1	1139498	T	C	0.0104	0.0479	0.0631	0.4482	73050	0.3561	rs11466693	TNFRSF18	exonic;nonsynonymous	TRUE	TRUE	FALSE	FALSE
exm1726	1	1140855	T	C	0.0028	0.0355	0.1029	0.7299	111596	0.687	rs143092669	TNFRSF18	exonic;nonsynonymous	TRUE	TRUE	FALSE	FALSE
exm1732	1	1141776	C	T	0.9929	0.165	0.1188	0.1648	25139	0.7507	rs141996135	TNFRSF18	exonic;nonsynonymous	TRUE	TRUE	FALSE	FALSE
exm1761	1	1147337	T	C	0.0018	0.2112	0.1534	0.1685	75547	0.3866	rs201461846	TNFRSF4	exonic;nonsynonymous	TRUE	TRUE	FALSE	FALSE
exm1769	1	1147462	G	A	0.0024	0.1527	0.1344	0.256	81723	0.8137	rs150407012	TNFRSF4	exonic;nonsynonymous	TRUE	TRUE	FALSE	FALSE
exm1771	1	1147486	A	G	0.0102	0.2894	0.1971	0.142	20219	0.264	rs150220682	TNFRSF4	exonic;nonsynonymous	TRUE	TRUE	FALSE	FALSE
exm1808	1	1152917	A	G	0.0012	0.1226	0.1634	0.4529	114506	0.774	rs113021852	SDF4	exonic;nonsynonymous	TRUE	TRUE	FALSE	TRUE
exm1832	1	1153129	T	C	0.0013	0.2751	0.5059	0.5865	13455	0.8126	rs72894044	SDF4	exonic;nonsynonymous	TRUE	TRUE	FALSE	FALSE
exm1886	1	1164018	G	C	0.001	0.796	0.7113	0.2631	4699	1	rs116266251	SDF4	exonic;nonsynonymous	TRUE	TRUE	FALSE	FALSE
exm1892	1	1164073	A	G	0.001	0.1342	0.3271	0.6817	75033	0.7558	rs140789920	SDF4	exonic;nonsynonymous	TRUE	TRUE	FALSE	FALSE
exm1932	1	1177981	C	T	0.999	0.0309	0.4304	0.9427	20262	0.6495	rs59852185	FAM132A	exonic;nonsynonymous	TRUE	TRUE	FALSE	FALSE
exm1952	1	1178482	G	A	0.0963	0.008	0.016	0.6148	120536	0.1879	rs78555129	FAM132A	exonic;nonsynonymous	TRUE	TRUE	FALSE	FALSE
exm1968	1	1178883	A	G	0.0011	0.3568	0.4477	0.4255	34011	0.8291	rs145645025	FAM132A	exonic;nonsynonymous	TRUE	TRUE	FALSE	FALSE
exm1971	1	1178925	A	G	0.0939	0.0095	0.0173	0.5839	100388	0.1121	rs12093154	FAM132A	exonic;nonsynonymous	TRUE	TRUE	FALSE	TRUE
exm1987	1	1179619	A	C	0.001	0.2159	0.3932	0.583	23461	0.734	rs201741650	FAM132A	exonic;stopgain	TRUE	TRUE	TRUE	TRUE
exm-rs6685064	1	1211292	T	C	0.0693	0.0241	0.0188	0.1998	119016	0.3827	rs6685064	NA	intergenic	FALSE	FALSE	FALSE	FALSE
exm2059	1	1216848	A	G	0.0048	0.1078	0.3375	0.7494	36199	0.9621	rs34385715	SCNN1D	exonic;synonymous	TRUE	FALSE	FALSE	FALSE
exm2067	1	1219456	G	C	0.9989	0.054	0.2393	0.8214	41078	0.6318	rs199854533	SCNN1D	exonic;synonymous	TRUE	FALSE	FALSE	FALSE
exm2070	1	1220954	A	G	0.0363	0.0487	0.0255	0.05589	119008	0.6192	rs12751100	SCNN1D	exonic;synonymous	TRUE	FALSE	FALSE	FALSE
exm2090	1	1221530	C	T	0.9949	0.104	0.516	0.8403	4486	1	rs146792102	SCNN1D	exonic;synonymous	TRUE	FALSE	FALSE	FALSE
exm2093	1	1221564	T	C	0.0011	0.6195	0.6094	0.3094	13133	0.4778	rs61740392	SCNN1D	exonic;nonsynonymous	TRUE	TRUE	FALSE	TRUE
exm2106	1	1222220	C	T	0.999	0.15	0.3347	0.6541	68182	0.5741	rs140233249	SCNN1D	exonic;synonymous	TRUE	FALSE	FALSE	FALSE
exm2110	1	1222267	C	G	0.0182	0.0355	0.0374	0.3417	110947	0.6291	rs11260579	SCNN1D	exonic;nonsynonymous	TRUE	TRUE	FALSE	FALSE
exm2130	1	1222528	A	T	0.9988	0.0101	0.1863	0.9567	100064	0.9717	rs140150794	SCNN1D	exonic;nonsynonymous	TRUE	TRUE	FALSE	FALSE
exm2138	1	1222630	A	G	0.0013	0.0896	0.285	0.7533	54359	0.7995	rs150404173	SCNN1D	exonic;nonsynonymous	TRUE	TRUE	FALSE	FALSE
exm2140	1	1222657	A	G	0.0029	0.0537	0.0931	0.5642	119722	0.5541	rs140170231	SCNN1D	exonic;nonsynonymous	TRUE	TRUE	FALSE	FALSE
exm2153	1	1222958	T	C	0.0144	0.1269	0.0508	0.01252	65049	0.8992	rs111819661	SCNN1D	exonic;nonsynonymous	TRUE	TRUE	FALSE	TRUE
exm2166	1	1223122	G	A	0.997	0.2994	0.6248	0.6318	11835	0.2691	rs140506755	SCNN1D	exonic;nonsynonymous	TRUE	TRUE	FALSE	FALSE
exm2169	1	1223149	T	C	0.0033	0.2191	0.179	0.2211	60581	0.9124	rs147378480	SCNN1D	exonic;nonsynonymous	TRUE	TRUE	FALSE	FALSE
exm2182	1	1223376	C	G	0.0045	0.0898	0.1167	0.4415	48867	0.3222	rs202246275	SCNN1D	exonic;nonsynonymous	TRUE	TRUE	FALSE	FALSE
exm2183	1	1223385	C	G	0.0195	0.0283	0.0346	0.4132	118962	0.8995	rs2228579	SCNN1D	exonic;nonsynonymous	TRUE	TRUE	FALSE	FALSE
exm2195	1	1225753	T	C	0.0012	0.7303	0.6095	0.2308	15223	0.8596	rs113197404	SCNN1D	exonic;nonsynonymous	TRUE	TRUE	FALSE	TRUE
exm2206	1	1225899	G	A	0.9912	0.0581	0.0517	0.2613	120534	0.3428	rs79943571	SCNN1D	exonic;nonsynonymous	TRUE	TRUE	FALSE	FALSE
exm2214	1	1226031	G	A	0.0015	0.1214	0.1316	0.3564	118067	0.9099	rs61766185	SCNN1D	exonic;nonsynonymous	TRUE	TRUE	FALSE	FALSE
exm2217	1	1226063	A	G	0.0175	0.026	0.0364	0.4753	120533	0.8176	rs13306651	SCNN1D	exonic;nonsynonymous	TRUE	TRUE	FALSE	FALSE
exm2239	1	1226512	G	A	0.9786	0.0094	0.033	0.7765	120554	0.8424	rs114257304	SCNN1D	exonic;nonsynonymous	TRUE	TRUE	FALSE	FALSE
exm2250	1	1226757	A	G	0.0403	0.0179	0.0239	0.4547	120469	0.203	rs6690013	SCNN1D	exonic;nonsynonymous	TRUE	TRUE	FALSE	FALSE
exm2259	1	1226797	G	C	0.0037	0.0544	0.1133	0.6309	62893	0.8054	rs141251506	SCNN1D	exonic;nonsynonymous	TRUE	TRUE	FALSE	FALSE
exm2263	1	1226851	T	C	0.0054	0.3855	0.2316	0.09605	20466	0.6782	rs61730205	SCNN1D	exonic;nonsynonymous	TRUE	TRUE	FALSE	FALSE
exm2266	1	1226862	A	G	0.0017	0.643	1.04	0.5364	4484	1	rs142391132	SCNN1D	exonic;nonsynonymous	TRUE	TRUE	FALSE	FALSE
exm2267	1	1226867	A	G	0.0054	0.1229	0.2308	0.5944	49162	0.2192	rs200302126	SCNN1D	exonic;synonymous	TRUE	FALSE	FALSE	FALSE
exm2270	1	1226889	A	G	0.0284	0.0139	0.0313	0.657	103672	0.2304	rs609805	SCNN1D	exonic;nonsynonymous	TRUE	TRUE	FALSE	FALSE
exm2272	1	1226912	G	A	0.9977	0.2795	0.2582	0.279	74857	0.4104	rs75063133	SCNN1D	exonic;nonsynonymous	TRUE	TRUE	FALSE	FALSE
exm2290	1	1229225	T	C	0.002	0.0395	0.1308	0.7626	116831	0.5187	rs145341583	ACAP3	exonic;nonsynonymous	TRUE	TRUE	FALSE	TRUE
exm2328	1	1231208	C	T	0.9974	0.0095	0.1	0.9241	116953	0.9631	rs61744741	ACAP3	exonic;nonsynonymous	TRUE	TRUE	FALSE	FALSE
exm2440	1	1238583	A	G	0.0092	0.1137	0.0515	0.02734	120567	0.7027	rs145087137	ACAP3	exonic;nonsynonymous	TRUE	TRUE	FALSE	TRUE
exm2510	1	1246319	G	A	0.9925	0.1357	0.1818	0.4554	79263	0.7809	rs139201590	PUSL1	exonic;nonsynonymous	TRUE	TRUE	FALSE	TRUE
exm2513	1	1246373	A	G	0.0023	0.0514	0.195	0.7921	48350	0.875	rs142154083	PUSL1	exonic;nonsynonymous	TRUE	TRUE	FALSE	TRUE
exm2520	1	1246450	T	C	0.001	0.4948	0.4339	0.2541	15285	0.9699	rs200714562	PUSL1	exonic;splicing;synonymous	TRUE	TRUE	TRUE	TRUE
exm2539	1	1247454	T	C	0.0028	0.4693	0.2705	0.08277	53571	0.04137	rs146230519	CPSF3L	exonic;nonsynonymous	TRUE	TRUE	FALSE	FALSE
exm2542	1	1247469	T	C	0.0124	0.0154	0.1665	0.9264	71215	0.9985	rs140077512	CPSF3L	exonic;nonsynonymous	TRUE	TRUE	FALSE	FALSE
exm2249776	1	1247626	G	A	0.9964	0.0288	0.0923	0.7548	96655	0.896	rs201688337	CPSF3L	exonic;synonymous	TRUE	FALSE	FALSE	FALSE
exm2556	1	1247736	T	C	0.001	0.6205	0.4908	0.2062	36426	0.8596	rs144825920	CPSF3L	exonic;nonsynonymous	TRUE	TRUE	FALSE	TRUE
exm2571	1	1248041	A	G	0.0014	0.2222	0.5586	0.6908	4699	1	rs140710994	CPSF3L	exonic;nonsynonymous	TRUE	TRUE	FALSE	TRUE
exm2249779	1	1248046	T	C	0.0028	0.5946	0.4103	0.1473	4699	1	rs147953341	CPSF3L	exonic;synonymous	TRUE	FALSE	FALSE	FALSE
exm2590	1	1248329	G	A	0.9952	0.1611	0.0737	0.02885	114885	0.1704	rs56104163	CPSF3L	exonic;splicing;synonymous	TRUE	TRUE	TRUE	TRUE
exm2624	1	1250209	A	C	0.0011	0.6852	0.5724	0.2313	11494	0.9634	rs142031612	CPSF3L	exonic;nonsynonymous	TRUE	TRUE	FALSE	TRUE
exm2697	1	1262695	G	A	0.9967	0.0804	0.0896	0.3694	120567	0.9268	rs148629756	GLTPD1	exonic;nonsynonymous	TRUE	TRUE	FALSE	FALSE
exm2699	1	1262727	A	C	0.0019	0.0038	0.4569	0.9934	9227	0.2906	rs145316505	GLTPD1	exonic;nonsynonymous	TRUE	TRUE	FALSE	FALSE
exm2713	1	1262886	A	G	0.0017	0.1117	0.1256	0.3738	112853	0.6543	rs201918850	GLTPD1	exonic;nonsynonymous	TRUE	TRUE	FALSE	TRUE
exm2732	1	1263085	A	G	0.004	0.0234	0.0832	0.7788	119732	0.2041	rs150672559	GLTPD1	exonic;nonsynonymous	TRUE	TRUE	FALSE	FALSE
exm2745	1	1266738	G	A	0.927	0.0089	0.0199	0.6541	104987	0.3604	rs76755863	TAS1R3	exonic;nonsynonymous	TRUE	TRUE	FALSE	FALSE
exm2762	1	1267106	T	C	0.001	0.265	0.1836	0.149	102155	0.6352	rs138021134	TAS1R3	exonic;nonsynonymous	TRUE	TRUE	FALSE	TRUE
exm2777	1	1267286	A	G	0.0013	0.3696	0.5995	0.5376	4710	1	rs138707732	TAS1R3	exonic;nonsynonymous	TRUE	TRUE	FALSE	FALSE
exm2785	1	1267495	T	C	0.0011	0.266	0.1883	0.1578	82036	0.9088	rs201534184	TAS1R3	exonic;nonsynonymous	TRUE	TRUE	FALSE	FALSE
exm2791	1	1267539	A	G	0.0026	1.5065	0.8557	0.07831	1536	1	rs200097416	TAS1R3	exonic;nonsynonymous	TRUE	TRUE	FALSE	TRUE
exm2803	1	1267651	A	G	0.0172	0.1045	0.0445	0.01882	77849	0.6432	rs111615792	TAS1R3	exonic;nonsynonymous	TRUE	TRUE	FALSE	FALSE
exm2821	1	1267870	T	C	0.0011	0.2054	0.164	0.2103	108782	0.2397	rs201607183	TAS1R3	exonic;nonsynonymous	TRUE	TRUE	FALSE	TRUE
exm2829	1	1267953	C	T	0.996	0.2589	0.2164	0.2315	20679	0.5712	rs200887835	TAS1R3	exonic;nonsynonymous	TRUE	TRUE	FALSE	FALSE
exm2860	1	1268352	T	C	0.001	0.0785	0.334	0.8142	69766	0.1241	rs200305103	TAS1R3	exonic;nonsynonymous	TRUE	TRUE	FALSE	FALSE
exm2864	1	1268373	A	G	0.0014	0.4508	0.5979	0.4509	4710	1	NA	TAS1R3	exonic;nonsynonymous	TRUE	TRUE	FALSE	FALSE
exm2866	1	1268388	A	G	0.0011	0.0574	0.1606	0.7209	110600	0.4935	rs149099807	TAS1R3	exonic;nonsynonymous	TRUE	TRUE	FALSE	TRUE
exm2870	1	1268457	C	A	0.999	0.1085	0.3302	0.7425	68014	0.356	rs139115619	TAS1R3	exonic;nonsynonymous	TRUE	TRUE	FALSE	TRUE
exm2881	1	1268687	T	C	0.0011	0.1905	0.4712	0.686	33105	0.7659	rs149755069	TAS1R3	exonic;nonsynonymous	TRUE	TRUE	FALSE	TRUE
exm2275408	1	1269432	A	C	0.0138	0.0947	0.1724	0.5828	14885	0.7653	rs147441599	TAS1R3	exonic;nonsynonymous	TRUE	TRUE	FALSE	FALSE
exm2941	1	1269488	G	A	0.9988	0.0258	0.2049	0.8999	70749	0.7025	rs112507608	TAS1R3	exonic;nonsynonymous	TRUE	TRUE	FALSE	FALSE
exm2942	1	1269503	G	C	0.0024	0.0751	0.1792	0.6752	56902	0.7297	rs149196451	TAS1R3	exonic;nonsynonymous	TRUE	TRUE	FALSE	TRUE
exm2948	1	1269554	T	C	0.0275	0.0192	0.0289	0.5062	120572	0.285	rs307377	TAS1R3	exonic;nonsynonymous	TRUE	TRUE	FALSE	FALSE
exm2959	1	1269741	A	G	0.001	0.5107	0.5501	0.3533	24956	0.9298	rs141736258	TAS1R3	exonic;nonsynonymous	TRUE	TRUE	FALSE	FALSE
exm2984	1	1271808	A	C	0.001	0.8827	0.6545	0.1775	23576	0.1926	rs143613619	DVL1	exonic;nonsynonymous	TRUE	TRUE	FALSE	TRUE
exm3001	1	1273654	G	C	0.0015	0.6762	0.5671	0.2331	4710	1	rs139708222	DVL1	exonic;nonsynonymous	TRUE	TRUE	FALSE	TRUE
exm3055	1	1275659	A	G	0.0017	1.252	0.5932	0.03481	7631	0.8033	rs113333411	DVL1	exonic;nonsynonymous	TRUE	TRUE	FALSE	TRUE
exm3075	1	1275882	G	A	0.9889	0.6585	0.38	0.08311	2433	1	rs148942048	DVL1	exonic;splicing;nonsynonymous	TRUE	TRUE	TRUE	TRUE
exm3098	1	1277183	C	T	0.9988	0.19	0.1882	0.3125	106852	0.9641	rs61735963	DVL1	exonic;nonsynonymous	TRUE	TRUE	FALSE	FALSE
exm3101	1	1277466	A	G	0.001	0.0426	0.2921	0.8842	64120	0.968	rs142925511	DVL1	exonic;nonsynonymous	TRUE	TRUE	FALSE	TRUE
exm3147	1	1289446	T	C	0.005	0.0731	0.0724	0.3128	120549	0.8357	rs150058708	MXRA8	exonic;nonsynonymous	TRUE	TRUE	FALSE	TRUE
exm3157	1	1289835	T	C	0.0011	0.237	0.205	0.2477	88980	0.9976	rs146919120	MXRA8	exonic;nonsynonymous	TRUE	TRUE	FALSE	TRUE
exm3203	1	1309185	C	T	0.0044	0.2995	0.1326	0.02393	48121	0.4184	rs111933693	AURKAIP1	exonic;nonsynonymous	TRUE	TRUE	FALSE	FALSE
exm3211	1	1309405	C	T	0.0186	0.0625	0.0357	0.07982	120563	0.152	rs150194697	AURKAIP1	exonic;nonsynonymous	TRUE	TRUE	FALSE	FALSE
exm3243	1	1322654	T	C	0.0011	0.5269	0.4339	0.2246	44604	0.8287	rs151152085	CCNL2	exonic;nonsynonymous	TRUE	TRUE	FALSE	TRUE
exm3261	1	1322868	C	T	0.9983	0.2227	0.1412	0.1147	108831	0.9896	rs146517668	CCNL2	exonic;nonsynonymous	TRUE	TRUE	FALSE	FALSE
exm3307	1	1333713	C	T	0.0025	0.1191	0.1038	0.2514	116971	0.3145	rs138406527	CCNL2	exonic;nonsynonymous	TRUE	TRUE	FALSE	FALSE
exm3317	1	1334475	G	C	0.9665	0.0179	0.0267	0.5032	120551	0.06576	rs17851391	CCNL2	exonic;nonsynonymous	TRUE	TRUE	FALSE	FALSE
exm3350	1	1354515	G	C	0.0795	0.0388	0.0176	0.02747	118102	0.3567	rs904589	ANKRD65	exonic;nonsynonymous	TRUE	TRUE	FALSE	FALSE
exm3352	1	1354538	A	G	0.0032	0.1086	0.1027	0.2899	98985	0.8412	rs185838741	ANKRD65	exonic;nonsynonymous	TRUE	TRUE	FALSE	FALSE
exm3367	1	1354844	T	C	0.0042	0.0714	0.1521	0.6388	101676	0.9145	rs140747215	ANKRD65	exonic;nonsynonymous	TRUE	TRUE	FALSE	FALSE
exm3369	1	1354920	A	C	0.0011	0.0688	0.397	0.8625	36134	0.903	rs145112172	ANKRD65	exonic;nonsynonymous	TRUE	TRUE	FALSE	FALSE
exm3382	1	1361530	C	T	0.9522	0.0163	0.0259	0.5279	87117	0.4868	rs144957058	TMEM88B	exonic;nonsynonymous	TRUE	TRUE	FALSE	FALSE
exm3388	1	1361736	A	G	0.0022	0.0891	0.1367	0.5145	101661	0.8897	rs72896277	TMEM88B	exonic;nonsynonymous	TRUE	TRUE	FALSE	FALSE
exm3418	1	1372690	T	C	0.001	0.1678	0.2803	0.5494	57405	0.5411	rs150022843	VWA1	exonic;nonsynonymous	TRUE	TRUE	FALSE	FALSE
exm3425	1	1372743	T	C	0.0011	0.6497	0.609	0.2861	22529	0.417	rs144951633	VWA1	exonic;nonsynonymous	TRUE	TRUE	FALSE	FALSE
exm3429	1	1372773	T	C	0.0032	0.2363	0.1842	0.1996	49009	0.4947	rs11556017	VWA1	exonic;nonsynonymous	TRUE	TRUE	FALSE	FALSE
exm3458	1	1386089	T	C	0.0094	0.0162	0.053	0.7595	120569	0.5022	rs149262155	ATAD3C	exonic;nonsynonymous	TRUE	TRUE	FALSE	TRUE
exm1709164	1	1391192	T	C	0.0015	0.2144	0.1325	0.1058	113853	0.6879	rs190004171	ATAD3C	exonic;nonsynonymous	TRUE	TRUE	FALSE	TRUE
exm3507	1	1396132	T	G	0.9965	0.1307	0.0888	0.1412	119392	0.3471	rs187832143	ATAD3C	exonic;nonsynonymous	TRUE	TRUE	FALSE	TRUE
exm3511	1	1396197	A	G	0.001	0.2822	0.375	0.4517	46101	0.8903	rs201260974	ATAD3C	exonic;nonsynonymous	TRUE	TRUE	FALSE	TRUE
exm3521	1	1398008	G	A	0.9961	0.0258	0.0796	0.7458	120548	0.5066	rs189474682	ATAD3C	exonic;nonsynonymous	TRUE	TRUE	FALSE	TRUE
exm3522	1	1398032	G	C	0.0075	0.0413	0.0647	0.5232	93514	0.9252	rs181068440	ATAD3C	exonic;nonsynonymous	TRUE	TRUE	FALSE	FALSE
exm3532	1	1403788	G	A	0.9948	0.1583	0.0945	0.09406	74176	0.3866	rs182168962	ATAD3C	exonic;nonsynonymous	TRUE	TRUE	FALSE	TRUE
exm3652	1	1423256	G	A	0.001	0.2619	0.2667	0.326	75011	0.6332	rs148709813	ATAD3B	exonic;nonsynonymous	TRUE	TRUE	FALSE	FALSE
exm2275409	1	1425719	A	G	0.001	0.2239	0.4952	0.6512	31271	0.9427	rs145908264	ATAD3B	exonic;nonsynonymous	TRUE	TRUE	FALSE	FALSE
exm3680	1	1425753	T	C	0.981	0.0326	0.0349	0.3496	120565	0.5155	rs145313947	ATAD3B	exonic;nonsynonymous	TRUE	TRUE	FALSE	TRUE
exm3709	1	1430985	T	C	0.0602	0.0348	0.0288	0.2264	55673	0.4003	rs139902189	ATAD3B	exonic;nonsynonymous	TRUE	TRUE	FALSE	TRUE
exm3716	1	1431048	G	A	0.0314	0.1782	0.1275	0.1621	4699	1	rs201429000	ATAD3B	exonic;nonsynonymous	TRUE	TRUE	FALSE	FALSE
exm3718	1	1431060	C	T	0.0116	0.3741	0.201	0.06268	4699	1	rs9792997	ATAD3B	exonic;nonsynonymous	TRUE	TRUE	FALSE	FALSE
exm3719	1	1431066	C	T	0.0027	0.1796	0.096	0.06123	116876	0.734	rs150201453	ATAD3B	exonic;nonsynonymous	TRUE	TRUE	FALSE	FALSE
exm3727	1	1431163	A	G	0.0178	0.2837	0.1669	0.08925	13584	0.6445	rs140441570	ATAD3B	exonic;nonsynonymous	TRUE	TRUE	FALSE	FALSE
exm3743	1	1451415	G	C	0.0012	0.3474	0.193	0.07182	78687	0.8122	rs138594222	ATAD3A	exonic;nonsynonymous	TRUE	TRUE	FALSE	FALSE
exm3879	1	1469384	C	T	0.999	0.3038	0.4242	0.4739	20236	0.6641	rs200344678	ATAD3A	exonic;nonsynonymous	TRUE	TRUE	FALSE	FALSE
exm3884	1	1469412	T	C	0.0047	0.0821	0.2197	0.7086	45160	0.3179	rs145341309	ATAD3A	exonic;nonsynonymous	TRUE	TRUE	FALSE	FALSE
exm3889	1	1469427	A	G	0.0019	0.3876	0.5527	0.4832	4694	1	rs117930150	ATAD3A	exonic;nonsynonymous	TRUE	TRUE	FALSE	FALSE
exm3904	1	1470807	T	C	0.0344	0.0129	0.0285	0.6513	98257	0.2495	rs146206869	TMEM240	exonic;nonsynonymous	TRUE	TRUE	FALSE	FALSE
exm3908	1	1471017	T	C	0.0025	0.0502	0.1078	0.6417	114894	0.6564	rs187039783	TMEM240	exonic;nonsynonymous	TRUE	TRUE	FALSE	TRUE
exm3957	1	1550992	A	C	0.0036	0.093	0.1352	0.4917	96105	0.341	rs199741261	MIB2	exonic;stopgain	TRUE	TRUE	TRUE	TRUE
exm3962	1	1551927	T	C	0.2809	0.0077	0.0105	0.4628	120572	0.2252	rs7418389	MIB2	exonic;nonsynonymous	TRUE	TRUE	FALSE	FALSE
exm3966	1	1551952	A	G	0.0252	0.1325	0.1367	0.3324	9202	0.3668	rs199576573	MIB2	exonic;nonsynonymous	TRUE	TRUE	FALSE	FALSE
exm3970	1	1558782	T	C	0.0011	0.2233	0.1941	0.2499	97879	0.6425	rs201820622	MIB2	exonic;nonsynonymous	TRUE	TRUE	FALSE	FALSE
exm3973	1	1558792	C	T	0.9351	0.0135	0.0194	0.4881	119375	0.2067	rs12755088	MIB2	exonic;nonsynonymous	TRUE	TRUE	FALSE	FALSE
exm4035	1	1560966	G	A	0.9954	0.0244	0.0765	0.7502	120572	0.9426	rs114944847	MIB2	exonic;nonsynonymous	TRUE	TRUE	FALSE	TRUE
exm4067	1	1562576	T	C	0.0311	0.1094	0.123	0.3736	62807	0.5683	rs201142750	MIB2	exonic;nonsynonymous	TRUE	TRUE	FALSE	FALSE
exm4089	1	1563105	A	G	0.0016	1.8407	1.073	0.08626	1536	1	rs74808013	MIB2	exonic;nonsynonymous	TRUE	TRUE	FALSE	FALSE
exm4090	1	1563109	C	T	0.0011	0.107	0.1779	0.5475	111348	0.3935	rs200373195	MIB2	exonic;nonsynonymous	TRUE	TRUE	FALSE	FALSE
exm4091	1	1563121	G	A	0.0018	0.2074	0.1405	0.1399	102407	0.7439	rs201037166	MIB2	exonic;nonsynonymous	TRUE	TRUE	FALSE	FALSE
exm4134	1	1564064	G	A	0.9955	0.0287	0.0759	0.7051	119351	0.06543	rs201947158	MIB2	exonic;nonsynonymous	TRUE	TRUE	FALSE	FALSE
exm4281	1	1597403	T	C	0.0047	0.0478	0.0719	0.506	120572	0.3725	rs114859950	SLC35E2B	exonic;nonsynonymous	TRUE	TRUE	FALSE	TRUE
exm4292	1	1601104	G	A	0.9979	0.0686	0.298	0.818	33211	0.6577	rs117820608	SLC35E2B	exonic;splicing;nonsynonymous	TRUE	TRUE	TRUE	TRUE
exm2264793	1	1611995	A	G	0.5548	0.006	0.0094	0.5232	120559	0.1467	rs4074196	SLC35E2B	intronic	FALSE	FALSE	FALSE	FALSE
exm4428	1	1663944	A	G	0.001	0.0232	0.6776	0.9727	10990	0.6901	rs146969326	SLC35E2	exonic;stopgain	TRUE	TRUE	TRUE	TRUE
exm2268858	1	1664124	T	C	0.085	0.021	0.0222	0.3446	59181	0.2065	rs2294489	SLC35E2	intronic	FALSE	FALSE	FALSE	FALSE
exm4499	1	1686063	T	C	0.0029	0.007	0.3378	0.9834	31531	0.4403	rs147116706	NADK	exonic;nonsynonymous	TRUE	TRUE	FALSE	FALSE
exm4503	1	1686081	A	G	0.0308	0.0115	0.0281	0.6815	120570	0.158	rs75816936	NADK	exonic;nonsynonymous	TRUE	TRUE	FALSE	TRUE
exm4504	1	1686087	G	C	0.0023	0.0684	0.1226	0.5768	106716	0.1708	rs142307360	NADK	exonic;nonsynonymous	TRUE	TRUE	FALSE	TRUE
exm4520	1	1688005	A	G	0.0012	0.216	0.2332	0.3542	75584	0.7461	rs147892956	NADK	exonic;nonsynonymous	TRUE	TRUE	FALSE	TRUE
exm4521	1	1688096	T	C	0.0093	0.0671	0.0523	0.1994	120571	0.709	rs72634841	NADK	exonic;splicing;synonymous	TRUE	TRUE	TRUE	TRUE
exm4526	1	1688550	C	T	0.993	0.0087	0.0577	0.8803	120573	0.9324	rs199931813	NADK	exonic;nonsynonymous	TRUE	TRUE	FALSE	FALSE
exm4550	1	1691199	T	C	0.0011	0.7052	0.5555	0.2043	25853	0.4766	rs183152010	NADK	exonic;nonsynonymous	TRUE	TRUE	FALSE	FALSE
exm4570	1	1696761	T	C	0.001	0.3147	0.4727	0.5056	37167	0.4422	rs201229178	NADK	exonic;nonsynonymous	TRUE	TRUE	FALSE	TRUE
exm2250243	1	1720670	A	G	0.0024	0.1907	0.104	0.0668	120575	0.9764	rs79516120	GNB1	exonic;synonymous	TRUE	FALSE	FALSE	FALSE
exm4645	1	1847979	C	T	0.0439	0.0278	0.0277	0.3159	79268	0.1493	rs28581776	CALML6	exonic;nonsynonymous	TRUE	TRUE	FALSE	FALSE
exm4691	1	1849530	C	T	0.0414	0.051	0.0376	0.175	45311	0.04036	rs4459050	TMEM52	exonic;nonsynonymous	TRUE	TRUE	FALSE	FALSE
exm1741224	1	1849792	G	C	0.001	0.3467	0.487	0.4765	24030	0.3955	rs147368333	TMEM52	exonic;nonsynonymous	TRUE	TRUE	FALSE	TRUE
exm4806	1	1887019	A	G	0.1744	0.0072	0.0124	0.563	120558	0.3434	rs28548017	KIAA1751	exonic;stoploss	TRUE	TRUE	TRUE	TRUE
exm4808	1	1887049	C	T	0.0022	0.0734	0.1716	0.669	108530	0.7991	rs200281905	KIAA1751	exonic;nonsynonymous	TRUE	TRUE	FALSE	FALSE
exm4871	1	1888193	A	C	0.2692	0.015	0.0106	0.1551	120574	0.7587	rs3820011	KIAA1751	exonic;nonsynonymous	TRUE	TRUE	FALSE	TRUE
exm4882	1	1890559	T	C	0.0037	0.0416	0.0811	0.6084	118565	0.7654	rs146150343	KIAA1751	exonic;splicing;synonymous	TRUE	TRUE	TRUE	TRUE
exm4907	1	1895269	A	G	0.0011	0.3951	0.6098	0.517	13455	0.9481	rs202004586	KIAA1751	exonic;nonsynonymous	TRUE	TRUE	FALSE	FALSE
exm4914	1	1896346	G	A	0.9986	0.0573	0.2885	0.8425	36949	0.479	rs200040017	KIAA1751	exonic;nonsynonymous	TRUE	TRUE	FALSE	TRUE
exm4915	1	1896379	T	C	0.0012	0.4369	0.3451	0.2055	36021	0.4764	rs61734006	KIAA1751	exonic;nonsynonymous	TRUE	TRUE	FALSE	FALSE
exm4922	1	1896433	T	C	0.0012	0.5817	0.6471	0.3687	4710	1	rs111543293	KIAA1751	exonic;nonsynonymous	TRUE	TRUE	FALSE	FALSE
exm4945	1	1900102	A	G	0.2493	0.0219	0.0116	0.05867	99434	0.3129	rs199580948	KIAA1751	exonic;nonsynonymous	TRUE	TRUE	FALSE	FALSE
exm4948	1	1900156	T	C	0.0012	0.1238	0.2221	0.5771	94603	0.8419	rs149242959	KIAA1751	exonic;nonsynonymous	TRUE	TRUE	FALSE	FALSE
exm4951	1	1900186	T	C	0.8019	0.009	0.0118	0.4447	120562	0.0885	rs35269416	KIAA1751	exonic;nonsynonymous	TRUE	TRUE	FALSE	FALSE
exm4955	1	1900211	T	C	0.0064	0.0504	0.0619	0.4154	120568	0.4336	rs78791970	KIAA1751	exonic;nonsynonymous	TRUE	TRUE	FALSE	FALSE
exm4957	1	1900232	C	T	0.4424	0.0073	0.0094	0.4378	120526	0.1561	rs16824588	KIAA1751	exonic;nonsynonymous	TRUE	TRUE	FALSE	FALSE
exm4965	1	1902129	G	A	0.9949	0.0219	0.0701	0.7543	118989	0.5897	rs200056196	KIAA1751	exonic;nonsynonymous	TRUE	TRUE	FALSE	FALSE
exm4988	1	1904401	A	G	0.0011	0.7126	0.5784	0.2179	13455	0.9285	rs201079921	KIAA1751	exonic;nonsynonymous	TRUE	TRUE	FALSE	TRUE
exm4989	1	1904413	C	T	0.0018	0.1563	0.1454	0.2824	100387	0.5293	rs202000786	KIAA1751	exonic;nonsynonymous	TRUE	TRUE	FALSE	FALSE
exm5005	1	1905526	C	A	0.9951	0.0366	0.0794	0.645	95901	0.76	rs200214481	KIAA1751	exonic;nonsynonymous	TRUE	TRUE	FALSE	FALSE
exm5099	1	1959698	T	C	0.002	0.0944	0.1201	0.4318	111419	0.8942	rs139300921	GABRD	exonic;nonsynonymous	TRUE	TRUE	FALSE	TRUE
exm5130	1	1961512	C	T	0.9986	0.1195	0.217	0.5818	83440	0.888	rs79386457	GABRD	exonic;nonsynonymous	TRUE	TRUE	FALSE	TRUE
exm-rs425277	1	2069172	C	T	0.7214	0.028	0.0105	0.007564	120573	0.4562	rs425277	PRKCZ	intronic	FALSE	FALSE	FALSE	FALSE
exm-rs3753242	1	2069681	C	T	0.9352	0.0216	0.0191	0.2602	120571	0.2637	rs3753242	PRKCZ	intronic	FALSE	FALSE	FALSE	FALSE
exm5240	1	2106723	A	G	0.0016	0.273	0.1287	0.03384	118222	0.9847	rs142655985	PRKCZ	exonic;nonsynonymous	TRUE	TRUE	FALSE	FALSE
exm5285	1	2125205	C	A	0.998	1.77	0.971	0.06832	4520	1	rs200413325	C1orf86	exonic;nonsynonymous	TRUE	TRUE	FALSE	FALSE
exm5301	1	2125543	G	A	0.0034	0.0451	0.0911	0.6203	120534	0.8996	rs146607591	C1orf86	exonic;nonsynonymous	TRUE	TRUE	FALSE	FALSE
exm5304	1	2129458	T	G	0.0074	0.0202	0.0557	0.7165	119734	0.8285	rs41315340	C1orf86	exonic;nonsynonymous	TRUE	TRUE	FALSE	TRUE
exm5306	1	2129498	G	A	0.9977	0.0136	0.1268	0.9144	102539	0.5064	rs202085505	C1orf86	exonic;nonsynonymous	TRUE	TRUE	FALSE	TRUE
exm5356	1	2234480	A	G	0.0011	0.0839	0.1813	0.6433	104021	0.7954	rs150934009	SKI	exonic;nonsynonymous	TRUE	TRUE	FALSE	FALSE
exm5368	1	2234791	T	C	0.0065	0.0809	0.0609	0.1845	119720	0.8601	rs75280988	SKI	exonic;nonsynonymous	TRUE	TRUE	FALSE	FALSE
exm1764513	1	2252827	A	G	0.0011	0.174	0.5081	0.732	13199	0.8776	rs188024983	MORN1	exonic;nonsynonymous	TRUE	TRUE	FALSE	FALSE
exm5434	1	2252937	T	C	0.0014	0.0281	0.1864	0.8804	91395	0.7666	rs139553355	MORN1	exonic;nonsynonymous	TRUE	TRUE	FALSE	TRUE
exm5436	1	2252970	C	T	0.996	0.0613	0.0784	0.4338	120541	0.006746	rs150504740	MORN1	exonic;nonsynonymous	TRUE	TRUE	FALSE	TRUE
exm5439	1	2253010	C	T	0.9968	0.01	0.1522	0.9476	110553	0.9055	rs201084172	MORN1	exonic;nonsynonymous	TRUE	TRUE	FALSE	TRUE
exm5476	1	2288949	T	C	0.0018	0.7283	0.5128	0.1555	4699	1	rs181793823	MORN1	exonic;nonsynonymous	TRUE	TRUE	FALSE	FALSE
exm5488	1	2290143	G	A	0.988	0.0334	0.0436	0.4434	120570	0.5671	rs34587196	MORN1	exonic;nonsynonymous	TRUE	TRUE	FALSE	TRUE
exm5493	1	2304000	T	G	0.013	0.007	0.0425	0.8691	120566	0.1456	rs116550976	MORN1	exonic;nonsynonymous	TRUE	TRUE	FALSE	FALSE
exm5497	1	2305918	C	T	0.0035	0.0878	0.1093	0.4221	76766	0.5889	rs56199918	MORN1	exonic;nonsynonymous	TRUE	TRUE	FALSE	FALSE
exm5498	1	2305932	G	T	0.0011	0.6284	0.5022	0.2108	25852	0.9893	rs138594566	MORN1	exonic;nonsynonymous	TRUE	TRUE	FALSE	TRUE
exm5500	1	2305965	C	A	0.0016	0.3099	0.415	0.4552	13929	0.3256	rs200641747	MORN1	exonic;nonsynonymous	TRUE	TRUE	FALSE	TRUE
exm5515	1	2316485	T	C	0.0012	0.229	0.4346	0.5981	16755	0.03002	NA	MORN1	exonic;nonsynonymous	TRUE	TRUE	FALSE	TRUE
exm5542	1	2319738	C	T	0.9986	0.2578	0.5185	0.6191	7547	0.1445	rs199929764	MORN1	exonic;nonsynonymous	TRUE	TRUE	FALSE	TRUE
exm2268641	1	2327815	C	T	0.3849	0.0007	0.0097	0.9444	120569	0.729	rs2840532	RER1	intronic	FALSE	FALSE	FALSE	FALSE
exm5583	1	2337219	G	A	0.9949	0.0691	0.3758	0.8542	38491	0.8028	rs148903253	PEX10	exonic;nonsynonymous	TRUE	TRUE	FALSE	TRUE
exm5594	1	2338015	T	C	0.9732	0.0103	0.0329	0.7549	98207	0.7734	rs34154371	PEX10	exonic;nonsynonymous	TRUE	TRUE	FALSE	TRUE
exm5612	1	2338313	T	C	0.0036	0.3722	0.2336	0.1111	24502	0.1627	rs138489241	PEX10	exonic;nonsynonymous	TRUE	TRUE	FALSE	FALSE
exm5658	1	2408058	T	C	0.0013	0.262	0.5241	0.6171	12060	0.9274	rs199848920	PLCH2	exonic;nonsynonymous	TRUE	TRUE	FALSE	FALSE
exm5673	1	2411245	A	G	0.0129	0.2514	0.0576	1.298e-05	82967	0.3068	rs41315664	PLCH2	exonic;nonsynonymous	TRUE	TRUE	FALSE	TRUE
exm5674	1	2411250	G	A	0.9928	0.043	0.1656	0.7952	71858	0.9263	rs181457696	PLCH2	exonic;nonsynonymous	TRUE	TRUE	FALSE	TRUE
exm5682	1	2411376	A	G	0.0024	0.0218	0.1254	0.8619	112918	0.8701	rs200040569	PLCH2	exonic;nonsynonymous	TRUE	TRUE	FALSE	TRUE
exm5691	1	2415891	C	T	0.9987	0.0369	0.5814	0.9494	4710	1	rs199920245	PLCH2	exonic;nonsynonymous	TRUE	TRUE	FALSE	TRUE
exm5742	1	2426313	A	G	0.0225	0.0309	0.0318	0.3319	120573	0.5727	rs79885852	PLCH2	exonic;nonsynonymous	TRUE	TRUE	FALSE	FALSE
exm5835	1	2435556	A	G	0.0027	0.281	0.1842	0.1271	83010	0.5076	rs201692626	PLCH2	exonic;nonsynonymous	TRUE	TRUE	FALSE	FALSE
exm5841	1	2435738	A	G	0.0306	0.0547	0.0274	0.04542	120544	0.5872	rs114371513	PLCH2	exonic;nonsynonymous	TRUE	TRUE	FALSE	FALSE
exm5844	1	2435768	A	G	0.0015	0.029	0.209	0.8898	76726	0.7409	rs201413432	PLCH2	exonic;nonsynonymous	TRUE	TRUE	FALSE	TRUE
exm5918	1	2441358	T	C	0.777	0.0072	0.0113	0.5215	120540	0.5391	rs2494620	PANK4	exonic;nonsynonymous	TRUE	TRUE	FALSE	FALSE
exm6013	1	2451846	A	G	0.0024	0.4765	0.2821	0.09115	51533	0.9277	rs140249467	PANK4	exonic;nonsynonymous	TRUE	TRUE	FALSE	TRUE
exm2277034	1	2452744	T	C	0.0025	0.1352	0.3408	0.6915	9409	0.6323	NA	PANK4	exonic;nonsynonymous	TRUE	TRUE	FALSE	FALSE
exm2250972	1	2461316	T	C	0.0012	0.5534	0.4297	0.1978	23460	0.947	rs201410123	HES5	exonic;synonymous	TRUE	FALSE	FALSE	FALSE
exm6077	1	2488153	G	A	0.4786	0.0411	0.0252	0.1027	14382	0.009741	rs4870	TNFRSF14	exonic;nonsynonymous	TRUE	TRUE	FALSE	FALSE
exm6103	1	2491306	G	A	0.9936	0.1042	0.061	0.08762	119730	0.8454	rs2234163	TNFRSF14	exonic;nonsynonymous	TRUE	TRUE	FALSE	FALSE
exm6141	1	2494330	A	G	0.14	0.0307	0.0135	0.02288	120574	0.4841	rs2234167	TNFRSF14	exonic;nonsynonymous	TRUE	TRUE	FALSE	FALSE
exm-rs734999	1	2513216	T	C	0.4721	0.0139	0.0099	0.161	102752	0.004738	rs734999	NA	intergenic	FALSE	FALSE	FALSE	FALSE
exm6212	1	2523053	T	C	0.001	0.067	0.2819	0.8122	75345	0.9606	rs138709620	MMEL1	exonic;nonsynonymous	TRUE	TRUE	FALSE	TRUE
exm6216	1	2523412	C	T	0.9982	0.091	0.1489	0.5408	109571	0.6582	rs144423087	MMEL1	exonic;nonsynonymous	TRUE	TRUE	FALSE	FALSE
exm6217	1	2523418	T	C	0.001	0.1852	0.2078	0.3726	79507	0.6312	rs141763894	MMEL1	exonic;nonsynonymous	TRUE	TRUE	FALSE	TRUE
exm6222	1	2524107	T	C	0.0021	0.1636	0.1625	0.3142	85817	0.8179	rs146100312	MMEL1	exonic;nonsynonymous	TRUE	TRUE	FALSE	TRUE
exm6224	1	2524128	A	G	0.9965	0.0492	0.0837	0.5563	113729	0.5967	rs149776280	MMEL1	exonic;nonsynonymous	TRUE	TRUE	FALSE	TRUE
exm6264	1	2526746	G	A	0.3428	0.0026	0.0099	0.793	120483	0.02164	rs3748816	MMEL1	exonic;nonsynonymous	TRUE	TRUE	FALSE	FALSE
exm6301	1	2535397	C	G	0.9966	0.0358	0.126	0.7764	53230	0.2655	rs150660153	MMEL1	exonic;nonsynonymous	TRUE	TRUE	FALSE	TRUE
exm6317	1	2537041	G	T	0.0028	0.0502	0.1457	0.7305	76316	0.2281	rs138340138	MMEL1	exonic;nonsynonymous	TRUE	TRUE	FALSE	TRUE
exm6325	1	2537787	T	C	0.999	0.6031	1.23	0.6239	1536	1	rs150918608	MMEL1	exonic;nonsynonymous	TRUE	TRUE	FALSE	TRUE
exm2268642	1	2539006	C	T	0.3381	0.0017	0.0099	0.8628	120575	0.01567	rs10797437	MMEL1	intronic	FALSE	FALSE	FALSE	FALSE
exm6340	1	2541133	T	C	0.0016	0.6564	0.4477	0.1427	25152	0.9491	rs149421419	MMEL1	exonic;nonsynonymous	TRUE	TRUE	FALSE	TRUE
exm6343	1	2541189	T	C	0.0011	0.9041	0.5864	0.1231	28285	0.581	rs143947527	MMEL1	exonic;nonsynonymous	TRUE	TRUE	FALSE	FALSE
exm6347	1	2541237	A	G	0.001	0.0792	0.2235	0.723	77404	0.6577	rs150971950	MMEL1	exonic;nonsynonymous	TRUE	TRUE	FALSE	FALSE
exm6351	1	2541269	G	A	0.338	0.0014	0.0099	0.8854	120554	0.01788	rs10797440	MMEL1	exonic;splicing;synonymous	TRUE	TRUE	TRUE	TRUE
exm-rs3890745	1	2553624	T	C	0.681	0.0012	0.0101	0.9093	120563	0.001259	rs3890745	MMEL1	intronic	FALSE	FALSE	FALSE	FALSE
exm2268859	1	2806107	G	T	0.2906	0.0225	0.011	0.0407	100314	0.5622	rs3100865	NA	intergenic	FALSE	FALSE	FALSE	FALSE
exm6395	1	2938507	T	C	0.9982	0.0221	0.4484	0.9607	7536	0.7532	rs141084585	ACTRT2	exonic;nonsynonymous	TRUE	TRUE	FALSE	FALSE
exm6421	1	2938924	G	T	0.0118	0.0315	0.0468	0.5015	120570	0.8684	rs72629486	ACTRT2	exonic;nonsynonymous	TRUE	TRUE	FALSE	TRUE
exm6428	1	2938989	G	A	0.7607	0.018	0.0117	0.1241	101584	0.4056	rs3795263	ACTRT2	exonic;nonsynonymous	TRUE	TRUE	FALSE	TRUE
exm-rs2651899	1	3083712	T	C	0.5699	0.0302	0.0095	0.00141	120564	0.309	rs2651899	PRDM16	intronic	FALSE	FALSE	FALSE	FALSE
exm6451	1	3102751	A	G	0.0034	0.1389	0.0848	0.1014	120567	0.7064	rs187194973	PRDM16	exonic;nonsynonymous	TRUE	TRUE	FALSE	TRUE
exm2260168	1	3111669	G	A	0.8443	0.001	0.0131	0.9362	118047	0.5552	rs12094678	PRDM16	intronic	FALSE	FALSE	FALSE	FALSE
exm-rs6658356	1	3280253	A	G	0.0674	0.0148	0.0188	0.4305	120575	0.97	rs6658356	PRDM16	intronic	FALSE	FALSE	FALSE	FALSE
exm2263811	1	3297799	C	A	0.3646	0.0177	0.0273	0.5169	12246	0.6034	rs4648490	PRDM16	intronic	FALSE	FALSE	FALSE	FALSE
exm6548	1	3328358	C	T	0.8315	0.0016	0.0146	0.9129	87154	0.5402	rs870124	PRDM16	exonic;nonsynonymous	TRUE	TRUE	FALSE	FALSE
exm6563	1	3328555	A	G	0.0014	0.359	0.6569	0.5847	4710	1	rs199657886	PRDM16	exonic;nonsynonymous	TRUE	TRUE	FALSE	FALSE
exm6576	1	3328659	T	C	0.1536	0.0539	0.013	3.512e-05	120572	0.4927	rs2493292	PRDM16	exonic;nonsynonymous	TRUE	TRUE	FALSE	FALSE
exm6603	1	3329042	A	G	0.0011	0.0104	0.2081	0.9601	91452	0.5258	rs200947814	PRDM16	exonic;nonsynonymous	TRUE	TRUE	FALSE	FALSE
exm6605	1	3329051	G	A	0.9978	0.2455	0.1112	0.02727	116967	0.905	rs149333409	PRDM16	exonic;nonsynonymous	TRUE	TRUE	FALSE	FALSE
exm2251405	1	3331193	G	A	0.9989	0.1232	0.443	0.7809	38049	0.8886	rs3819970	PRDM16	exonic;synonymous	TRUE	FALSE	FALSE	FALSE
exm6665	1	3342635	T	C	0.0011	0.368	0.4049	0.3635	25853	0.7445	rs187400273	PRDM16	exonic;nonsynonymous	TRUE	TRUE	FALSE	TRUE
exm6722	1	3380057	A	G	0.0352	0.0242	0.0258	0.348	120563	0.9948	rs3806164	ARHGEF16	exonic;nonsynonymous	TRUE	TRUE	FALSE	FALSE
exm6752	1	3389718	G	T	0.9985	0.0089	0.1565	0.9548	100374	0.5449	rs147324873	ARHGEF16	exonic;nonsynonymous	TRUE	TRUE	FALSE	TRUE
exm6755	1	3389757	G	A	0.0063	0.0556	0.061	0.3623	120571	0.6344	rs41315284	ARHGEF16	exonic;nonsynonymous	TRUE	TRUE	FALSE	TRUE
exm6767	1	3391324	A	G	0.0021	0.204	0.2625	0.4371	52472	0.6483	rs138805620	ARHGEF16	exonic;nonsynonymous	TRUE	TRUE	FALSE	FALSE
exm6782	1	3394533	A	G	0.0029	0.2713	0.1807	0.1334	91539	0.9624	rs147069493	ARHGEF16	exonic;nonsynonymous	TRUE	TRUE	FALSE	TRUE
exm6804	1	3395171	A	C	0.0016	0.4022	0.182	0.02711	77318	0.179	rs147698918	ARHGEF16	exonic;nonsynonymous	TRUE	TRUE	FALSE	FALSE
exm6824	1	3397062	G	A	0.9756	0.0272	0.0309	0.3792	120552	0.749	rs56309807	ARHGEF16	exonic;nonsynonymous	TRUE	TRUE	FALSE	TRUE
exm6847	1	3410410	T	C	0.0257	0.0426	0.0297	0.1522	119402	0.7463	rs61910697	MEGF6	exonic;nonsynonymous	TRUE	TRUE	FALSE	FALSE
exm6852	1	3410644	A	G	0.9331	0.0245	0.0233	0.2934	74420	0.8896	rs61742508	MEGF6	exonic;nonsynonymous	TRUE	TRUE	FALSE	FALSE
exm6858	1	3410935	A	G	0.0131	0.0582	0.0417	0.1632	119269	0.01318	rs113192826	MEGF6	exonic;splicing;nonsynonymous	TRUE	TRUE	TRUE	TRUE
exm2251433	1	3410942	G	A	0.9978	0.014	0.1069	0.8956	116632	0.9944	rs61746904	MEGF6	exonic;synonymous	TRUE	FALSE	FALSE	FALSE
exm6861	1	3410973	T	C	0.0258	0.0295	0.0296	0.3202	120550	0.8657	rs12075570	MEGF6	exonic;nonsynonymous	TRUE	TRUE	FALSE	FALSE
exm1796453	1	3412483	A	G	0.0015	1.0018	0.5945	0.09196	4699	1	rs199846657	MEGF6	exonic;nonsynonymous	TRUE	TRUE	FALSE	FALSE
exm1796454	1	3412567	T	C	0.0013	0.3314	0.6526	0.6116	9218	0.63	rs78042623	MEGF6	exonic;nonsynonymous	TRUE	TRUE	FALSE	FALSE
exm1796505	1	3413902	T	C	0.0064	0.0634	0.2613	0.8084	7091	0.4366	rs200142733	MEGF6	exonic;nonsynonymous	TRUE	TRUE	FALSE	FALSE
exm6926	1	3415357	T	C	0.0019	0.0837	0.1149	0.466	118380	0.7132	rs41315294	MEGF6	exonic;nonsynonymous	TRUE	TRUE	FALSE	FALSE
exm2251438	1	3415712	A	G	0.0012	0.5853	0.2526	0.02049	38519	0.5784	rs201666491	MEGF6	exonic;synonymous	TRUE	FALSE	FALSE	FALSE
exm6936	1	3416173	G	A	0.9975	0.1244	0.2743	0.6502	12242	0.7986	rs202226429	MEGF6	exonic;nonsynonymous	TRUE	TRUE	FALSE	FALSE
exm6940	1	3416227	C	T	0.9974	0.0255	0.0996	0.7984	114045	0.5707	rs202076079	MEGF6	exonic;nonsynonymous	TRUE	TRUE	FALSE	TRUE
exm6947	1	3416449	A	C	0.7421	0.0025	0.0113	0.827	102648	0.3344	rs7553399	MEGF6	exonic;nonsynonymous	TRUE	TRUE	FALSE	FALSE
exm6953	1	3417211	A	G	0.0345	0.0219	0.0287	0.4446	93477	0.851	rs61742846	MEGF6	exonic;nonsynonymous	TRUE	TRUE	FALSE	FALSE
exm6954	1	3417218	C	T	0.9981	0.1817	0.1275	0.1541	114555	0.9871	rs200407453	MEGF6	exonic;nonsynonymous	TRUE	TRUE	FALSE	FALSE
exm6956	1	3417275	C	T	0.9987	0.4408	1.236	0.7213	1536	1	rs56955077	MEGF6	exonic;nonsynonymous	TRUE	TRUE	FALSE	FALSE
exm6959	1	3417545	G	A	0.005	0.0548	0.0737	0.4568	120547	0.8086	rs41303857	MEGF6	exonic;nonsynonymous	TRUE	TRUE	FALSE	FALSE
exm6963	1	3417622	G	A	0.9971	0.0228	0.1025	0.824	115721	0.5522	rs201394307	MEGF6	exonic;nonsynonymous	TRUE	TRUE	FALSE	FALSE
exm6998	1	3421897	A	G	0.8184	0.0222	0.0192	0.2484	44012	0.9775	rs2821008	MEGF6	exonic;nonsynonymous	TRUE	TRUE	FALSE	FALSE
exm7020	1	3424388	A	G	0.0506	0.0319	0.0213	0.1354	120569	0.4976	rs947345	MEGF6	exonic;nonsynonymous	TRUE	TRUE	FALSE	TRUE
exm7025	1	3424419	T	C	0.001	0.0253	0.3719	0.9457	29455	0.9024	rs200614778	MEGF6	exonic;nonsynonymous	TRUE	TRUE	FALSE	FALSE
exm7035	1	3425238	A	G	0.003	0.3982	0.3784	0.2926	12049	0.3441	rs142350286	MEGF6	exonic;nonsynonymous	TRUE	TRUE	FALSE	FALSE
exm7076	1	3428144	T	C	0.0013	0.0056	0.1578	0.9715	100932	0.761	rs201703264	MEGF6	exonic;nonsynonymous	TRUE	TRUE	FALSE	TRUE
exm7090	1	3428591	T	C	0.0075	0.1137	0.1862	0.5414	77132	0.549	rs202242273	MEGF6	exonic;nonsynonymous	TRUE	TRUE	FALSE	TRUE
exm7102	1	3431138	A	C	0.001	0.2644	0.4402	0.5481	24030	0.5928	rs200914366	MEGF6	exonic;nonsynonymous	TRUE	TRUE	FALSE	TRUE
exm7104	1	3431168	A	G	0.0012	0.2736	0.1871	0.1437	88289	0.7397	rs199566066	MEGF6	exonic;nonsynonymous	TRUE	TRUE	FALSE	FALSE
exm7112	1	3431235	A	C	0.9987	0.1206	0.1751	0.4911	108105	0.1131	rs7543634	MEGF6	exonic;splicing;synonymous	TRUE	TRUE	TRUE	TRUE
exm7117	1	3432025	T	C	0.0013	0.0971	1.248	0.938	1536	1	rs12090611	MEGF6	exonic;nonsynonymous	TRUE	TRUE	FALSE	FALSE
exm7121	1	3432077	T	C	0.0015	0.2869	0.1661	0.08409	86875	0.9124	rs199678946	MEGF6	exonic;nonsynonymous	TRUE	TRUE	FALSE	FALSE
exm7127	1	3440753	A	G	0.0123	0.0095	0.045	0.8326	120569	0.3716	rs41307039	MEGF6	exonic;nonsynonymous	TRUE	TRUE	FALSE	FALSE
exm7131	1	3440796	A	G	0.002	0.16	0.4001	0.6892	12049	0.408	rs201188429	MEGF6	exonic;stopgain	TRUE	TRUE	TRUE	TRUE
exm7145	1	3496479	T	C	0.0855	0.0223	0.0168	0.1838	119367	0.8481	rs2794340	MEGF6	exonic;nonsynonymous	TRUE	TRUE	FALSE	FALSE
exm7149	1	3511934	A	G	0.8531	0.0082	0.0132	0.5344	120516	0.4131	rs7513275	MEGF6	exonic;nonsynonymous	TRUE	TRUE	FALSE	FALSE
exm7185	1	3542306	A	G	0.001	0.528	0.4773	0.2686	34597	0.9547	rs138986148	TPRG1L	exonic;nonsynonymous	TRUE	TRUE	FALSE	TRUE
exm7242	1	3548122	G	A	0.9959	0.0723	0.0867	0.4042	114674	0.4962	rs151110688	WRAP73	exonic;nonsynonymous	TRUE	TRUE	FALSE	TRUE
exm7249	1	3548198	T	C	0.0011	0.2581	0.228	0.2576	63406	0.9771	rs16823940	WRAP73	exonic;nonsynonymous	TRUE	TRUE	FALSE	FALSE
exm7253	1	3548832	G	C	0.9374	0.0018	0.0194	0.9252	120564	0.09844	rs2760320	WRAP73	exonic;nonsynonymous	TRUE	TRUE	FALSE	FALSE
exm7274	1	3551592	G	C	0.0019	0.0709	0.183	0.6983	80233	0.4176	rs148104596	WRAP73	exonic;nonsynonymous	TRUE	TRUE	FALSE	FALSE
exm7281	1	3551737	T	C	0.0011	0.1459	0.1953	0.4551	105736	0.9764	rs116230480	WRAP73	exonic;nonsynonymous	TRUE	TRUE	FALSE	TRUE
exm7442	1	3649542	G	A	0.9987	0.1965	0.5553	0.7234	16365	0.4508	rs143621977	TP73	exonic;nonsynonymous	TRUE	TRUE	FALSE	FALSE
exm7447	1	3649608	G	A	0.0015	0.1988	0.1324	0.1332	108084	0.9725	rs113253012	TP73	exonic;nonsynonymous	TRUE	TRUE	FALSE	TRUE
exm7490	1	3669205	C	G	0.6357	0.0096	0.0097	0.3259	120535	0.9535	rs10910021	CCDC27	exonic;nonsynonymous	TRUE	TRUE	FALSE	FALSE
exm7501	1	3669329	T	C	0.001	0.1943	0.1644	0.2372	110585	0.1781	rs41315314	CCDC27	exonic;nonsynonymous	TRUE	TRUE	FALSE	TRUE
exm7504	1	3669356	G	A	0.9882	0.0038	0.0445	0.9312	120575	0.4381	rs76597070	CCDC27	exonic;nonsynonymous	TRUE	TRUE	FALSE	FALSE
exm7509	1	3670691	G	A	0.003	0.2191	0.1841	0.234	79688	0.5545	rs75854782	CCDC27	exonic;nonsynonymous	TRUE	TRUE	FALSE	FALSE
exm7512	1	3670712	G	A	0.9983	0.0861	0.1471	0.5581	99862	0.5322	rs150888098	CCDC27	exonic;nonsynonymous	TRUE	TRUE	FALSE	FALSE
exm2251521	1	3677854	C	T	0.9958	0.0046	0.0739	0.9501	120571	0.7553	rs41303855	CCDC27	exonic;synonymous	TRUE	FALSE	FALSE	FALSE
exm7551	1	3677933	T	C	0.6181	0.0103	0.0096	0.2866	120571	0.6978	rs1181883	CCDC27	exonic;nonsynonymous	TRUE	TRUE	FALSE	FALSE
exm7554	1	3677983	T	C	0.0241	0.1335	0.1273	0.2942	24935	0.8482	rs143408613	CCDC27	exonic;nonsynonymous	TRUE	TRUE	FALSE	FALSE
exm7560	1	3679203	T	C	0.0018	0.2274	0.2565	0.3754	23929	0.6534	rs75571263	CCDC27	exonic;nonsynonymous	TRUE	TRUE	FALSE	FALSE
exm7574	1	3679775	C	T	0.7637	0.0041	0.0117	0.7237	106535	0.8934	rs10910024	CCDC27	exonic;nonsynonymous	TRUE	TRUE	FALSE	FALSE
exm7575	1	3679783	T	C	0.99	0.0062	0.0495	0.9006	120546	0.4763	rs76416341	CCDC27	exonic;nonsynonymous	TRUE	TRUE	FALSE	FALSE
exm7586	1	3679934	T	C	0.0017	0.5572	0.2723	0.0407	74098	0.2999	rs200636445	CCDC27	exonic;nonsynonymous	TRUE	TRUE	FALSE	FALSE
exm7598	1	3680345	T	C	0.0104	0.0087	0.0506	0.8632	120569	0.6367	rs144028564	CCDC27	exonic;nonsynonymous	TRUE	TRUE	FALSE	FALSE
exm7604	1	3680383	A	C	0.0012	0.2934	0.5472	0.5918	25853	0.4505	rs200212652	CCDC27	exonic;nonsynonymous	TRUE	TRUE	FALSE	FALSE
exm7611	1	3683159	C	A	0.0047	0.0721	0.0836	0.3879	120551	0.3544	rs144089943	CCDC27	exonic;nonsynonymous	TRUE	TRUE	FALSE	TRUE
exm7617	1	3683914	A	T	0.0028	0.2781	0.2037	0.1721	98173	0.5432	rs2275839	CCDC27	exonic;nonsynonymous	TRUE	TRUE	FALSE	FALSE
exm2273606	1	3686350	A	G	0.001	0.7146	0.6701	0.2863	13455	0.6345	rs143085428	CCDC27	exonic;nonsynonymous	TRUE	TRUE	FALSE	TRUE
exm7644	1	3697663	T	C	0.0297	0.0043	0.0282	0.8778	120569	0.2979	rs11547615	LRRC47	exonic;nonsynonymous	TRUE	TRUE	FALSE	TRUE
exm7645	1	3697669	C	G	0.9989	0.1727	0.1729	0.3176	114032	0.5826	rs145521876	LRRC47	exonic;nonsynonymous	TRUE	TRUE	FALSE	FALSE
exm7647	1	3697675	C	G	0.0012	0.7566	0.4102	0.06514	15956	0.6757	rs146951881	LRRC47	exonic;nonsynonymous	TRUE	TRUE	FALSE	FALSE
exm7668	1	3700579	A	T	0.0011	0.8566	0.7197	0.234	4710	1	rs138073750	LRRC47	exonic;nonsynonymous	TRUE	TRUE	FALSE	TRUE
exm7692	1	3703589	C	T	0.9946	0.1694	0.0691	0.01431	116040	0.8303	rs138729139	LRRC47	exonic;nonsynonymous	TRUE	TRUE	FALSE	TRUE
exm7735	1	3712899	G	T	0.0086	0.0851	0.1839	0.6437	12139	0.5697	rs202002636	LRRC47	exonic;nonsynonymous	TRUE	TRUE	FALSE	TRUE
exm7758	1	3732862	A	C	0.0011	0.3903	0.2067	0.05905	86976	0.3389	rs185664269	CEP104	exonic;nonsynonymous	TRUE	TRUE	FALSE	FALSE
exm7762	1	3739740	T	C	0.0026	0.0499	0.3752	0.8943	12049	0.8832	rs111626991	CEP104	exonic;nonsynonymous	TRUE	TRUE	FALSE	TRUE
exm7767	1	3740068	T	C	0.0013	0.1219	0.511	0.8114	12060	0.8903	rs148877817	CEP104	exonic;nonsynonymous	TRUE	TRUE	FALSE	FALSE
exm7776	1	3742955	A	G	0.0014	0.0581	0.2483	0.815	49368	0.7138	rs201407033	CEP104	exonic;nonsynonymous	TRUE	TRUE	FALSE	FALSE
exm7791	1	3745924	A	G	0.0498	0.0073	0.0218	0.7378	120569	0.3853	rs2275831	CEP104	exonic;nonsynonymous	TRUE	TRUE	FALSE	FALSE
exm7796	1	3746432	G	A	0.9947	0.0301	0.0678	0.6574	118563	0.05621	rs148465057	CEP104	exonic;nonsynonymous	TRUE	TRUE	FALSE	TRUE
exm7833	1	3751634	A	G	0.0011	0.1761	0.5425	0.7455	10586	0.8706	rs138897239	CEP104	exonic;nonsynonymous	TRUE	TRUE	FALSE	FALSE
exm7840	1	3753079	T	C	0.0015	0.7627	0.5128	0.1369	4710	1	rs149976444	CEP104	exonic;nonsynonymous	TRUE	TRUE	FALSE	TRUE
exm7844	1	3753136	T	A	0.4389	0.0081	0.0094	0.3927	120476	0.8257	rs2275824	CEP104	exonic;nonsynonymous	TRUE	TRUE	FALSE	FALSE
exm7848	1	3753207	C	T	0.0023	0.0191	0.1164	0.8698	116124	0.4444	rs145728798	CEP104	exonic;nonsynonymous	TRUE	TRUE	FALSE	FALSE
exm7859	1	3754043	T	C	0.001	0.3443	0.3201	0.282	51952	0.6912	rs140022279	CEP104	exonic;nonsynonymous	TRUE	TRUE	FALSE	FALSE
exm7891	1	3761485	A	T	0.001	0.3294	0.6101	0.5893	5885	0.1425	rs61745578	CEP104	exonic;nonsynonymous	TRUE	TRUE	FALSE	FALSE
exm2251546	1	3765282	C	T	0.9986	0.1357	0.5354	0.7999	5885	0.3173	rs79859848	CEP104	exonic;synonymous	TRUE	FALSE	FALSE	FALSE
exm7974	1	3786245	A	G	0.0959	0.009	0.0161	0.5737	118145	0.9642	rs12738235	DFFB	exonic;nonsynonymous	TRUE	TRUE	FALSE	FALSE
exm7983	1	3789061	C	T	0.0014	0.3216	0.1484	0.0302	113422	0.3591	rs150541762	DFFB	exonic;nonsynonymous	TRUE	TRUE	FALSE	FALSE
exm1800702	1	3800276	T	C	0.0243	0.1799	0.141	0.2021	4699	1	rs200643246	DFFB	exonic;nonsynonymous	TRUE	TRUE	FALSE	TRUE
exm8001	1	3806544	C	T	0.9989	0.008	0.2414	0.9736	72052	0.6012	rs149844985	C1orf174	exonic;nonsynonymous	TRUE	TRUE	FALSE	FALSE
exm8005	1	3806595	G	A	0.9989	0.4387	0.413	0.2881	21405	0.6528	rs200426400	C1orf174	exonic;stopgain	TRUE	TRUE	TRUE	TRUE
exm8006	1	3806610	G	T	0.9984	0.1848	0.3336	0.5797	16203	0.8298	rs146210242	C1orf174	exonic;nonsynonymous	TRUE	TRUE	FALSE	FALSE
exm8024	1	3807312	C	T	0.9983	0.2106	0.1304	0.1063	118564	0.8009	rs145371506	C1orf174	exonic;nonsynonymous	TRUE	TRUE	FALSE	FALSE
exm8030	1	3807359	T	C	0.0019	0.0158	0.1175	0.8931	117016	0.6584	rs41315256	C1orf174	exonic;nonsynonymous	TRUE	TRUE	FALSE	TRUE
exm8036	1	3807450	A	C	0.0012	0.4411	0.2267	0.0517	92352	0.6662	rs10909820	C1orf174	exonic;nonsynonymous	TRUE	TRUE	FALSE	TRUE
exm8039	1	3807507	A	C	0.9977	0.0514	0.2703	0.8492	13866	0.6908	rs140955464	C1orf174	exonic;nonsynonymous	TRUE	TRUE	FALSE	FALSE
exm8044	1	3807590	T	C	0.0037	0.0123	0.0828	0.8823	119401	0.1673	rs111405753	C1orf174	exonic;nonsynonymous	TRUE	TRUE	FALSE	TRUE
exm8045	1	3807593	C	G	0.9892	0.0452	0.0469	0.3354	120546	0.476	rs4274008	C1orf174	exonic;nonsynonymous	TRUE	TRUE	FALSE	FALSE
exm8055	1	3809520	T	C	0.0019	0.1493	0.1135	0.1886	112453	0.5898	rs79466209	C1orf174	exonic;nonsynonymous	TRUE	TRUE	FALSE	TRUE
exm2268644	1	4037665	C	T	0.5906	0.0172	0.0096	0.073	118137	0.1822	rs12028397	NA	intergenic	FALSE	FALSE	FALSE	FALSE
exm-rs966321	1	4315204	G	T	0.4784	0.0162	0.0114	0.1567	80318	0.8297	rs966321	NA	intergenic	FALSE	FALSE	FALSE	FALSE
exm2251770	1	4363735	A	C	0.5784	0.0046	0.0095	0.6289	120571	0.8795	rs34429154	NA	intergenic	FALSE	FALSE	FALSE	FALSE
exm2260335	1	4541390	A	C	0.9408	0.007	0.0201	0.7264	118121	0.2706	rs11799990	NA	intergenic	FALSE	FALSE	FALSE	FALSE
exm-rs241257	1	4614822	T	C	0.746	0.0137	0.0108	0.2026	120569	0.291	rs241257	NA	intergenic	FALSE	FALSE	FALSE	FALSE
exm8086	1	4772034	C	T	0.999	0.1327	0.2141	0.5355	99834	0.5709	rs149284997	AJAP1	exonic;nonsynonymous	TRUE	TRUE	FALSE	TRUE
exm8119	1	4772582	A	G	0.0019	0.7576	0.5021	0.1313	4699	1	rs149907194	AJAP1	exonic;nonsynonymous	TRUE	TRUE	FALSE	FALSE
exm8120	1	4772585	G	A	0.0011	1.4764	0.7833	0.05946	4710	1	rs141981296	AJAP1	exonic;nonsynonymous	TRUE	TRUE	FALSE	FALSE
exm8127	1	4772717	G	A	0.333	0.0095	0.0111	0.3901	93523	0.9794	rs242056	AJAP1	exonic;nonsynonymous	TRUE	TRUE	FALSE	FALSE
exm8132	1	4829963	G	A	0.0016	0.0641	0.129	0.6195	117302	0.7508	rs144818013	AJAP1	exonic;nonsynonymous	TRUE	TRUE	FALSE	TRUE
exm8143	1	4832549	C	T	0.9989	0.1438	0.8887	0.8714	23574	0.1913	rs149958982	AJAP1	exonic;nonsynonymous	TRUE	TRUE	FALSE	TRUE
exm8145	1	4832569	C	A	0.0012	0.4138	0.5326	0.4372	16694	0.9842	rs200738408	AJAP1	exonic;nonsynonymous	TRUE	TRUE	FALSE	TRUE
exm2268645	1	4955862	T	C	0.4921	0.0011	0.0094	0.9071	120573	0.997	rs6426446	NA	intergenic	FALSE	FALSE	FALSE	FALSE
exm-rs7513590	1	5170712	G	A	0.1027	0.0207	0.0154	0.1783	120566	0.8889	rs7513590	NA	intergenic	FALSE	FALSE	FALSE	FALSE
exm2252114	1	5347155	T	C	0.4097	0.0053	0.0095	0.5796	120571	0.6255	rs563939	NA	intergenic	FALSE	FALSE	FALSE	FALSE
exm2252278	1	5717388	C	T	0.3721	0.0009	0.0097	0.9227	119395	0.7973	rs11260671	NA	intergenic	FALSE	FALSE	FALSE	FALSE
exm2260467	1	5721189	A	G	0.9911	0.0669	0.054	0.2152	116603	0.8237	rs12091928	NA	intergenic	FALSE	FALSE	FALSE	FALSE
exm8155	1	5923427	T	A	0.0033	0.1008	0.0893	0.2588	114867	0.3364	rs35641267	NPHP4	exonic;nonsynonymous	TRUE	TRUE	FALSE	TRUE
exm1844615	1	5924071	G	A	0.9989	0.3749	0.4942	0.4481	14481	0.53	rs201560526	NPHP4	exonic;nonsynonymous	TRUE	TRUE	FALSE	FALSE
exm8197	1	5926503	G	A	0.9972	0.0383	0.0931	0.6811	120563	0.3613	rs139022622	NPHP4	exonic;nonsynonymous	TRUE	TRUE	FALSE	TRUE
exm8201	1	5927169	A	G	0.0171	0.0116	0.0365	0.7497	120564	0.1262	rs113445782	NPHP4	exonic;nonsynonymous	TRUE	TRUE	FALSE	FALSE
exm8208	1	5927943	A	G	0.0068	0.0638	0.0582	0.2733	120555	0.2796	rs139767853	NPHP4	exonic;nonsynonymous	TRUE	TRUE	FALSE	FALSE
exm8212	1	5933335	C	T	0.9981	0.0855	0.1254	0.4955	114881	0.5453	rs41280798	NPHP4	exonic;nonsynonymous	TRUE	TRUE	FALSE	FALSE
exm2252388	1	5933384	C	G	0.975	0.0328	0.0434	0.4496	56521	0.4017	rs41280800	NPHP4	exonic;synonymous	TRUE	FALSE	FALSE	FALSE
exm8245	1	5935064	C	T	0.0043	0.048	0.0765	0.5302	120554	0.7137	rs187947581	NPHP4	exonic;nonsynonymous	TRUE	TRUE	FALSE	TRUE
exm8251	1	5935102	T	C	0.001	0.3781	0.4497	0.4005	32087	0.3423	rs12084067	NPHP4	exonic;nonsynonymous	TRUE	TRUE	FALSE	TRUE
exm8262	1	5935162	A	T	0.1768	0.0009	0.0123	0.9398	120572	0.6798	rs1287637	NPHP4	splicing	TRUE	TRUE	TRUE	TRUE
exm8283	1	5940228	A	C	0.0039	0.4341	0.2108	0.03947	73590	0.8474	rs199875059	NPHP4	exonic;nonsynonymous	TRUE	TRUE	FALSE	TRUE
exm8285	1	5940243	G	A	0.9758	0.0037	0.0307	0.903	120574	0.8602	rs17472401	NPHP4	exonic;nonsynonymous	TRUE	TRUE	FALSE	TRUE
exm8291	1	5947373	A	G	0.0016	0.2888	0.5956	0.6278	4710	1	rs200182705	NPHP4	exonic;nonsynonymous	TRUE	TRUE	FALSE	FALSE
exm8315	1	5951013	C	T	0.9666	0.0175	0.0265	0.508	120572	0.3946	rs34248917	NPHP4	exonic;nonsynonymous	TRUE	TRUE	FALSE	FALSE
exm8318	1	5951029	A	G	0.0058	0.3038	0.1843	0.09922	74117	0.8775	rs191913664	NPHP4	exonic;nonsynonymous	TRUE	TRUE	FALSE	TRUE
exm8344	1	5965455	T	C	0.016	0.0939	0.0406	0.02085	102755	0.3774	rs571655	NPHP4	exonic;nonsynonymous	TRUE	TRUE	FALSE	TRUE
exm8357	1	5965824	C	G	0.0019	0.1853	0.1359	0.1726	97066	0.8256	rs12093500	NPHP4	exonic;nonsynonymous	TRUE	TRUE	FALSE	FALSE
exm8370	1	5969237	A	G	0.002	0.5486	0.1967	0.005284	80414	0.4089	rs201801114	NPHP4	exonic;nonsynonymous	TRUE	TRUE	FALSE	FALSE
exm8393	1	6007259	A	G	0.0016	0.0219	0.1557	0.8879	108528	0.9909	rs190940697	NPHP4	exonic;nonsynonymous	TRUE	TRUE	FALSE	TRUE
exm8411	1	6012770	A	T	0.002	0.0882	0.1124	0.4329	118114	0.9531	rs201124357	NPHP4	exonic;nonsynonymous	TRUE	TRUE	FALSE	FALSE
exm8414	1	6012895	A	G	0.001	0.119	0.4475	0.7903	18295	0.994	rs200203766	NPHP4	exonic;splicing;synonymous	TRUE	TRUE	TRUE	TRUE
exm8434	1	6038338	A	G	0.9975	0.0384	0.1293	0.7666	97097	0.1867	rs201065230	NPHP4	exonic;nonsynonymous	TRUE	TRUE	FALSE	FALSE
exm8446	1	6046264	A	G	0.0271	0.0376	0.0291	0.1968	120561	0.797	rs12142270	NPHP4	exonic;nonsynonymous	TRUE	TRUE	FALSE	TRUE
exm8467	1	6111721	C	T	0.9935	0.0643	0.0698	0.357	100310	0.834	rs202153711	KCNAB2	exonic;nonsynonymous	TRUE	TRUE	FALSE	FALSE
exm8468	1	6111757	A	G	0.0433	0.0314	0.0232	0.176	120552	0.8907	rs11589347	KCNAB2	exonic;nonsynonymous	TRUE	TRUE	FALSE	FALSE
exm2264794	1	6153525	A	G	0.6147	0.0087	0.0096	0.3645	120573	0.07541	rs3789529	KCNAB2	intronic	FALSE	FALSE	FALSE	FALSE
exm8579	1	6171835	A	G	0.0016	0.0783	0.1487	0.5984	97315	0.7512	rs139581412	CHD5	exonic;splicing;nonsynonymous	TRUE	TRUE	TRUE	TRUE
exm8609	1	6181605	A	C	0.0025	0.006	0.1005	0.9525	119394	0.5521	rs138962606	CHD5	exonic;nonsynonymous	TRUE	TRUE	FALSE	FALSE
exm8730	1	6202647	C	T	0.001	0.2393	0.5371	0.6559	13455	0.1684	rs138478240	CHD5	exonic;nonsynonymous	TRUE	TRUE	FALSE	FALSE
exm8747	1	6204150	T	G	0.0013	0.0587	0.4139	0.8872	16022	0.09599	rs141495842	CHD5	exonic;nonsynonymous	TRUE	TRUE	FALSE	TRUE
exm8757	1	6206387	G	C	0.0015	0.3221	0.1614	0.04601	97305	0.7222	rs150733401	CHD5	exonic;nonsynonymous	TRUE	TRUE	FALSE	FALSE
exm8760	1	6206422	T	G	0.0015	0.1345	0.5757	0.8153	4710	1	rs143479789	CHD5	exonic;nonsynonymous	TRUE	TRUE	FALSE	TRUE
exm1850770	1	6215695	A	G	0.001	0.8514	1.241	0.4927	1536	1	rs117780546	CHD5	exonic;nonsynonymous	TRUE	TRUE	FALSE	TRUE
exm8817	1	6215713	A	G	0.0026	0.0027	0.1083	0.9799	114884	0.4898	rs150062924	CHD5	exonic;nonsynonymous	TRUE	TRUE	FALSE	FALSE
exm8903	1	6269069	C	A	0.9885	0.1142	0.1177	0.3318	100727	0.6103	rs200960066	RNF207	exonic;nonsynonymous	TRUE	TRUE	FALSE	FALSE
exm8938	1	6270964	A	G	0.0015	0.4917	0.4465	0.2708	27048	0.9045	rs201781514	RNF207	exonic;nonsynonymous	TRUE	TRUE	FALSE	FALSE
exm8946	1	6271178	T	C	0.0031	0.0661	0.0982	0.5013	92688	0.4231	rs199848736	RNF207	exonic;splicing;nonsynonymous	TRUE	TRUE	TRUE	TRUE
exm8949	1	6272028	G	A	0.9981	0.0215	0.1224	0.8607	113283	0.4002	rs141077855	RNF207	exonic;nonsynonymous	TRUE	TRUE	FALSE	TRUE
exm8955	1	6272078	A	G	0.0443	0.0349	0.033	0.2901	55988	0.1725	rs12073329	RNF207	exonic;nonsynonymous	TRUE	TRUE	FALSE	FALSE
exm8964	1	6272364	T	C	0.0011	0.0179	0.2018	0.9295	98723	0.9901	rs202068513	RNF207	exonic;nonsynonymous	TRUE	TRUE	FALSE	TRUE
exm8990	1	6278414	G	A	0.3441	0.0033	0.0098	0.7349	120572	0.4282	rs709209	RNF207	exonic;nonsynonymous	TRUE	TRUE	FALSE	FALSE
exm8994	1	6279316	C	T	0.9975	0.1076	0.1018	0.2902	119397	0.9617	rs200882245	RNF207	exonic;nonsynonymous	TRUE	TRUE	FALSE	FALSE
exm8997	1	6279370	C	G	0.2736	0.0041	0.0115	0.725	95950	0.1668	rs846111	RNF207	exonic;nonsynonymous	TRUE	TRUE	FALSE	FALSE
exm8999	1	6279383	C	G	0.0013	0.3696	0.5995	0.5376	4710	1	rs188551458	RNF207	exonic;nonsynonymous	TRUE	TRUE	FALSE	FALSE
exm9016	1	6293647	T	C	0.9965	0.006	0.0825	0.9421	119399	0.9249	rs41278924	ICMT	exonic;nonsynonymous	TRUE	TRUE	FALSE	TRUE
exm9019	1	6295019	T	A	0.0022	0.1942	0.107	0.06948	118549	0.4281	rs145062634	ICMT	exonic;nonsynonymous	TRUE	TRUE	FALSE	TRUE
exm9031	1	6304454	A	G	0.988	0.0303	0.0445	0.4958	120556	0.7006	rs114198341	HES3	exonic;nonsynonymous	TRUE	TRUE	FALSE	TRUE
exm9051	1	6305557	G	A	0.0011	1.4764	0.7834	0.05949	4710	1	rs74925124	HES3	exonic;nonsynonymous	TRUE	TRUE	FALSE	FALSE
exm9066	1	6310562	G	C	0.0105	0.0415	0.0472	0.3797	120551	0.9876	rs142015102	GPR153	exonic;nonsynonymous	TRUE	TRUE	FALSE	FALSE
exm9071	1	6310639	T	C	0.0017	0.0169	0.4578	0.9706	4710	1	rs142079003	GPR153	exonic;nonsynonymous	TRUE	TRUE	FALSE	FALSE
exm9104	1	6313887	T	C	0.0092	0.148	0.2191	0.4995	4698	1	rs143332760	GPR153	exonic;nonsynonymous	TRUE	TRUE	FALSE	TRUE
exm9137	1	6314743	T	C	0.001	0.3384	0.4933	0.4926	36040	0.8381	rs74626631	GPR153	exonic;nonsynonymous	TRUE	TRUE	FALSE	TRUE
exm9138	1	6314748	T	C	0.0012	0.1937	0.1943	0.3189	96007	0.5063	rs61741782	GPR153	exonic;nonsynonymous	TRUE	TRUE	FALSE	FALSE
exm9222	1	6420661	A	C	0.0022	0.3274	0.1258	0.009235	117022	0.6189	rs146144846	ACOT7	exonic;nonsynonymous	TRUE	TRUE	FALSE	FALSE
exm9274	1	6485305	T	A	0.9972	0.1917	0.1444	0.1842	45316	0.4693	rs199562318	ESPN	exonic;nonsynonymous	TRUE	TRUE	FALSE	TRUE
exm9279	1	6488328	T	C	0.0012	0.7043	0.2871	0.01415	28217	0.3169	rs143577178	ESPN	exonic;nonsynonymous	TRUE	TRUE	FALSE	TRUE
exm9330	1	6504619	T	C	0.001	0.2974	0.3982	0.4551	31961	0.5434	rs116413227	ESPN	exonic;nonsynonymous	TRUE	TRUE	FALSE	FALSE
exm9346	1	6505796	A	G	0.0524	0.0332	0.1025	0.746	25740	0.5144	rs79108571	ESPN	exonic;nonsynonymous	TRUE	TRUE	FALSE	FALSE
exm9395	1	6517262	T	C	0.0109	0.104	0.2132	0.6255	4699	1	rs201586165	ESPN	exonic;nonsynonymous	TRUE	TRUE	FALSE	FALSE
exm9480	1	6525267	C	G	0.0017	0.3622	0.171	0.0342	62280	0.5052	rs144713080	TNFRSF25	exonic;nonsynonymous	TRUE	TRUE	FALSE	FALSE
exm9487	1	6525592	C	T	0.9987	0.0409	0.1961	0.8348	97626	0.2738	rs35771371	TNFRSF25	exonic;nonsynonymous	TRUE	TRUE	FALSE	FALSE
exm9523	1	6528371	C	T	0.9989	0.0543	0.2243	0.8088	93535	0.9932	rs149682441	PLEKHG5	exonic;nonsynonymous	TRUE	TRUE	FALSE	FALSE
exm9525	1	6528468	C	T	0.9322	0.0448	0.032	0.1612	42517	0.04282	rs76625876	PLEKHG5	exonic;nonsynonymous	TRUE	TRUE	FALSE	FALSE
exm9571	1	6530391	T	C	0.0011	0.2568	0.1773	0.1475	107423	0.2806	rs200641225	PLEKHG5	exonic;nonsynonymous	TRUE	TRUE	FALSE	TRUE
exm9576	1	6530645	C	T	0.0012	0.5498	0.6614	0.4059	4710	1	rs199545160	PLEKHG5	exonic;nonsynonymous	TRUE	TRUE	FALSE	TRUE
exm9585	1	6531124	T	C	0.9276	0.0231	0.0182	0.2045	120527	0.05853	rs61740145	PLEKHG5	exonic;nonsynonymous	TRUE	TRUE	FALSE	TRUE
exm9590	1	6531589	C	T	0.9398	0.0016	0.0201	0.9372	116014	0.1447	rs74809741	PLEKHG5	exonic;nonsynonymous	TRUE	TRUE	FALSE	FALSE
exm9606	1	6532648	A	G	0.0019	0.2486	0.2339	0.2878	25824	0.1263	rs72861528	PLEKHG5	exonic;nonsynonymous	TRUE	TRUE	FALSE	TRUE
exm9608	1	6532673	G	A	0.9985	0.0503	0.1436	0.7259	112868	0.04594	rs140202670	PLEKHG5	exonic;nonsynonymous	TRUE	TRUE	FALSE	TRUE
exm9611	1	6533102	C	T	0.9956	0.0152	0.0788	0.8471	120573	0.5579	rs61730399	PLEKHG5	exonic;nonsynonymous	TRUE	TRUE	FALSE	TRUE
exm9630	1	6534132	T	C	0.0018	0.0932	0.1501	0.5347	112096	0.5081	rs143484278	PLEKHG5	exonic;nonsynonymous	TRUE	TRUE	FALSE	FALSE
exm9643	1	6534643	C	T	0.9963	0.1104	0.0836	0.1864	118536	0.216	rs141032388	PLEKHG5	exonic;nonsynonymous	TRUE	TRUE	FALSE	TRUE
exm9646	1	6535149	G	A	0.001	0.0488	0.4476	0.9132	48743	0.9203	rs117505788	PLEKHG5	exonic;nonsynonymous	TRUE	TRUE	FALSE	TRUE
exm9655	1	6536076	C	T	0.9979	0.7476	1.094	0.4944	2431	1	rs112530241	PLEKHG5	exonic;nonsynonymous	TRUE	TRUE	FALSE	TRUE
exm2268861	1	6550376	T	C	0.8836	0.0164	0.0148	0.2699	118138	0.06913	rs2986742	PLEKHG5	intronic	FALSE	FALSE	FALSE	FALSE
exm2233725	1	6550505	C	T	0.8912	0.0158	0.0151	0.2963	120571	0.1076	rs11806429	PLEKHG5	splicing	TRUE	TRUE	TRUE	TRUE
exm9669	1	6556585	A	G	0.0037	0.1156	0.0829	0.1628	113811	0.3636	rs201669114	PLEKHG5	exonic;nonsynonymous	TRUE	TRUE	FALSE	TRUE
exm9726	1	6592718	A	G	0.0014	0.0885	0.2186	0.6855	77976	0.7592	rs201335929	NOL9	exonic;nonsynonymous	TRUE	TRUE	FALSE	FALSE
exm9750	1	6609659	G	A	0.9989	0.1044	0.5098	0.8377	24962	0.5592	rs144983671	NOL9	exonic;nonsynonymous	TRUE	TRUE	FALSE	FALSE
exm9755	1	6610478	G	C	0.0013	0.0956	0.2084	0.6464	88305	0.1439	rs139037332	NOL9	exonic;nonsynonymous	TRUE	TRUE	FALSE	FALSE
exm9783	1	6614526	A	G	0.9702	0.0055	0.0334	0.8692	81908	0.2017	rs12742808	NOL9	exonic;nonsynonymous	TRUE	TRUE	FALSE	FALSE
exm9786	1	6614535	G	A	0.1312	0.0142	0.0139	0.3055	120436	0.8422	rs4908923	NOL9	exonic;nonsynonymous	TRUE	TRUE	FALSE	TRUE
exm9788	1	6615444	G	A	0.9949	0.0137	0.0675	0.8388	120528	0.7639	rs35375392	TAS1R1	exonic;nonsynonymous	TRUE	TRUE	FALSE	FALSE
exm9790	1	6615469	C	G	0.0029	0.3723	0.6785	0.5833	1536	1	rs75881102	TAS1R1	exonic;nonsynonymous	TRUE	TRUE	FALSE	FALSE
exm9800	1	6631106	T	C	0.0193	0.0087	0.0347	0.802	120571	0.706	rs41278020	TAS1R1	exonic;nonsynonymous	TRUE	TRUE	FALSE	FALSE
exm9805	1	6631153	A	C	0.001	0.207	1.304	0.8739	1536	1	rs114926762	TAS1R1	exonic;nonsynonymous	TRUE	TRUE	FALSE	FALSE
exm-rs11587438	1	6631431	C	T	0.1343	0.0144	0.0141	0.3057	116100	0.758	rs11587438	TAS1R1	intronic	FALSE	FALSE	FALSE	FALSE
exm9833	1	6634973	T	C	0.001	0.0599	0.4273	0.8885	27108	0.9382	rs149223608	TAS1R1	exonic;nonsynonymous	TRUE	TRUE	FALSE	FALSE
exm9848	1	6635231	G	A	0.9985	0.0742	0.1711	0.6644	92939	0.7077	rs10864628	TAS1R1	exonic;nonsynonymous	TRUE	TRUE	FALSE	FALSE
exm9849	1	6635235	C	T	0.998	0.412	0.1489	0.005666	103644	0.6236	rs147969126	TAS1R1	exonic;nonsynonymous	TRUE	TRUE	FALSE	FALSE
exm9850	1	6635259	C	G	0.9963	0.0313	0.0811	0.6994	118540	0.6106	rs41307749	TAS1R1	exonic;nonsynonymous	TRUE	TRUE	FALSE	FALSE
exm9852	1	6635306	G	A	0.8635	0.0016	0.0138	0.9069	120568	0.03811	rs34160967	TAS1R1	exonic;nonsynonymous	TRUE	TRUE	FALSE	FALSE
exm9860	1	6635420	T	G	0.0049	0.1481	0.1845	0.422	48343	0.6436	rs201523177	TAS1R1	exonic;nonsynonymous	TRUE	TRUE	FALSE	FALSE
exm9863	1	6635448	A	G	0.0035	0.0878	0.0963	0.3622	118202	0.6227	rs140193828	TAS1R1	exonic;stopgain	TRUE	TRUE	TRUE	TRUE
exm9874	1	6636622	G	A	0.0041	0.0416	0.0909	0.6472	118198	0.9265	rs140284805	TAS1R1	exonic;nonsynonymous	TRUE	TRUE	FALSE	FALSE
exm9881	1	6637056	G	A	0.9727	0.0129	0.029	0.6554	120573	0.1767	rs35118458	TAS1R1	exonic;nonsynonymous	TRUE	TRUE	FALSE	TRUE
exm9899	1	6638925	T	C	0.0109	0.0365	0.0528	0.4891	104832	0.4446	rs41278022	TAS1R1	exonic;nonsynonymous	TRUE	TRUE	FALSE	TRUE
exm9901	1	6638949	C	T	0.0014	0.2404	0.3556	0.499	17188	0.8601	rs200419652	TAS1R1	exonic;nonsynonymous	TRUE	TRUE	FALSE	TRUE
exm9907	1	6639073	A	G	0.0019	0.1211	0.1396	0.386	113346	0.9484	rs149418903	TAS1R1	exonic;nonsynonymous	TRUE	TRUE	FALSE	TRUE
exm9917	1	6639184	C	T	0.9973	0.0593	0.1011	0.5571	119308	0.1035	rs114555118	TAS1R1	exonic;nonsynonymous	TRUE	TRUE	FALSE	FALSE
exm9930	1	6639436	A	G	0.0027	0.1715	0.5122	0.7378	37513	0.5496	rs115030111	TAS1R1	exonic;stopgain	TRUE	TRUE	TRUE	TRUE
exm9962	1	6641300	G	A	0.0011	0.4405	0.5257	0.402	25843	0.8678	rs201220815	ZBTB48	exonic;nonsynonymous	TRUE	TRUE	FALSE	FALSE
exm9965	1	6641348	G	A	0.9896	0.082	0.0494	0.09688	120571	0.4881	rs72634778	ZBTB48	exonic;nonsynonymous	TRUE	TRUE	FALSE	FALSE
exm1863358	1	6648196	G	A	0.001	0.5474	0.6083	0.3682	4710	1	rs201894115	ZBTB48	exonic;nonsynonymous	TRUE	TRUE	FALSE	TRUE
exm10030	1	6649228	G	T	0.0692	0.016	0.0196	0.4137	101901	0.1288	rs2229330	ZBTB48	exonic;nonsynonymous	TRUE	TRUE	FALSE	TRUE
exm2233733	1	6653499	T	C	0.0011	0.3953	0.4499	0.3797	33104	0.457	NA	KLHL21	exonic;nonsynonymous	TRUE	TRUE	FALSE	FALSE
exm10104	1	6662057	A	G	0.0192	0.0294	0.039	0.4502	90423	0.3348	rs2232455	KLHL21	exonic;nonsynonymous	TRUE	TRUE	FALSE	FALSE
exm10188	1	6688639	T	C	0.0046	0.1678	0.0715	0.01894	118566	0.1522	rs138429240	THAP3	exonic;nonsynonymous	TRUE	TRUE	FALSE	TRUE
exm10227	1	6694119	T	C	0.0076	0.0343	0.0574	0.5502	120568	0.3954	rs138002206	THAP3	exonic;nonsynonymous	TRUE	TRUE	FALSE	FALSE
exm10282	1	6698390	C	T	0.9819	0.0052	0.0361	0.8844	119397	0.5511	rs41278034	DNAJC11	exonic;nonsynonymous	TRUE	TRUE	FALSE	TRUE
exm10302	1	6705874	C	G	0.2143	0.0174	0.0115	0.1289	120563	0.01457	rs200454	DNAJC11	exonic;nonsynonymous	TRUE	TRUE	FALSE	FALSE
exm10307	1	6705944	C	T	0.9163	0.0236	0.017	0.1654	120572	0.5274	rs12137794	DNAJC11	exonic;nonsynonymous	TRUE	TRUE	FALSE	FALSE
exm10343	1	6741027	A	T	0.0028	0.1369	0.1356	0.3128	106590	0.2993	rs138392773	DNAJC11	exonic;nonsynonymous	TRUE	TRUE	FALSE	TRUE
exm2252762	1	6814758	T	C	0.4394	0.0016	0.0094	0.8621	120566	0.3214	rs277665	NA	intergenic	FALSE	FALSE	FALSE	FALSE
exm2264795	1	7088855	A	G	0.4735	0.0061	0.0094	0.5132	120572	0.6788	rs4243823	CAMTA1	intronic	FALSE	FALSE	FALSE	FALSE
exm-rs970973	1	7202190	C	T	0.5473	0.0145	0.0094	0.1224	120573	0.9618	rs970973	CAMTA1	intronic	FALSE	FALSE	FALSE	FALSE
exm2268862	1	7278011	C	T	0.0073	0.0369	0.0612	0.5466	116552	0.1107	rs59833900	CAMTA1	intronic	FALSE	FALSE	FALSE	FALSE
exm2268649	1	7584814	T	G	0.3747	0.0118	0.0097	0.2229	120574	0.02027	rs2478267	CAMTA1	intronic	FALSE	FALSE	FALSE	FALSE
exm10390	1	7723593	A	G	0.9986	0.0821	0.2002	0.6815	95760	0.9209	rs151133441	CAMTA1	exonic;nonsynonymous	TRUE	TRUE	FALSE	TRUE
exm10391	1	7723607	A	G	0.0011	0.186	0.3092	0.5475	54706	0.01305	rs146626323	CAMTA1	exonic;nonsynonymous	TRUE	TRUE	FALSE	FALSE
exm10398	1	7723751	G	T	0.0028	0.4666	0.3073	0.129	13929	0.3214	rs200083944	CAMTA1	exonic;nonsynonymous	TRUE	TRUE	FALSE	FALSE
exm10429	1	7724166	G	A	0.9989	0.111	0.2508	0.6582	69147	0.9628	rs138288107	CAMTA1	exonic;nonsynonymous	TRUE	TRUE	FALSE	FALSE
exm10446	1	7724562	C	T	0.9976	0.021	0.1061	0.8433	113661	0.5865	rs144242373	CAMTA1	exonic;nonsynonymous	TRUE	TRUE	FALSE	FALSE
exm10454	1	7724727	C	G	0.9989	0.0121	0.1648	0.9417	117830	0.8817	rs141259598	CAMTA1	exonic;nonsynonymous	TRUE	TRUE	FALSE	TRUE
exm10476	1	7725114	T	C	0.0014	0.1199	0.5933	0.8398	4709	1	rs145537629	CAMTA1	exonic;nonsynonymous	TRUE	TRUE	FALSE	FALSE
exm10480	1	7725170	A	G	0.0123	0.1663	0.1706	0.3297	14655	0.7237	rs148522530	CAMTA1	exonic;nonsynonymous	TRUE	TRUE	FALSE	FALSE
exm10496	1	7737755	T	C	0.0014	0.3	0.6552	0.6471	12060	0.9741	rs145550932	CAMTA1	exonic;nonsynonymous	TRUE	TRUE	FALSE	TRUE
exm10535	1	7797503	G	C	0.13	0.0122	0.014	0.3857	120547	0.06177	rs41278952	CAMTA1	exonic;nonsynonymous	TRUE	TRUE	FALSE	FALSE
exm10538	1	7797534	T	C	0.0022	0.083	0.1829	0.6498	79989	0.1018	rs61743209	CAMTA1	exonic;nonsynonymous	TRUE	TRUE	FALSE	FALSE
exm10544	1	7797619	G	A	0.998	0.019	0.4727	0.9679	17176	0.4344	rs148888397	CAMTA1	exonic;nonsynonymous	TRUE	TRUE	FALSE	TRUE
exm10545	1	7797625	C	A	0.0068	0.0629	0.0621	0.3113	119726	0.1917	rs41278954	CAMTA1	exonic;nonsynonymous	TRUE	TRUE	FALSE	FALSE
exm10557	1	7798367	T	C	0.0019	0.1301	0.1499	0.3855	97654	0.8665	rs137974312	CAMTA1	exonic;nonsynonymous	TRUE	TRUE	FALSE	FALSE
exm10623	1	7844989	T	G	0.0164	0.0895	0.1057	0.3969	46298	0.3942	rs41278956	PER3	exonic;nonsynonymous	TRUE	TRUE	FALSE	FALSE
exm10695	1	7869953	G	C	0.0069	0.0277	0.0636	0.6631	120566	0.3891	rs150812083	PER3	exonic;splicing;nonsynonymous	TRUE	TRUE	TRUE	TRUE
exm10696	1	7869960	G	A	0.0061	0.0782	0.0763	0.3053	83428	0.5435	rs139315125	PER3	exonic;nonsynonymous	TRUE	TRUE	FALSE	TRUE
exm10698	1	7869968	G	A	0.9969	0.2822	0.291	0.3321	9409	0.9081	rs35426314	PER3	exonic;nonsynonymous	TRUE	TRUE	FALSE	FALSE
exm2264796	1	7877488	G	A	0.625	0.0059	0.0097	0.543	120565	0.8072	rs4908482	PER3	intronic	FALSE	FALSE	FALSE	FALSE
exm-rs2797685	1	7879063	C	T	0.8187	0.0139	0.0122	0.2545	120568	0.8645	rs2797685	PER3	intronic	FALSE	FALSE	FALSE	FALSE
exm10722	1	7879401	G	A	0.0055	0.068	0.1163	0.559	59958	0.6228	rs147327372	PER3	exonic;nonsynonymous	TRUE	TRUE	FALSE	FALSE
exm10746	1	7880683	G	T	0.1923	0.0019	0.015	0.898	75948	0.9893	rs10462020	PER3	exonic;nonsynonymous	TRUE	TRUE	FALSE	TRUE
exm10764	1	7887262	G	A	0.9924	0.062	0.0592	0.2946	102738	0.2418	rs140974114	PER3	exonic;nonsynonymous	TRUE	TRUE	FALSE	FALSE
exm10780	1	7887493	C	T	0.9563	0.0027	0.0229	0.9065	120567	0.8176	rs228696	PER3	exonic;nonsynonymous	TRUE	TRUE	FALSE	FALSE
exm10792	1	7887573	C	G	0.0023	0.1326	0.1135	0.2428	98313	0.8911	rs145213510	PER3	exonic;nonsynonymous	TRUE	TRUE	FALSE	FALSE
exm10815	1	7889984	C	T	0.9983	0.0119	0.1276	0.9257	111609	0.8186	rs141154839	PER3	exonic;nonsynonymous	TRUE	TRUE	FALSE	FALSE
exm10829	1	7890107	A	G	0.9989	0.4186	0.55	0.4466	7990	0.4541	rs36064888	PER3	exonic;nonsynonymous	TRUE	TRUE	FALSE	FALSE
exm10836	1	7890153	C	T	0.9974	0.2165	0.1173	0.06498	112871	0.7317	rs144178755	PER3	exonic;nonsynonymous	TRUE	TRUE	FALSE	FALSE
exm10854	1	7897133	G	A	0.192	0.0079	0.0119	0.5069	120550	0.1758	rs10462021	PER3	exonic;nonsynonymous	TRUE	TRUE	FALSE	FALSE
exm10857	1	7897189	G	A	0.001	0.1848	0.1969	0.3481	102598	0.5208	rs35072750	PER3	exonic;nonsynonymous	TRUE	TRUE	FALSE	TRUE
exm10872	1	7907918	T	G	0.0026	0.0944	0.132	0.4745	101362	0.6499	rs150389416	UTS2	exonic;nonsynonymous	TRUE	TRUE	FALSE	FALSE
exm10875	1	7909737	C	T	0.9714	0.0419	0.0288	0.146	118138	0.05075	rs2890565	UTS2	exonic;nonsynonymous	TRUE	TRUE	FALSE	FALSE
exm10887	1	7912975	A	G	0.001	0.6256	0.5058	0.2162	25853	0.4508	rs116479836	UTS2	exonic;nonsynonymous	TRUE	TRUE	FALSE	FALSE
exm10891	1	7913029	G	A	0.1842	0.0145	0.0121	0.231	120571	0.3482	rs34305100	UTS2	exonic;nonsynonymous	TRUE	TRUE	FALSE	FALSE
exm10896	1	7913445	T	C	0.1841	0.0146	0.0121	0.2271	120568	0.3739	rs13306061	UTS2	exonic;nonsynonymous	TRUE	TRUE	FALSE	FALSE
exm2264984	1	7980338	A	G	0.9766	0.0137	0.0341	0.6873	101887	0.9498	rs161826	TNFRSF9	UTR3	TRUE	FALSE	FALSE	FALSE
exm10918	1	7995117	A	G	0.0011	0.3945	0.5147	0.4434	16022	0.4692	rs145966863	TNFRSF9	exonic;nonsynonymous	TRUE	TRUE	FALSE	TRUE
exm10934	1	7998390	T	C	0.0014	0.6488	0.5101	0.2034	28277	0.8557	rs202220858	TNFRSF9	exonic;splicing;nonsynonymous	TRUE	TRUE	TRUE	TRUE
exm10937	1	7998823	T	C	0.0045	0.0695	0.0749	0.3533	119405	0.6229	rs9657963	TNFRSF9	exonic;nonsynonymous	TRUE	TRUE	FALSE	FALSE
exm-rs35675666	1	8021973	T	G	0.1709	0.0177	0.0146	0.2233	87189	0.9869	rs35675666	PARK7	intronic	FALSE	FALSE	FALSE	FALSE
exm10965	1	8030994	A	G	0.0095	0.0351	0.0785	0.6545	48665	0.5784	rs71653619	PARK7	exonic;nonsynonymous	TRUE	TRUE	FALSE	FALSE
exm10979	1	8045079	A	G	0.0014	0.0787	0.1333	0.5549	117369	0.4259	rs71653622	PARK7	exonic;nonsynonymous	TRUE	TRUE	FALSE	FALSE
exm-rs12727642	1	8046672	A	C	0.1733	0.0025	0.0124	0.8379	120556	0.7351	rs12727642	NA	intergenic	FALSE	FALSE	FALSE	FALSE
exm10999	1	8073700	A	G	0.0012	0.0743	0.1955	0.7037	88860	0.9846	rs151045316	ERRFI1	exonic;nonsynonymous	TRUE	TRUE	FALSE	TRUE
exm11015	1	8073943	G	A	0.9989	0.1333	0.5171	0.7965	25853	0.3836	rs116791613	ERRFI1	exonic;nonsynonymous	TRUE	TRUE	FALSE	FALSE
exm11035	1	8074334	C	T	0.9856	0.0119	0.0403	0.7674	120564	0.1442	rs34781518	ERRFI1	exonic;nonsynonymous	TRUE	TRUE	FALSE	TRUE
exm11051	1	8075618	C	T	0.0015	0.0415	0.1622	0.7979	99999	0.7184	rs200259274	ERRFI1	exonic;nonsynonymous	TRUE	TRUE	FALSE	FALSE
exm2275212	1	8384785	T	C	0.0258	0.0775	0.1476	0.5993	4699	1	rs199779104	SLC45A1	exonic;splicing;synonymous	TRUE	TRUE	TRUE	TRUE
exm11141	1	8390731	A	G	0.0011	0.0746	0.1807	0.6798	102541	0.9226	rs199862899	SLC45A1	exonic;nonsynonymous	TRUE	TRUE	FALSE	FALSE
exm11145	1	8390781	A	G	0.0019	0.2682	0.4202	0.5233	41396	0.3813	rs139151699	SLC45A1	exonic;nonsynonymous	TRUE	TRUE	FALSE	FALSE
exm11166	1	8395560	T	G	0.1857	0.0053	0.0121	0.6613	120467	0.6245	rs7535752	SLC45A1	exonic;nonsynonymous	TRUE	TRUE	FALSE	FALSE
exm11185	1	8397995	A	G	0.001	0.0527	0.2386	0.8251	87929	0.9228	rs202161082	SLC45A1	exonic;nonsynonymous	TRUE	TRUE	FALSE	TRUE
exm11205	1	8403840	A	G	0.0016	0.5276	0.5358	0.3248	4710	1	rs146623737	SLC45A1	exonic;nonsynonymous	TRUE	TRUE	FALSE	TRUE
exm11207	1	8403906	G	C	0.9985	0.0483	0.153	0.7521	109655	0.99	rs145801852	SLC45A1	exonic;nonsynonymous	TRUE	TRUE	FALSE	FALSE
exm11297	1	8419891	T	C	0.0012	0.3014	0.4926	0.5406	29323	0.4314	rs142494554	RERE	exonic;nonsynonymous	TRUE	TRUE	FALSE	FALSE
exm1912798	1	8420270	G	A	0.9948	0.0466	0.075	0.5343	101511	0.5488	rs148981427	RERE	exonic;synonymous	TRUE	FALSE	FALSE	FALSE
exm11354	1	8421186	A	G	0.0218	0.0038	0.0352	0.9132	100332	0.1925	rs201922249	RERE	exonic;nonsynonymous	TRUE	TRUE	FALSE	FALSE
exm11420	1	8482797	C	T	0.0019	0.0233	0.1167	0.8416	114040	0.642	rs147112611	RERE	exonic;nonsynonymous	TRUE	TRUE	FALSE	FALSE
exm11427	1	8526071	C	T	0.9971	0.0889	0.1001	0.3746	114465	0.4323	rs144174535	RERE	exonic;nonsynonymous	TRUE	TRUE	FALSE	FALSE
exm-rs4908760	1	8526142	A	G	0.6125	0.0268	0.0097	0.005809	120570	0.04981	rs4908760	RERE	intronic	FALSE	FALSE	FALSE	FALSE
exm11445	1	8616562	C	T	0.9987	0.2618	0.1825	0.1513	101018	0.8386	rs147116390	RERE	exonic;nonsynonymous	TRUE	TRUE	FALSE	FALSE
exm-rs12025126	1	8759554	C	T	0.2726	0.0119	0.0106	0.2606	120534	0.04301	rs12025126	RERE	intronic	FALSE	FALSE	FALSE	FALSE
exm11492	1	8923356	G	A	0.9969	1.416	1.058	0.1808	2433	1	rs150781341	ENO1	exonic;nonsynonymous	TRUE	TRUE	FALSE	TRUE
exm2253582	1	8924042	G	T	0.0111	0.2443	0.1719	0.1553	61986	0.6093	rs140674283	ENO1	exonic;synonymous	TRUE	FALSE	FALSE	FALSE
exm11509	1	8925482	T	C	0.001	0.0365	0.4852	0.9401	30193	0.7478	rs143707545	ENO1	exonic;nonsynonymous	TRUE	TRUE	FALSE	TRUE
exm11527	1	8927268	T	C	0.0026	0.2992	0.2521	0.2353	53598	0.9804	rs199529530	ENO1	exonic;nonsynonymous	TRUE	TRUE	FALSE	TRUE
exm11539	1	8931964	T	C	0.0011	0.5513	0.591	0.3509	22528	0.6729	rs201990176	ENO1	exonic;nonsynonymous	TRUE	TRUE	FALSE	TRUE
exm11552	1	9009406	C	T	0.5976	0.0169	0.0104	0.1056	105043	0.5291	rs2274327	CA6	exonic;nonsynonymous	TRUE	TRUE	FALSE	FALSE
exm11553	1	9009414	T	C	0.0012	0.6678	0.2006	0.0008738	72732	0.2867	rs58800854	CA6	exonic;nonsynonymous	TRUE	TRUE	FALSE	FALSE
exm11555	1	9009444	A	C	0.4879	0.0127	0.0094	0.1759	120567	0.7308	rs2274328	CA6	exonic;nonsynonymous	TRUE	TRUE	FALSE	FALSE
exm11556	1	9009451	C	G	0.0966	0.0249	0.0175	0.1546	96962	0.7322	rs2274329	CA6	exonic;nonsynonymous	TRUE	TRUE	FALSE	FALSE
exm11574	1	9017204	G	A	0.2985	0.0132	0.0131	0.316	73445	0.178	rs2274333	CA6	exonic;nonsynonymous	TRUE	TRUE	FALSE	FALSE
exm11606	1	9030964	C	T	0.7898	0.0079	0.0115	0.492	120574	0.2305	rs3737665	CA6	exonic;synonymous	TRUE	FALSE	FALSE	FALSE
exm11626	1	9063478	T	A	0.0011	0.0468	0.2236	0.834	79903	0.3017	rs146720870	SLC2A7	exonic;nonsynonymous	TRUE	TRUE	FALSE	TRUE
exm11649	1	9067417	T	C	0.0018	0.2627	0.183	0.1512	81658	0.06384	rs74767526	SLC2A7	exonic;nonsynonymous	TRUE	TRUE	FALSE	FALSE
exm11651	1	9067432	T	C	0.0019	0.103	0.1212	0.3955	108597	0.6355	rs144505778	SLC2A7	exonic;nonsynonymous	TRUE	TRUE	FALSE	TRUE
exm2260823	1	9068386	G	A	0.8877	0.0001	0.015	0.9964	118135	0.4989	rs7530465	SLC2A7	intronic	FALSE	FALSE	FALSE	FALSE
exm11686	1	9074861	T	C	0.1052	0.0023	0.0153	0.8785	120561	0.4047	rs12402973	SLC2A7	exonic;nonsynonymous	TRUE	TRUE	FALSE	FALSE
exm11699	1	9075221	A	G	0.009	0.0189	0.052	0.7161	120575	0.9689	rs35776221	SLC2A7	exonic;nonsynonymous	TRUE	TRUE	FALSE	TRUE
exm11706	1	9079301	C	T	0.9985	0.127	0.1596	0.4263	114701	0.8175	rs34545462	SLC2A7	exonic;nonsynonymous	TRUE	TRUE	FALSE	FALSE
exm11716	1	9083094	T	G	0.0017	0.0164	0.2611	0.9499	36982	0.5864	rs61744620	SLC2A7	exonic;nonsynonymous	TRUE	TRUE	FALSE	FALSE
exm11721	1	9083112	T	G	0.0038	0.0161	0.0802	0.8413	119673	0.1198	rs143892095	SLC2A7	exonic;nonsynonymous	TRUE	TRUE	FALSE	TRUE
exm2268650	1	9095610	C	T	0.3463	0.0085	0.0107	0.4308	105020	0.6637	rs10864382	NA	intergenic	FALSE	FALSE	FALSE	FALSE
exm11779	1	9099957	C	T	0.0017	0.1153	0.121	0.3407	115829	0.51	rs148873763	SLC2A5	exonic;nonsynonymous	TRUE	TRUE	FALSE	FALSE
exm11789	1	9101712	T	A	0.0013	0.6446	0.5575	0.2476	6246	0.8285	rs75852902	SLC2A5	exonic;nonsynonymous	TRUE	TRUE	FALSE	TRUE
exm11822	1	9118297	C	T	0.9982	0.0051	0.1326	0.9693	113346	0.5186	rs140975513	SLC2A5	exonic;nonsynonymous	TRUE	TRUE	FALSE	FALSE
exm11852	1	9165564	A	G	0.0015	0.153	0.5851	0.7937	4710	1	rs142301285	GPR157	exonic;nonsynonymous	TRUE	TRUE	FALSE	TRUE
exm11865	1	9165685	A	G	0.2166	0.0003	0.0114	0.9818	120559	0.3853	rs72637739	GPR157	exonic;nonsynonymous	TRUE	TRUE	FALSE	FALSE
exm-rs2239560	1	9304731	G	A	0.8479	0.0045	0.0131	0.7337	120574	0.7559	rs2239560	H6PD	intronic	FALSE	FALSE	FALSE	FALSE
exm11924	1	9305393	T	C	0.0019	0.1359	0.2545	0.5935	69600	0.6376	rs139416629	H6PD	exonic;nonsynonymous	TRUE	TRUE	FALSE	FALSE
exm11927	1	9305445	C	A	0.1544	0.0023	0.013	0.86	120575	0.2572	rs34603401	H6PD	exonic;nonsynonymous	TRUE	TRUE	FALSE	TRUE
exm11932	1	9305532	G	A	0.0015	0.2377	0.1706	0.1637	102603	0.1626	rs146976758	H6PD	exonic;nonsynonymous	TRUE	TRUE	FALSE	FALSE
exm11966	1	9322268	C	T	0.9987	0.032	0.5032	0.9493	12886	0.921	rs138786229	H6PD	exonic;nonsynonymous	TRUE	TRUE	FALSE	TRUE
exm11992	1	9323715	C	T	0.9989	0.1274	0.3148	0.6858	36500	0.9534	rs149231638	H6PD	exonic;nonsynonymous	TRUE	TRUE	FALSE	FALSE
exm12005	1	9323862	A	G	0.0384	0.0529	0.1244	0.6705	9039	0.9365	rs146475150	H6PD	exonic;nonsynonymous	TRUE	TRUE	FALSE	FALSE
exm12008	1	9323885	A	G	0.0016	0.026	0.195	0.894	85472	0.9438	rs148535734	H6PD	exonic;nonsynonymous	TRUE	TRUE	FALSE	TRUE
exm12010	1	9323894	G	A	0.9985	0.0788	0.1549	0.6107	105734	0.1601	rs34580447	H6PD	exonic;nonsynonymous	TRUE	TRUE	FALSE	FALSE
exm12011	1	9323895	C	T	0.9984	0.1175	0.1418	0.4072	110178	0.8195	rs147962990	H6PD	exonic;nonsynonymous	TRUE	TRUE	FALSE	FALSE
exm12012	1	9323910	G	A	0.7663	0.0217	0.0161	0.178	55740	0.3095	rs6688832	H6PD	exonic;nonsynonymous	TRUE	TRUE	FALSE	FALSE
exm12015	1	9323921	A	G	0.0148	0.0829	0.1458	0.5695	74698	0.0788	rs200623006	H6PD	exonic;nonsynonymous	TRUE	TRUE	FALSE	TRUE
exm12021	1	9323958	A	G	0.0022	0.4078	0.2807	0.1463	33774	0.6846	rs113495544	H6PD	exonic;nonsynonymous	TRUE	TRUE	FALSE	FALSE
exm12036	1	9324108	G	A	0.9971	0.0075	0.2263	0.9735	38929	0.4762	rs199945510	H6PD	exonic;nonsynonymous	TRUE	TRUE	FALSE	FALSE
exm12046	1	9324213	T	C	0.1234	0.0065	0.0142	0.6486	120561	0.9459	rs17368528	H6PD	exonic;nonsynonymous	TRUE	TRUE	FALSE	TRUE
exm12083	1	9324542	A	G	0.0039	0.1228	0.2164	0.5702	50274	0.8949	rs147646448	H6PD	exonic;nonsynonymous	TRUE	TRUE	FALSE	TRUE
exm12096	1	9324684	G	A	0.0011	0.1302	0.1636	0.426	102882	0.8081	rs139076420	H6PD	exonic;nonsynonymous	TRUE	TRUE	FALSE	TRUE
exm12109	1	9324807	A	G	0.0013	0.5058	0.539	0.348	13455	0.7441	rs138906361	H6PD	exonic;nonsynonymous	TRUE	TRUE	FALSE	FALSE
exm1931555	1	9324819	T	C	0.0014	0.1203	0.5934	0.8394	4710	1	rs201296526	H6PD	exonic;nonsynonymous	TRUE	TRUE	FALSE	FALSE
exm1939653	1	9427508	C	T	0.9982	0.0882	0.3375	0.7937	11482	0.9279	rs149018843	SPSB1	exonic;splicing;synonymous	TRUE	TRUE	TRUE	TRUE
exm12212	1	9655965	T	C	0.0013	0.0211	0.1972	0.9148	88863	0.955	rs80180768	TMEM201	exonic;nonsynonymous	TRUE	TRUE	FALSE	FALSE
exm12227	1	9657037	G	C	0.0017	0.0244	0.1255	0.8457	119725	0.7358	rs141162024	TMEM201	exonic;nonsynonymous	TRUE	TRUE	FALSE	FALSE
exm12242	1	9658657	T	C	0.0012	0.0571	0.1703	0.7372	111757	0.7669	rs140267928	TMEM201	exonic;nonsynonymous	TRUE	TRUE	FALSE	TRUE
exm12290	1	9670834	C	T	0.19	0.0302	0.0135	0.02516	91458	0.6175	rs4926472	TMEM201	exonic;nonsynonymous	TRUE	TRUE	FALSE	FALSE
exm12334	1	9775972	A	T	0.003	0.0969	0.1472	0.5105	83951	0.2168	rs142285826	PIK3CD	exonic;nonsynonymous	TRUE	TRUE	FALSE	FALSE
exm12335	1	9775985	T	C	0.0014	0.3	0.6552	0.647	4710	1	rs201492009	PIK3CD	exonic;nonsynonymous	TRUE	TRUE	FALSE	FALSE
exm12354	1	9777122	A	G	0.001	0.1915	0.2481	0.4401	57793	0.3583	rs28730668	PIK3CD	exonic;nonsynonymous	TRUE	TRUE	FALSE	TRUE
exm12381	1	9780196	G	A	0.0039	0.055	0.1578	0.7276	90243	0.8544	rs28730674	PIK3CD	exonic;nonsynonymous	TRUE	TRUE	FALSE	FALSE
exm12405	1	9781272	G	C	0.9989	0.2724	0.3342	0.415	56892	0.8397	rs143068130	PIK3CD	exonic;nonsynonymous	TRUE	TRUE	FALSE	FALSE
exm2254097	1	9784435	C	T	0.0063	0.0098	0.0608	0.872	120553	0.5581	rs28730679	PIK3CD	exonic;synonymous	TRUE	FALSE	FALSE	FALSE
exm12459	1	9784870	A	G	0.0016	0.3281	0.1526	0.03152	77996	0.8489	rs142907633	PIK3CD	exonic;nonsynonymous	TRUE	TRUE	FALSE	TRUE
exm2254098	1	9784916	C	T	0.9979	0.0336	0.1321	0.7992	93635	0.9688	rs143168081	PIK3CD	exonic;synonymous	TRUE	FALSE	FALSE	FALSE
exm12484	1	9790653	G	T	0.9973	1.042	1.07	0.3301	2433	1	rs199996642	CLSTN1	exonic;nonsynonymous	TRUE	TRUE	FALSE	TRUE
exm12486	1	9790659	G	C	0.0089	0.1052	0.0542	0.05208	102730	0.3311	rs148584143	CLSTN1	exonic;nonsynonymous	TRUE	TRUE	FALSE	TRUE
exm12573	1	9796029	C	A	0.9989	0.1135	0.4645	0.8069	41107	0.5628	rs147362643	CLSTN1	exonic;nonsynonymous	TRUE	TRUE	FALSE	TRUE
exm12616	1	9804693	T	C	0.0489	0.0058	0.0218	0.789	120549	0.8821	rs7550295	CLSTN1	exonic;nonsynonymous	TRUE	TRUE	FALSE	FALSE
exm12638	1	9811618	C	T	0.9985	0.0874	0.1558	0.5749	100934	0.711	rs145314187	CLSTN1	exonic;nonsynonymous	TRUE	TRUE	FALSE	TRUE
exm12640	1	9811653	C	T	0.9802	0.0168	0.0365	0.6457	102754	0.5055	rs35331030	CLSTN1	exonic;nonsynonymous	TRUE	TRUE	FALSE	TRUE
exm12658	1	9833335	T	A	0.0058	0.1298	0.1313	0.3226	92657	0.9811	rs1129358	CLSTN1	exonic;nonsynonymous	TRUE	TRUE	FALSE	TRUE
exm2254135	1	9931312	A	G	0.001	0.006	1.34	0.9964	1536	1	rs12062756	CTNNBIP1	exonic;synonymous	TRUE	FALSE	FALSE	FALSE
exm12683	1	9932101	T	C	0.0016	0.115	0.1756	0.5126	99740	0.9015	rs113935062	CTNNBIP1	exonic;nonsynonymous	TRUE	TRUE	FALSE	TRUE
exm12689	1	9991952	G	A	0.9989	0.638	0.825	0.4393	4520	1	rs149564560	LZIC	exonic;nonsynonymous	TRUE	TRUE	FALSE	TRUE
exm12694	1	9992024	G	C	0.0021	0.1295	0.1209	0.2839	104073	0.8899	rs146375448	LZIC	exonic;nonsynonymous	TRUE	TRUE	FALSE	FALSE
exm12728	1	10042508	A	G	0.999	0.0332	1.149	0.977	2433	1	rs145908106	NMNAT1	exonic;nonsynonymous	TRUE	TRUE	FALSE	TRUE
exm12742	1	10042688	A	G	0.0014	0.0927	0.1359	0.4948	118188	0.8034	rs150726175	NMNAT1	exonic;nonsynonymous	TRUE	TRUE	FALSE	FALSE
exm12753	1	10068312	A	G	0.0044	0.0339	0.0871	0.6968	101903	0.8094	rs145127190	RBP7	exonic;nonsynonymous	TRUE	TRUE	FALSE	TRUE
exm12781	1	10163148	G	A	0.0015	0.306	0.1294	0.01802	113867	0.3562	rs146544433	UBE4B	exonic;nonsynonymous	TRUE	TRUE	FALSE	FALSE
exm12789	1	10165771	A	G	0.0018	0.1792	0.174	0.3031	90618	0.8554	rs150442851	UBE4B	exonic;nonsynonymous	TRUE	TRUE	FALSE	FALSE
exm2273610	1	10166271	T	C	0.0016	0.4182	0.5349	0.4343	4710	1	rs200980839	UBE4B	exonic;nonsynonymous	TRUE	TRUE	FALSE	TRUE
exm12804	1	10166467	T	C	0.0011	0.052	0.3161	0.8693	52372	0.4811	rs201736832	UBE4B	exonic;nonsynonymous	TRUE	TRUE	FALSE	FALSE
exm12835	1	10190575	G	C	0.9762	0.0798	0.0315	0.01124	120575	0.5474	rs61760196	UBE4B	exonic;nonsynonymous	TRUE	TRUE	FALSE	TRUE
exm12837	1	10190773	A	G	0.001	0.2628	0.2705	0.3311	66005	0.3495	rs17034499	UBE4B	exonic;splicing;nonsynonymous	TRUE	TRUE	TRUE	TRUE
exm12901	1	10239569	G	C	0.0013	0.0238	0.1637	0.8843	97330	0.9423	rs146686475	UBE4B	exonic;nonsynonymous	TRUE	TRUE	FALSE	TRUE
exm2264799	1	10285709	A	G	0.5227	0.0078	0.0094	0.4057	120563	0.07653	rs6541085	KIF1B	intronic	FALSE	FALSE	FALSE	FALSE
exm-rs10492972	1	10353112	T	C	0.683	0.0073	0.0101	0.4707	120546	0.1923	rs10492972	KIF1B	intronic	FALSE	FALSE	FALSE	FALSE
exm12981	1	10363664	T	G	0.0288	0.0234	0.0283	0.4079	120560	0.07635	rs41274458	KIF1B	exonic;nonsynonymous	TRUE	TRUE	FALSE	FALSE
exm12985	1	10363885	A	G	0.002	0.2255	0.115	0.04985	109666	0.6053	rs41274460	KIF1B	exonic;nonsynonymous	TRUE	TRUE	FALSE	FALSE
exm12994	1	10364110	A	G	0.0012	0.637	0.6325	0.3138	4698	1	rs200374089	KIF1B	exonic;nonsynonymous	TRUE	TRUE	FALSE	FALSE
exm12996	1	10364139	T	C	0.0011	0.0667	0.2073	0.7475	85386	0.9378	rs140733878	KIF1B	exonic;nonsynonymous	TRUE	TRUE	FALSE	TRUE
exm12999	1	10364260	A	G	0.9924	0.1238	0.0652	0.05758	95762	0.2589	rs148481786	KIF1B	exonic;nonsynonymous	TRUE	TRUE	FALSE	FALSE
exm13012	1	10364532	T	C	0.001	0.2886	0.3839	0.4521	44557	0.9922	rs146807975	KIF1B	exonic;nonsynonymous	TRUE	TRUE	FALSE	TRUE
exm13013	1	10364578	G	A	0.0014	0.2721	0.6607	0.6805	4710	1	rs142737643	KIF1B	exonic;nonsynonymous	TRUE	TRUE	FALSE	FALSE
exm13020	1	10380144	T	C	0.001	0.022	0.281	0.9377	68789	0.8999	rs41274468	KIF1B	exonic;nonsynonymous	TRUE	TRUE	FALSE	TRUE
exm13029	1	10381887	G	A	0.0041	0.1887	0.1952	0.3336	54474	0.6763	rs117525287	KIF1B	exonic;nonsynonymous	TRUE	TRUE	FALSE	TRUE
exm13035	1	10384864	A	G	0.018	0.0976	0.1516	0.5198	33637	0.6097	rs199818954	KIF1B	exonic;nonsynonymous	TRUE	TRUE	FALSE	FALSE
exm13036	1	10384871	C	A	0.0011	0.3877	0.3725	0.298	54282	0.6738	rs140015591	KIF1B	exonic;nonsynonymous	TRUE	TRUE	FALSE	FALSE
exm13040	1	10384896	T	C	0.0011	0.22	0.2072	0.2883	103090	0.985	rs121908162	KIF1B	exonic;nonsynonymous	TRUE	TRUE	FALSE	FALSE
exm13043	1	10384941	G	A	0.0013	0.6315	0.5506	0.2514	4710	1	rs147600470	KIF1B	exonic;nonsynonymous	TRUE	TRUE	FALSE	TRUE
exm-rs17401966	1	10385471	G	A	0.2982	0.0025	0.0102	0.8046	120572	0.1142	rs17401966	KIF1B	intronic	FALSE	FALSE	FALSE	FALSE
exm13073	1	10397567	A	G	0.9774	0.0866	0.0323	0.007354	120573	0.5686	rs2297881	KIF1B	exonic;nonsynonymous	TRUE	TRUE	FALSE	TRUE
exm13135	1	10428570	G	A	0.9831	0.0528	0.0367	0.1503	120573	0.1374	rs77172218	KIF1B	exonic;nonsynonymous	TRUE	TRUE	FALSE	TRUE
exm13149	1	10434447	G	A	0.9843	0.0155	0.1624	0.9238	41368	0.3416	rs143669846	KIF1B	exonic;nonsynonymous	TRUE	TRUE	FALSE	TRUE
exm13162	1	10435429	G	A	0.0012	0.5134	0.7029	0.4652	4710	1	rs150737970	KIF1B	exonic;nonsynonymous	TRUE	TRUE	FALSE	TRUE
exm13221	1	10473219	T	C	0.0012	0.1556	0.4738	0.7425	13455	0.5518	rs202134777	PGD	exonic;nonsynonymous	TRUE	TRUE	FALSE	TRUE
exm2249478	1	10477441	T	C	0.0013	0.0479	0.2598	0.8536	73368	0.5138	rs150118858	PGD	exonic;synonymous	TRUE	FALSE	FALSE	FALSE
exm13283	1	10502454	G	A	0.997	0.0294	0.1103	0.79	118564	0.5631	rs146240548	APITD1	exonic;nonsynonymous	TRUE	TRUE	FALSE	TRUE
exm13295	1	10511521	A	G	0.0012	0.4653	0.4418	0.2923	30537	0.7411	rs201158337	CORT	exonic;nonsynonymous	TRUE	TRUE	FALSE	TRUE
exm13304	1	10511596	T	C	0.0011	0.0304	0.2971	0.9185	72318	0.5732	rs145148065	CORT	exonic;nonsynonymous	TRUE	TRUE	FALSE	TRUE
exm13316	1	10521657	A	G	0.0027	0.2261	0.1028	0.02781	102752	0.3898	rs137950953	DFFA	exonic;nonsynonymous	TRUE	TRUE	FALSE	TRUE
exm13329	1	10523191	G	A	0.9987	0.0915	0.1684	0.587	110903	0.9052	rs142954972	DFFA	exonic;nonsynonymous	TRUE	TRUE	FALSE	FALSE
exm13338	1	10523617	T	C	0.001	0.2902	0.4767	0.5427	24614	0.5525	rs201194418	DFFA	exonic;nonsynonymous	TRUE	TRUE	FALSE	FALSE
exm13339	1	10523626	G	A	0.003	0.229	0.1503	0.1276	108169	0.3687	rs78046004	DFFA	exonic;nonsynonymous	TRUE	TRUE	FALSE	TRUE
exm13341	1	10523665	T	C	0.0016	0.0415	0.1778	0.8155	96979	0.9725	rs140912423	DFFA	exonic;nonsynonymous	TRUE	TRUE	FALSE	FALSE
exm13349	1	10529326	G	A	0.0054	0.1005	0.067	0.1339	119400	0.725	rs138842024	DFFA	exonic;nonsynonymous	TRUE	TRUE	FALSE	TRUE
exm-rs12741973	1	10638604	C	T	0.5642	0.0078	0.0095	0.4112	120569	0.5438	rs12741973	PEX14	intronic	FALSE	FALSE	FALSE	FALSE
exm13394	1	10683142	G	A	0.999	0.3085	0.4776	0.5183	18853	0.4239	rs145888212	PEX14	exonic;nonsynonymous	TRUE	TRUE	FALSE	FALSE
exm13395	1	10683165	A	C	0.0012	0.1113	0.1729	0.5197	110020	0.7203	rs145867351	PEX14	exonic;nonsynonymous	TRUE	TRUE	FALSE	TRUE
exm13485	1	10703026	C	T	0.0016	0.4999	0.545	0.359	4698	1	NA	CASZ1	exonic;nonsynonymous	TRUE	TRUE	FALSE	TRUE
exm13502	1	10705106	A	G	0.0012	0.3445	0.2237	0.1235	96148	0.9644	rs200616848	CASZ1	exonic;nonsynonymous	TRUE	TRUE	FALSE	TRUE
exm1690681	1	10709466	A	C	0.0016	0.1608	0.4548	0.7236	7119	0.7118	rs143439959	CASZ1	exonic;nonsynonymous	TRUE	TRUE	FALSE	TRUE
exm13625	1	10715762	T	C	0.001	0.16	0.1979	0.4188	104973	0.939	rs150917673	CASZ1	exonic;nonsynonymous	TRUE	TRUE	FALSE	TRUE
exm13634	1	10718605	T	C	0.001	0.1693	0.4068	0.6772	42131	0.6285	rs148685497	CASZ1	exonic;nonsynonymous	TRUE	TRUE	FALSE	FALSE
exm13670	1	10720254	A	G	0.0081	0.0193	0.0556	0.7285	120458	0.2063	rs61736951	CASZ1	exonic;nonsynonymous	TRUE	TRUE	FALSE	FALSE
exm13675	1	10720339	C	A	0.0014	0.1428	0.1554	0.3581	107232	0.5986	rs147188438	CASZ1	exonic;nonsynonymous	TRUE	TRUE	FALSE	TRUE
exm13698	1	10725193	G	A	0.9661	0.038	0.0265	0.1515	120571	0.5035	rs116460699	CASZ1	exonic;nonsynonymous	TRUE	TRUE	FALSE	FALSE
exm13700	1	10725239	G	C	0.0013	0.0731	0.264	0.7817	50403	0.2009	rs200900927	CASZ1	exonic;nonsynonymous	TRUE	TRUE	FALSE	FALSE
exm13702	1	10725278	C	T	0.0025	0.0897	0.2274	0.6934	72211	0.4598	rs142402578	CASZ1	exonic;nonsynonymous	TRUE	TRUE	FALSE	TRUE
exm13714	1	10725413	A	G	0.0011	0.5804	0.3525	0.09966	32048	0.7287	rs183516103	CASZ1	exonic;nonsynonymous	TRUE	TRUE	FALSE	TRUE
exm13718	1	10725469	A	G	0.0122	0.0152	0.0437	0.7279	120535	0.01464	rs149479567	CASZ1	exonic;nonsynonymous	TRUE	TRUE	FALSE	FALSE
exm2249485	1	10725474	G	A	0.9903	0.0921	0.2127	0.665	14467	0.4099	rs200129464	CASZ1	exonic;synonymous	TRUE	FALSE	FALSE	FALSE
exm-rs880315	1	10796866	C	T	0.3507	0.0206	0.0098	0.03586	120561	0.2242	rs880315	CASZ1	intronic	FALSE	FALSE	FALSE	FALSE
exm-rs12046278	1	10799577	C	T	0.3555	0.0207	0.0098	0.03415	120573	0.4172	rs12046278	CASZ1	intronic	FALSE	FALSE	FALSE	FALSE
exm2249489	1	10890771	A	G	0.6039	0.0061	0.0096	0.5233	120566	0.3893	rs497483	NA	intergenic	FALSE	FALSE	FALSE	FALSE
exm13735	1	11007724	T	C	0.0045	0.0308	0.2504	0.9022	26452	0.4869	rs72868124	C1orf127	exonic;nonsynonymous	TRUE	TRUE	FALSE	TRUE
exm13741	1	11007895	T	G	0.001	0.3703	0.1996	0.06356	72017	0.8187	rs139527402	C1orf127	exonic;nonsynonymous	TRUE	TRUE	FALSE	FALSE
exm13754	1	11008055	A	G	0.0023	0.0473	0.1053	0.6531	117343	0.6292	rs142519961	C1orf127	exonic;nonsynonymous	TRUE	TRUE	FALSE	FALSE
exm13758	1	11008102	G	A	0.9593	0.0136	0.0238	0.5668	120574	0.2482	rs1281018	C1orf127	exonic;nonsynonymous	TRUE	TRUE	FALSE	FALSE
exm13783	1	11008406	G	A	0.9979	0.7919	1.0599	0.455	11690	0.8925	rs139062048	C1orf127	exonic;nonsynonymous	TRUE	TRUE	FALSE	FALSE
exm13784	1	11008417	A	G	0.0022	0.0844	0.1386	0.5424	108712	0.4762	rs146525406	C1orf127	exonic;nonsynonymous	TRUE	TRUE	FALSE	FALSE
exm13789	1	11008532	T	C	0.0024	0.2437	0.1514	0.1074	101170	0.6327	rs147030030	C1orf127	exonic;nonsynonymous	TRUE	TRUE	FALSE	FALSE
exm13800	1	11008685	T	C	0.9973	0.0614	0.1076	0.568	96506	0.8935	rs75518308	C1orf127	exonic;nonsynonymous	TRUE	TRUE	FALSE	FALSE
exm13809	1	11008762	A	G	0.0021	0.045	0.109	0.6794	117379	0.8567	rs150987350	C1orf127	exonic;nonsynonymous	TRUE	TRUE	FALSE	FALSE
exm13810	1	11008778	T	A	0.9978	0.288	0.1865	0.1225	47421	0.9358	rs115282418	C1orf127	exonic;nonsynonymous	TRUE	TRUE	FALSE	FALSE
exm13811	1	11008799	G	C	0.9978	0.0974	0.1639	0.5521	54542	0.9795	rs74772255	C1orf127	exonic;nonsynonymous	TRUE	TRUE	FALSE	FALSE
exm13820	1	11009679	G	A	0.9611	0.0067	0.0243	0.7842	120575	0.1662	rs1281013	C1orf127	splicing	TRUE	TRUE	TRUE	TRUE
exm13824	1	11009703	C	T	0.9611	0.0076	0.0244	0.7547	120533	0.1484	rs1281012	C1orf127	exonic;nonsynonymous	TRUE	TRUE	FALSE	FALSE
exm13825	1	11009704	A	G	0.0016	0.291	0.277	0.2934	29468	0.9624	rs151254184	C1orf127	exonic;nonsynonymous	TRUE	TRUE	FALSE	FALSE
exm13826	1	11009716	C	G	0.9976	0.1087	0.1785	0.5425	79056	0.07279	rs140420878	C1orf127	exonic;nonsynonymous	TRUE	TRUE	FALSE	FALSE
exm13835	1	11014118	T	C	0.1487	0.0234	0.0131	0.07525	120571	0.3635	rs45537241	C1orf127	exonic;nonsynonymous	TRUE	TRUE	FALSE	FALSE
exm13840	1	11014199	C	G	0.0015	0.2472	0.1322	0.06152	107418	0.2744	rs144723358	C1orf127	exonic;splicing;nonsynonymous	TRUE	TRUE	TRUE	TRUE
exm13854	1	11015165	G	A	0.1492	0.023	0.0131	0.08031	120560	0.3667	rs75130475	C1orf127	exonic;nonsynonymous	TRUE	TRUE	FALSE	FALSE
exm13855	1	11017141	A	G	0.0109	0.0574	0.0618	0.3528	82138	0.5761	rs75810903	C1orf127	exonic;synonymous	TRUE	FALSE	FALSE	FALSE
exm2259679	1	11029478	G	T	0.8135	0.0039	0.0148	0.7928	77847	0.2703	rs12085319	C1orf127	intronic	FALSE	FALSE	FALSE	FALSE
exm13929	1	11087231	A	G	0.0014	0.3	0.6552	0.647	4710	1	rs147385743	MASP2	exonic;nonsynonymous	TRUE	TRUE	FALSE	TRUE
exm13951	1	11087612	G	C	0.0035	0.4655	0.2063	0.02405	39697	0.3863	rs150524896	MASP2	exonic;nonsynonymous	TRUE	TRUE	FALSE	TRUE
exm13960	1	11090814	T	C	0.0032	0.706	0.345	0.04071	28997	0.5103	rs61735594	MASP2	exonic;nonsynonymous	TRUE	TRUE	FALSE	FALSE
exm13964	1	11090885	A	G	0.0015	0.0511	0.1321	0.6988	114954	0.8987	rs143981111	MASP2	exonic;nonsynonymous	TRUE	TRUE	FALSE	TRUE
exm13966	1	11090897	G	A	0.0192	0.0263	0.035	0.4525	120572	0.08827	rs2273346	MASP2	exonic;nonsynonymous	TRUE	TRUE	FALSE	FALSE
exm13967	1	11090916	C	A	0.1883	0.0064	0.0122	0.5991	116955	0.1135	rs12711521	MASP2	exonic;nonsynonymous	TRUE	TRUE	FALSE	TRUE
exm13983	1	11097867	T	C	0.0216	0.0236	0.0329	0.4734	120572	0.09158	rs12142107	MASP2	exonic;splicing;synonymous	TRUE	TRUE	TRUE	TRUE
exm13987	1	11102940	G	A	0.9954	0.0468	0.0739	0.5264	120574	0.2202	rs139962539	MASP2	exonic;nonsynonymous	TRUE	TRUE	FALSE	FALSE
exm14026	1	11106630	A	G	0.0013	0.1866	0.1508	0.2161	103606	0.5521	rs144632025	MASP2	exonic;nonsynonymous	TRUE	TRUE	FALSE	TRUE
exm14032	1	11106673	A	G	0.0011	0.1627	0.187	0.3842	91756	0.7183	rs147270785	MASP2	exonic;nonsynonymous	TRUE	TRUE	FALSE	TRUE
exm14051	1	11107144	A	G	0.0012	0.252	0.4244	0.5528	34241	0.5426	rs72550893	MASP2	exonic;nonsynonymous	TRUE	TRUE	FALSE	FALSE
exm14134	1	11134005	T	C	0.9961	0.1007	0.1187	0.3959	49867	0.6464	rs115976717	EXOSC10	exonic;nonsynonymous	TRUE	TRUE	FALSE	FALSE
exm14137	1	11134043	T	C	0.0014	0.1575	0.2458	0.5215	78066	0.925	rs117771172	EXOSC10	exonic;nonsynonymous	TRUE	TRUE	FALSE	FALSE
exm14187	1	11141195	C	T	0.9737	0.2854	0.1188	0.01627	9408	0.8804	rs202000536	EXOSC10	exonic;nonsynonymous	TRUE	TRUE	FALSE	TRUE
exm14190	1	11141228	T	G	0.9965	0.1616	0.2407	0.5018	20722	0.1314	rs199509210	EXOSC10	exonic;nonsynonymous	TRUE	TRUE	FALSE	FALSE
exm14241	1	11151554	T	C	0.0014	0.0022	0.6293	0.9972	4710	1	rs148142542	EXOSC10	exonic;nonsynonymous	TRUE	TRUE	FALSE	TRUE
exm14250	1	11158105	T	C	0.0013	0.0016	0.2631	0.9951	71270	0.8925	rs62623443	EXOSC10	exonic;nonsynonymous	TRUE	TRUE	FALSE	FALSE
exm14254	1	11158209	A	G	0.0011	0.115	0.3088	0.7097	59651	0.8717	rs140830726	EXOSC10	exonic;nonsynonymous	TRUE	TRUE	FALSE	TRUE
exm14259	1	11159851	G	A	0.9965	0.0606	0.0896	0.4985	120480	0.4182	rs146839323	EXOSC10	exonic;nonsynonymous	TRUE	TRUE	FALSE	FALSE
exm14273	1	11169379	C	T	0.001	0.4373	0.4207	0.2986	34892	0.9253	rs143119651	MTOR	exonic;nonsynonymous	TRUE	TRUE	FALSE	TRUE
exm14333	1	11190698	G	A	0.9986	0.043	0.1779	0.8089	87782	0.9238	rs142403193	MTOR	exonic;nonsynonymous	TRUE	TRUE	FALSE	FALSE
exm14397	1	11249789	C	G	0.0012	0.087	0.2383	0.7151	84059	0.8533	rs28990992	ANGPTL7	exonic;nonsynonymous	TRUE	TRUE	FALSE	FALSE
exm14410	1	11252369	G	A	0.9966	0.0465	0.0876	0.5953	117301	0.298	rs28991002	ANGPTL7	exonic;nonsynonymous	TRUE	TRUE	FALSE	FALSE
exm14417	1	11253684	T	G	0.0074	0.0317	0.0571	0.5787	120574	0.5547	rs28991009	ANGPTL7	exonic;nonsynonymous	TRUE	TRUE	FALSE	TRUE
exm14420	1	11253722	A	G	0.0015	0.0511	0.5405	0.9246	4710	1	rs145750805	ANGPTL7	exonic;stopgain	TRUE	TRUE	TRUE	TRUE
exm14425	1	11253817	T	C	0.005	0.1978	0.1778	0.2661	65676	0.8233	rs147660927	ANGPTL7	exonic;nonsynonymous	TRUE	TRUE	FALSE	TRUE
exm2249658	1	11272468	G	C	0.0015	0.208	0.2978	0.4848	53489	0.6495	rs17036536	MTOR	exonic;synonymous	TRUE	FALSE	FALSE	FALSE
exm14518	1	11298606	A	G	0.0012	0.2337	0.5484	0.67	13455	0.617	rs199712134	MTOR	exonic;nonsynonymous	TRUE	TRUE	FALSE	TRUE
exm14544	1	11307762	C	T	0.0012	0.131	0.1978	0.5078	87319	0.6029	rs146393749	MTOR	exonic;nonsynonymous	TRUE	TRUE	FALSE	FALSE
exm14550	1	11308007	T	C	0.0053	0.0566	0.0703	0.4203	118567	0.2809	rs35903812	MTOR	exonic;nonsynonymous	TRUE	TRUE	FALSE	TRUE
exm14600	1	11333812	C	T	0.9882	0.058	0.045	0.1973	119401	0.7693	rs114000606	UBIAD1	exonic;nonsynonymous	TRUE	TRUE	FALSE	TRUE
exm2259729	1	11395416	G	A	0.9846	0.0558	0.0406	0.1696	116581	0.4013	rs2744835	NA	intergenic	FALSE	FALSE	FALSE	FALSE
exm2263813	1	11400409	C	A	0.599	0.0106	0.0101	0.2935	102755	0.5941	rs3120819	NA	intergenic	FALSE	FALSE	FALSE	FALSE
exm14634	1	11561164	A	G	0.0676	0.0082	0.0187	0.6605	120561	0.3617	rs41274528	PTCHD2	exonic;nonsynonymous	TRUE	TRUE	FALSE	FALSE
exm14649	1	11561593	A	G	0.6332	0.0179	0.0149	0.2296	44602	0.5947	rs2817580	PTCHD2	exonic;nonsynonymous	TRUE	TRUE	FALSE	FALSE
exm1702670	1	11561600	T	G	0.0036	0.1887	0.3038	0.5345	20224	0.8038	rs143054501	PTCHD2	exonic;nonsynonymous	TRUE	TRUE	FALSE	FALSE
exm14681	1	11576094	A	G	0.0059	0.0028	0.0651	0.9654	119734	0.2107	rs41274532	PTCHD2	exonic;nonsynonymous	TRUE	TRUE	FALSE	TRUE
exm14690	1	11577529	G	A	0.999	0.2496	0.3999	0.5324	35186	0.4299	rs200212978	PTCHD2	exonic;nonsynonymous	TRUE	TRUE	FALSE	TRUE
exm14698	1	11579470	G	A	0.3687	0.0012	0.0104	0.9068	100321	0.6906	rs2072994	PTCHD2	exonic;nonsynonymous	TRUE	TRUE	FALSE	FALSE
exm14699	1	11579471	C	T	0.9829	0.0506	0.1688	0.7642	28569	0.9424	rs199569508	PTCHD2	exonic;nonsynonymous	TRUE	TRUE	FALSE	FALSE
exm14731	1	11585308	T	C	0.0216	0.0015	0.0333	0.965	118140	0.5199	rs61750329	PTCHD2	exonic;nonsynonymous	TRUE	TRUE	FALSE	TRUE
exm14760	1	11589895	T	C	0.0024	0.0497	0.3975	0.9005	55685	0.2569	rs201439934	PTCHD2	exonic;nonsynonymous	TRUE	TRUE	FALSE	FALSE
exm14790	1	11594594	A	G	0.0017	0.1156	0.1435	0.4207	108957	0.6298	rs61750330	PTCHD2	exonic;nonsynonymous	TRUE	TRUE	FALSE	FALSE
exm2249707	1	11595659	T	C	0.0014	0.0895	0.489	0.8548	9230	0.7033	rs185338621	PTCHD2	exonic;synonymous	TRUE	FALSE	FALSE	FALSE
exm14849	1	11710060	T	C	0.9942	0.0442	0.0861	0.6076	61619	0.4728	rs61731861	FBXO2	exonic;nonsynonymous	TRUE	TRUE	FALSE	FALSE
exm14902	1	11718797	G	A	0.9969	0.0214	0.0958	0.8234	118558	0.7484	rs142346784	FBXO44	exonic;nonsynonymous	TRUE	TRUE	FALSE	FALSE
exm14906	1	11718859	T	C	0.0084	0.0321	0.0527	0.5428	120556	0.9945	rs150816569	FBXO44	exonic;nonsynonymous	TRUE	TRUE	FALSE	FALSE
exm14912	1	11721213	A	G	0.0025	0.4638	0.3499	0.185	9409	0.9424	rs150758549	FBXO44	exonic;nonsynonymous	TRUE	TRUE	FALSE	FALSE
exm14953	1	11732050	T	C	0.001	0.5397	0.2159	0.01244	86947	0.5553	rs185676608	FBXO6	exonic;nonsynonymous	TRUE	TRUE	FALSE	FALSE
exm14967	1	11733700	G	A	0.9977	1.014	1.078	0.3469	2433	1	rs143818321	FBXO6	exonic;nonsynonymous	TRUE	TRUE	FALSE	TRUE
exm14976	1	11733846	A	C	0.012	0.0276	0.0442	0.5321	120574	0.6766	rs148957324	FBXO6	exonic;nonsynonymous	TRUE	TRUE	FALSE	FALSE
exm15012	1	11736959	T	C	0.0116	0.3099	0.1737	0.07441	45226	0.7584	rs151024263	MAD2L2	exonic;nonsynonymous	TRUE	TRUE	FALSE	TRUE
exm15048	1	11766424	C	T	0.8447	0.0159	0.013	0.2223	119328	0.5422	rs11121804	C1orf187	exonic;nonsynonymous	TRUE	TRUE	FALSE	FALSE
exm15081	1	11771907	C	G	0.001	0.3877	0.4211	0.3573	25852	0.8723	rs147444302	C1orf187	splicing	TRUE	TRUE	TRUE	TRUE
exm15082	1	11771929	A	G	0.002	0.1194	0.2713	0.6599	47092	0.9773	rs78987150	C1orf187	exonic;nonsynonymous	TRUE	TRUE	FALSE	TRUE
exm15086	1	11771999	G	A	0.9966	0.0584	0.0909	0.5206	119394	0.7859	rs143337024	C1orf187	exonic;nonsynonymous	TRUE	TRUE	FALSE	FALSE
exm15106	1	11775178	A	T	0.9942	0.0317	0.0687	0.6448	102731	0.6118	rs142338730	C1orf187	exonic;nonsynonymous	TRUE	TRUE	FALSE	FALSE
exm-rs4846033	1	11788564	A	G	0.0141	0.0138	0.0423	0.7444	120571	0.418	rs4846033	NA	intergenic	FALSE	FALSE	FALSE	FALSE
exm15146	1	11807600	A	G	0.9973	0.0007	0.0995	0.9946	118184	0.98	rs144060195	AGTRAP	exonic;nonsynonymous	TRUE	TRUE	FALSE	TRUE
exm15227	1	11850750	G	A	0.9767	0.0607	0.0334	0.06976	102753	0.925	rs35737219	MTHFR	exonic;nonsynonymous	TRUE	TRUE	FALSE	FALSE
exm15236	1	11850927	T	C	0.0481	0.0022	0.0222	0.9227	120550	0.5984	rs2274976	MTHFR	exonic;nonsynonymous	TRUE	TRUE	FALSE	FALSE
exm15255	1	11852412	G	A	0.9987	0.1568	0.2458	0.5236	85719	0.7571	rs45496998	MTHFR	exonic;nonsynonymous	TRUE	TRUE	FALSE	TRUE
exm-rs17375901	1	11852516	C	T	0.9428	0.0181	0.0364	0.6192	31374	0.06816	rs17375901	MTHFR	intronic	FALSE	FALSE	FALSE	FALSE
exm15263	1	11854085	A	T	0.0029	0.2183	0.0916	0.01716	118119	0.2095	rs142617551	MTHFR	exonic;nonsynonymous	TRUE	TRUE	FALSE	TRUE
exm15264	1	11854086	G	C	0.003	0.2134	0.092	0.02044	118107	0.163	rs139645527	MTHFR	exonic;nonsynonymous	TRUE	TRUE	FALSE	FALSE
exm15319	1	11856376	T	C	0.0014	0.2679	0.6629	0.6862	4710	1	rs150847674	MTHFR	exonic;nonsynonymous	TRUE	TRUE	FALSE	TRUE
exm15320	1	11856378	G	A	0.6618	0.0047	0.0107	0.6586	99152	0.4835	rs1801133	MTHFR	exonic;nonsynonymous	TRUE	TRUE	FALSE	TRUE
exm15334	1	11861298	T	C	0.0012	0.245	0.5473	0.6545	8001	0.5865	rs149514973	MTHFR	exonic;nonsynonymous	TRUE	TRUE	FALSE	FALSE
exm-rs17367504	1	11862778	A	G	0.8462	0.0315	0.0131	0.01581	120574	0.9671	rs17367504	MTHFR	intronic	FALSE	FALSE	FALSE	FALSE
exm15399	1	11884555	A	G	0.0021	0.0434	0.1272	0.7331	115855	0.7458	rs198400	CLCN6	exonic;nonsynonymous	TRUE	TRUE	FALSE	FALSE
exm15420	1	11887278	A	G	0.0145	0.2076	0.1693	0.2201	20224	0.5003	rs199827789	CLCN6	exonic;splicing;nonsynonymous	TRUE	TRUE	TRUE	TRUE
exm15449	1	11894056	T	C	0.9981	0.0422	0.1321	0.7493	111751	0.7247	rs148630210	CLCN6	exonic;nonsynonymous	TRUE	TRUE	FALSE	TRUE
exm15466	1	11894592	G	A	0.9963	0.1061	0.0869	0.2221	119736	0.8063	rs150830522	CLCN6	exonic;synonymous	TRUE	FALSE	FALSE	TRUE
exm-rs1023252	1	11899033	T	G	0.2682	0.0155	0.0107	0.1453	119362	0.1724	rs1023252	CLCN6	intronic	FALSE	FALSE	FALSE	FALSE
exm15531	1	11906068	A	G	0.8529	0.0366	0.0133	0.006064	120573	0.4114	rs5065	NPPA	exonic;stoploss	TRUE	TRUE	TRUE	TRUE
exm15543	1	11907423	A	G	0.0044	0.4318	0.3537	0.2222	9407	0.8006	rs150794709	NPPA	exonic;nonsynonymous	TRUE	TRUE	FALSE	FALSE
exm15545	1	11907430	T	G	0.997	0.0303	0.0938	0.7464	119402	0.3521	rs61757261	NPPA	exonic;nonsynonymous	TRUE	TRUE	FALSE	FALSE
exm15552	1	11907648	T	C	0.0491	0.0039	0.0222	0.8614	117850	0.407	rs5063	NPPA	exonic;nonsynonymous	TRUE	TRUE	FALSE	FALSE
exm15574	1	11918379	A	C	0.0029	0.022	0.0909	0.8084	119684	0.4983	rs35640285	NPPB	exonic;nonsynonymous	TRUE	TRUE	FALSE	FALSE
exm15582	1	11918444	T	C	0.0031	0.0452	0.2228	0.8392	46325	0.89	rs61761991	NPPB	exonic;nonsynonymous	TRUE	TRUE	FALSE	FALSE
exm15586	1	11918519	T	C	0.0079	0.01	0.0563	0.8595	119405	0.3917	rs5229	NPPB	exonic;nonsynonymous	TRUE	TRUE	FALSE	FALSE
exm2264801	1	11938050	A	G	0.4168	0.0166	0.0146	0.2549	48719	0.3546	rs4846066	NA	intergenic	FALSE	FALSE	FALSE	FALSE
exm15704	1	12009911	A	G	0.0108	0.1217	0.0454	0.007308	120572	0.435	rs34878020	PLOD1	exonic;nonsynonymous	TRUE	TRUE	FALSE	TRUE
exm15706	1	12009956	A	G	0.1513	0.0019	0.0131	0.8842	120542	0.9248	rs7551175	PLOD1	exonic;nonsynonymous	TRUE	TRUE	FALSE	FALSE
exm15710	1	12010469	G	T	0.9182	0.0124	0.0172	0.4719	120522	0.7709	rs2273285	PLOD1	exonic;nonsynonymous	TRUE	TRUE	FALSE	FALSE
exm15721	1	12012768	T	G	0.0056	0.0515	0.063	0.4142	120569	0.8833	rs142978362	PLOD1	exonic;nonsynonymous	TRUE	TRUE	FALSE	FALSE
exm15769	1	12023632	A	G	0.0012	0.79	0.5863	0.1779	25852	0.2755	rs2230896	PLOD1	exonic;nonsynonymous	TRUE	TRUE	FALSE	FALSE
exm15796	1	12025600	T	C	0.0053	0.0406	0.0675	0.5481	120473	0.7916	rs138490756	PLOD1	exonic;nonsynonymous	TRUE	TRUE	FALSE	TRUE
exm15817	1	12032953	G	A	0.9985	0.0356	0.1432	0.8036	105478	0.8974	rs149425237	PLOD1	exonic;nonsynonymous	TRUE	TRUE	FALSE	TRUE
exm15862	1	12059085	G	A	0.9987	0.0147	0.287	0.9592	40139	0.994	rs140234726	MFN2	exonic;nonsynonymous	TRUE	TRUE	FALSE	TRUE
exm15866	1	12061483	C	G	0.001	0.3172	0.3064	0.3005	41851	0.7677	rs147136530	MFN2	exonic;nonsynonymous	TRUE	TRUE	FALSE	TRUE
exm15872	1	12061533	A	G	0.0051	0.3746	0.0972	0.0001158	54354	0.8084	rs41278630	MFN2	exonic;nonsynonymous	TRUE	TRUE	FALSE	TRUE
exm15886	1	12064067	A	G	0.0014	0.1203	0.5934	0.8394	4710	1	rs12069578	MFN2	exonic;nonsynonymous	TRUE	TRUE	FALSE	FALSE
exm15895	1	12064892	G	A	0.9968	0.01	0.0866	0.9083	119727	0.4288	rs138382758	MFN2	exonic;nonsynonymous	TRUE	TRUE	FALSE	TRUE
exm15928	1	12069692	G	A	0.9942	0.0603	0.0762	0.429	93524	0.224	rs142271930	MFN2	exonic;nonsynonymous	TRUE	TRUE	FALSE	FALSE
exm15942	1	12081895	A	G	0.0018	0.3869	0.2497	0.1212	71268	0.7583	rs117242156	MIIP	exonic;nonsynonymous	TRUE	TRUE	FALSE	FALSE
exm15954	1	12082290	T	C	0.0014	0.3	0.6552	0.647	4710	1	rs143962307	MIIP	exonic;nonsynonymous	TRUE	TRUE	FALSE	FALSE
exm15957	1	12082334	A	T	0.7519	0.0167	0.0108	0.1234	120548	0.6771	rs11553925	MIIP	exonic;nonsynonymous	TRUE	TRUE	FALSE	FALSE
exm15965	1	12082461	C	T	0.8461	0.0179	0.0138	0.195	101585	0.9708	rs11588712	MIIP	exonic;nonsynonymous	TRUE	TRUE	FALSE	FALSE
exm15970	1	12082926	G	A	0.7156	0.0003	0.0104	0.9743	120563	0.4994	rs2295283	MIIP	exonic;nonsynonymous	TRUE	TRUE	FALSE	FALSE
exm16004	1	12090102	T	C	0.0015	0.4071	0.5471	0.4568	12049	0.8387	rs35317667	MIIP	exonic;nonsynonymous	TRUE	TRUE	FALSE	TRUE
exm2249760	1	12090154	T	C	0.001	0.2362	0.4332	0.5855	34737	0.5999	rs74797667	MIIP	exonic;synonymous	TRUE	FALSE	FALSE	FALSE
exm16023	1	12091410	A	G	0.0044	0.0905	0.0732	0.2158	120573	0.7621	rs140706620	MIIP	exonic;nonsynonymous	TRUE	TRUE	FALSE	FALSE
exm16027	1	12091788	G	A	0.0017	0.3655	0.5894	0.5352	4710	1	rs144703995	MIIP	exonic;nonsynonymous	TRUE	TRUE	FALSE	FALSE
exm16091	1	12175658	G	A	0.9863	0.0167	0.043	0.6971	102755	0.8808	rs2230624	TNFRSF8	exonic;nonsynonymous	TRUE	TRUE	FALSE	TRUE
exm16104	1	12183362	A	C	0.001	0.2368	0.2615	0.365	81812	0.9732	rs148865579	TNFRSF8	exonic;nonsynonymous	TRUE	TRUE	FALSE	FALSE
exm16119	1	12186058	A	G	0.9802	0.0032	0.034	0.9259	120569	0.1626	rs2230625	TNFRSF8	exonic;nonsynonymous	TRUE	TRUE	FALSE	FALSE
exm2264802	1	12189561	G	A	0.3147	0.0143	0.0101	0.1555	120568	0.4648	rs535068	TNFRSF8	intronic	FALSE	FALSE	FALSE	FALSE
exm16135	1	12198305	C	T	0.9974	0.0664	0.0972	0.4947	119734	0.4138	rs141539189	TNFRSF8	exonic;nonsynonymous	TRUE	TRUE	FALSE	FALSE
exm16141	1	12198362	A	C	0.012	0.0311	0.0443	0.4829	120573	0.6905	rs144498730	TNFRSF8	exonic;nonsynonymous	TRUE	TRUE	FALSE	TRUE
exm16177	1	12251902	T	G	0.0018	0.6433	0.3898	0.0989	42139	0.6865	rs138462821	TNFRSF1B	exonic;nonsynonymous	TRUE	TRUE	FALSE	FALSE
exm16195	1	12252981	G	C	0.0034	0.2152	0.1903	0.2582	71418	0.6526	rs201545665	TNFRSF1B	exonic;nonsynonymous	TRUE	TRUE	FALSE	FALSE
exm16200	1	12253062	A	G	0.0389	0.0301	0.0245	0.2191	120566	0.06537	rs5746026	TNFRSF1B	exonic;nonsynonymous	TRUE	TRUE	FALSE	FALSE
exm16205	1	12253143	G	A	0.999	0.5879	1.235	0.6341	2433	1	rs199974127	TNFRSF1B	exonic;nonsynonymous	TRUE	TRUE	FALSE	FALSE
exm2230952	1	12262042	G	A	0.003	0.0387	0.3981	0.9226	4709	1	rs199931640	TNFRSF1B	exonic;nonsynonymous	TRUE	TRUE	FALSE	TRUE
exm2264987	1	12305286	A	G	0.1437	0.0233	0.0143	0.1051	100391	0.3812	rs374450	VPS13D	intronic	FALSE	FALSE	FALSE	FALSE
exm16261	1	12309291	A	C	0.9978	0.0087	0.1176	0.9411	118547	0.6224	rs116415833	VPS13D	exonic;nonsynonymous	TRUE	TRUE	FALSE	TRUE
exm16263	1	12309350	A	G	0.001	0.2416	0.2404	0.3149	85306	0.833	rs185443968	VPS13D	exonic;nonsynonymous	TRUE	TRUE	FALSE	TRUE
exm16270	1	12313827	G	A	0.0039	0.0695	0.0834	0.4043	114881	0.7141	rs61774897	VPS13D	exonic;nonsynonymous	TRUE	TRUE	FALSE	FALSE
exm16293	1	12317113	T	A	0.0016	1.0674	0.576	0.06384	4710	1	rs199554722	VPS13D	exonic;nonsynonymous	TRUE	TRUE	FALSE	TRUE
exm16298	1	12318056	T	C	0.0016	0.1892	0.1578	0.2306	114217	0.9058	rs116796597	VPS13D	exonic;nonsynonymous	TRUE	TRUE	FALSE	FALSE
exm16299	1	12318057	G	A	0.999	0.0864	1.264	0.9455	1536	1	rs143197573	VPS13D	exonic;nonsynonymous	TRUE	TRUE	FALSE	FALSE
exm16329	1	12322081	G	A	0.0013	0.1633	0.1683	0.3319	94571	0.4136	rs140107975	VPS13D	exonic;nonsynonymous	TRUE	TRUE	FALSE	FALSE
exm2249773	1	12336147	C	T	0.0162	0.0481	0.0372	0.1965	120559	0.5161	rs7546794	VPS13D	exonic;synonymous	TRUE	FALSE	FALSE	FALSE
exm16403	1	12336817	G	C	0.0011	1.083	0.6152	0.07835	25853	0.9169	rs144898988	VPS13D	exonic;nonsynonymous	TRUE	TRUE	FALSE	FALSE
exm16404	1	12336823	A	G	0.0012	0.2777	0.2354	0.2381	93252	0.4165	rs200303790	VPS13D	exonic;nonsynonymous	TRUE	TRUE	FALSE	FALSE
exm16429	1	12337667	T	C	0.0056	0.0086	0.0688	0.9006	120574	0.9395	rs12407578	VPS13D	exonic;nonsynonymous	TRUE	TRUE	FALSE	TRUE
exm16439	1	12337888	A	G	0.002	0.047	0.2176	0.829	73757	0.9504	rs79282181	VPS13D	exonic;nonsynonymous	TRUE	TRUE	FALSE	FALSE
exm16450	1	12339619	A	T	0.7695	0.0147	0.0112	0.1872	120549	0.2139	rs4845898	VPS13D	exonic;nonsynonymous	TRUE	TRUE	FALSE	FALSE
exm16460	1	12342990	G	A	0.9843	0.0158	0.0388	0.6831	120571	0.9606	rs41279452	VPS13D	exonic;nonsynonymous	TRUE	TRUE	FALSE	FALSE
exm16480	1	12343493	A	T	0.0028	0.0801	0.096	0.4042	111724	0.7287	rs144311414	VPS13D	exonic;nonsynonymous	TRUE	TRUE	FALSE	FALSE
exm16487	1	12343686	A	G	0.0079	0.3014	0.1848	0.1028	47222	0.7914	rs149109225	VPS13D	exonic;nonsynonymous	TRUE	TRUE	FALSE	TRUE
exm16514	1	12353732	T	C	0.0011	0.9767	0.6955	0.1602	4699	1	rs201572062	VPS13D	exonic;nonsynonymous	TRUE	TRUE	FALSE	TRUE
exm16529	1	12364656	A	G	0.0011	0.2335	0.2268	0.3032	76048	0.4477	rs143146120	VPS13D	exonic;nonsynonymous	TRUE	TRUE	FALSE	TRUE
exm16534	1	12364752	G	A	0.001	0.1497	0.2901	0.6058	72081	0.7951	rs140805377	VPS13D	exonic;nonsynonymous	TRUE	TRUE	FALSE	FALSE
exm16570	1	12378223	T	C	0.0032	0.0269	0.0999	0.7878	119392	0.2601	rs145303326	VPS13D	exonic;nonsynonymous	TRUE	TRUE	FALSE	FALSE
exm16571	1	12378274	T	C	0.0036	0.124	0.082	0.1305	120552	0.3532	rs150598243	VPS13D	exonic;nonsynonymous	TRUE	TRUE	FALSE	TRUE
exm16605	1	12387797	T	G	0.0011	0.0733	0.2716	0.7872	46514	0.4687	rs199578459	VPS13D	exonic;nonsynonymous	TRUE	TRUE	FALSE	FALSE
exm16635	1	12401857	C	T	0.9965	0.0017	0.0999	0.9861	109131	0.3549	rs143194636	VPS13D	exonic;nonsynonymous	TRUE	TRUE	FALSE	TRUE
exm16710	1	12423276	A	T	0.9964	0.0167	0.0848	0.8441	119403	0.2137	rs145226038	VPS13D	exonic;nonsynonymous	TRUE	TRUE	FALSE	FALSE
exm16718	1	12429585	G	A	0.002	0.2348	0.2363	0.3204	68148	0.8376	rs142394129	VPS13D	exonic;nonsynonymous	TRUE	TRUE	FALSE	FALSE
exm1706546	1	12443168	C	T	0.0013	1.0901	0.6893	0.1138	4710	1	rs199736880	VPS13D	exonic;nonsynonymous	TRUE	TRUE	FALSE	FALSE
exm16752	1	12445407	T	A	0.0012	0.0415	0.2016	0.837	93319	0.3089	rs142270656	VPS13D	exonic;nonsynonymous	TRUE	TRUE	FALSE	TRUE
exm16782	1	12475249	G	A	0.001	0.0584	0.2579	0.8207	68470	0.8931	rs138906978	VPS13D	exonic;nonsynonymous	TRUE	TRUE	FALSE	FALSE
exm16797	1	12520436	C	T	0.9981	0.04	0.1213	0.7414	115714	0.2552	rs143861538	VPS13D	exonic;nonsynonymous	TRUE	TRUE	FALSE	TRUE
exm16804	1	12566989	A	G	0.0018	0.4102	0.2788	0.1412	28897	0.6289	rs201346282	VPS13D	exonic;nonsynonymous	TRUE	TRUE	FALSE	TRUE
exm16808	1	12567127	G	C	0.0011	1.083	0.6152	0.07835	25850	0.9169	rs145495867	VPS13D	exonic;nonsynonymous	TRUE	TRUE	FALSE	TRUE
exm1706797	1	12640678	T	C	0.0014	0.4139	0.6748	0.5396	4710	1	rs188843029	DHRS3	exonic;nonsynonymous	TRUE	TRUE	FALSE	TRUE
exm16868	1	12677188	A	G	0.0056	0.0381	0.0781	0.6258	101421	0.9863	rs148358973	DHRS3	exonic;nonsynonymous	TRUE	TRUE	FALSE	TRUE
exm16903	1	12726036	G	C	0.0038	0.0283	0.085	0.7392	115851	0.2481	rs142659885	AADACL4	exonic;nonsynonymous	TRUE	TRUE	FALSE	TRUE
exm16913	1	12726169	A	G	0.0068	0.064	0.0573	0.2645	119728	0.8855	rs146900669	AADACL4	exonic;nonsynonymous	TRUE	TRUE	FALSE	FALSE
exm2259759	1	12753203	C	T	0.0127	0.0035	0.047	0.9409	120566	0.2003	rs11121959	NA	intergenic	FALSE	FALSE	FALSE	FALSE
exm16961	1	12776344	T	A	0.8312	0.014	0.0125	0.2634	120565	0.7289	rs3000859	AADACL3	exonic;nonsynonymous	TRUE	TRUE	FALSE	FALSE
exm16963	1	12779547	T	C	0.0015	0.2608	0.6027	0.6652	4710	1	rs142242506	AADACL3	exonic;nonsynonymous	TRUE	TRUE	FALSE	FALSE
exm16968	1	12779586	G	A	0.9989	0.0465	0.4655	0.9204	22079	0.76	rs114646926	AADACL3	exonic;nonsynonymous	TRUE	TRUE	FALSE	FALSE
exm16969	1	12779618	C	T	0.8194	0.0065	0.0133	0.6277	98254	0.6248	rs3010877	AADACL3	exonic;nonsynonymous	TRUE	TRUE	FALSE	FALSE
exm16973	1	12779678	A	G	0.003	0.4554	0.3637	0.2105	24486	0.7281	rs201236064	AADACL3	exonic;nonsynonymous	TRUE	TRUE	FALSE	FALSE
exm16979	1	12785200	C	T	0.0024	0.0232	0.1124	0.8368	115873	0.8307	rs41279482	AADACL3	exonic;nonsynonymous	TRUE	TRUE	FALSE	FALSE
exm17005	1	12785494	T	G	0.7203	0.0008	0.0104	0.9411	120559	0.3688	rs7513079	AADACL3	exonic;nonsynonymous	TRUE	TRUE	FALSE	FALSE
exm17012	1	12785721	G	A	0.9986	0.0093	0.1592	0.9536	109710	0.6747	rs185949240	AADACL3	exonic;nonsynonymous	TRUE	TRUE	FALSE	TRUE
exm17013	1	12785749	T	C	0.0615	0.0177	0.0197	0.3678	120531	0.09356	rs11121969	AADACL3	exonic;nonsynonymous	TRUE	TRUE	FALSE	TRUE
exm17037	1	12815677	T	C	0.001	0.7343	0.3939	0.0623	29651	0.9228	rs147495703	C1orf158	exonic;stopgain	TRUE	TRUE	TRUE	TRUE
exm17060	1	12820808	C	T	0.996	0.0809	0.0783	0.3015	120544	0.8271	rs41301981	C1orf158	exonic;nonsynonymous	TRUE	TRUE	FALSE	TRUE
exm17066	1	12820870	C	T	0.7734	0.0062	0.0122	0.6079	99400	0.6197	rs1132185	C1orf158	exonic;nonsynonymous	TRUE	TRUE	FALSE	FALSE
exm17074	1	12835158	G	A	0.9725	0.0009	0.0318	0.9784	105039	0.4626	rs77870074	PRAMEF12	exonic;nonsynonymous	TRUE	TRUE	FALSE	FALSE
exm1707255	1	12835739	C	G	0.0296	0.0006	0.1302	0.9964	4699	1	rs201968985	PRAMEF12	exonic;nonsynonymous	TRUE	TRUE	FALSE	FALSE
exm17094	1	12835868	C	T	0.7916	0.016	0.0115	0.1649	120575	0.886	rs1812242	PRAMEF12	exonic;nonsynonymous	TRUE	TRUE	FALSE	FALSE
exm17098	1	12835930	A	G	0.0013	0.3306	0.5498	0.5477	13455	0.5157	rs140215251	PRAMEF12	exonic;nonsynonymous	TRUE	TRUE	FALSE	TRUE
exm17102	1	12835994	C	T	0.9983	0.2632	0.5049	0.6022	4692	1	rs145223711	PRAMEF12	exonic;nonsynonymous	TRUE	TRUE	FALSE	FALSE
exm17111	1	12836101	A	C	0.0085	0.0472	0.0528	0.371	120571	0.3817	rs41303871	PRAMEF12	exonic;nonsynonymous	TRUE	TRUE	FALSE	TRUE
exm17119	1	12837153	A	G	0.0157	0.0147	0.1112	0.8945	14679	0.2511	rs201349936	PRAMEF12	splicing	TRUE	TRUE	TRUE	TRUE
exm17124	1	12837239	A	G	0.993	0.2073	0.2713	0.4448	24369	0.6724	rs111425241	PRAMEF12	exonic;nonsynonymous	TRUE	TRUE	FALSE	FALSE
exm17162	1	12837669	T	G	0.0347	0.0351	0.0361	0.3316	57662	0.5157	rs201008398	PRAMEF12	exonic;nonsynonymous	TRUE	TRUE	FALSE	TRUE
exm17166	1	12837720	A	G	0.0348	0.026	0.0386	0.5001	50816	0.3466	rs201425552	PRAMEF12	exonic;nonsynonymous	TRUE	TRUE	FALSE	TRUE
exm17168	1	12837728	G	A	0.9662	0.0058	0.0299	0.8468	90989	0.478	rs77317880	PRAMEF12	exonic;nonsynonymous	TRUE	TRUE	FALSE	FALSE
exm2268651	1	12866899	T	G	0.507	0.0093	0.0094	0.3198	120564	0.4556	rs9308457	NA	intergenic	FALSE	FALSE	FALSE	FALSE
exm17346	1	12887332	A	C	0.0348	0.0273	0.0385	0.479	50821	0.3401	rs117099128	PRAMEF11	exonic;nonsynonymous	TRUE	TRUE	FALSE	FALSE
exm17485	1	12919041	A	G	0.034	0.0271	0.0392	0.4894	47634	0.71	rs145172813	PRAMEF2	exonic;stopgain	TRUE	TRUE	TRUE	TRUE
exm17491	1	12919081	C	T	0.8901	0.0127	0.0254	0.6156	36785	0.9135	rs45443899	PRAMEF2	exonic;nonsynonymous	TRUE	TRUE	FALSE	FALSE
exm17499	1	12919111	A	G	0.0477	0.0157	0.0429	0.7151	31500	0.104	rs9728577	PRAMEF2	exonic;nonsynonymous	TRUE	TRUE	FALSE	FALSE
exm17543	1	12919872	T	G	0.9516	0.0008	0.0271	0.9756	77753	0.05832	rs3204798	PRAMEF2	exonic;nonsynonymous	TRUE	TRUE	FALSE	FALSE
exm17546	1	12919891	G	T	0.9534	0.0262	0.0266	0.3243	94340	0.1237	rs75411676	PRAMEF2	exonic;stopgain	TRUE	TRUE	TRUE	TRUE
exm17550	1	12919928	G	A	0.1127	0.0427	0.023	0.0632	45907	0.9463	rs72472698	PRAMEF2	exonic;nonsynonymous	TRUE	TRUE	FALSE	FALSE
exm17559	1	12919994	A	C	0.938	0.0225	0.0926	0.8081	4694	1	rs115914708	PRAMEF2	exonic;nonsynonymous	TRUE	TRUE	FALSE	FALSE
exm17566	1	12920053	G	A	0.0012	0.0793	0.3297	0.8099	21118	1	rs200458517	PRAMEF2	exonic;nonsynonymous	TRUE	TRUE	FALSE	FALSE
exm17582	1	12921110	G	A	0.1107	0.0529	0.0325	0.1029	21179	0.8182	rs12139546	PRAMEF2	exonic;nonsynonymous	TRUE	TRUE	FALSE	TRUE
exm17589	1	12921132	G	A	0.1033	0.0567	0.0891	0.5246	3550	0.7113	rs12139550	PRAMEF2	exonic;nonsynonymous	TRUE	TRUE	FALSE	FALSE
exm17613	1	12921311	A	G	0.0347	0.0273	0.0386	0.4793	50822	0.3419	rs78050948	PRAMEF2	exonic;nonsynonymous	TRUE	TRUE	FALSE	FALSE
exm18070	1	13183032	C	T	0.9643	0.0169	0.0255	0.507	120569	0.7876	rs55971446	LOC440563	exonic;nonsynonymous	TRUE	TRUE	FALSE	FALSE
exm18547	1	13802325	T	C	0.6019	0.0066	0.0096	0.4876	120547	0.8339	rs3013105	LRRC38	exonic;nonsynonymous	TRUE	TRUE	FALSE	FALSE
exm18549	1	13802373	A	G	0.0237	0.053	0.0331	0.109	102755	0.4422	rs2940315	LRRC38	exonic;nonsynonymous	TRUE	TRUE	FALSE	FALSE
exm18560	1	13839770	T	C	0.0038	0.024	0.0804	0.7658	120571	0.985	rs149475966	LRRC38	exonic;nonsynonymous	TRUE	TRUE	FALSE	FALSE
exm2264988	1	13842586	G	A	0.0186	0.0336	0.0376	0.3722	118130	0.7902	rs2282189	NA	intergenic	FALSE	FALSE	FALSE	FALSE
exm18565	1	13910346	T	C	0.007	0.0076	0.0597	0.8987	120557	0.5494	rs113350533	PDPN	exonic;nonsynonymous	TRUE	TRUE	FALSE	FALSE
exm18573	1	13910419	G	C	0.0014	0.9918	0.5507	0.07168	4710	1	rs142084255	PDPN	exonic;nonsynonymous	TRUE	TRUE	FALSE	FALSE
exm18606	1	13940864	C	G	0.0562	0.0164	0.0208	0.4289	120568	0.396	rs2486188	PDPN	exonic;nonsynonymous	TRUE	TRUE	FALSE	FALSE
exm18642	1	14075947	T	C	0.0031	0.127	0.0942	0.1774	118565	0.482	rs144029481	PRDM2	exonic;nonsynonymous	TRUE	TRUE	FALSE	FALSE
exm-rs1210110	1	14096821	T	C	0.7689	0.0135	0.0111	0.2255	120560	0.4529	rs1210110	PRDM2	intronic	FALSE	FALSE	FALSE	FALSE
exm18645	1	14099574	G	A	0.9756	0.0063	0.0306	0.837	120547	0.9921	rs148848913	PRDM2	exonic;splicing;synonymous	TRUE	TRUE	TRUE	TRUE
exm18656	1	14105049	C	A	0.9807	0.0272	0.0342	0.4277	120552	0.04765	rs61747667	PRDM2	exonic;nonsynonymous	TRUE	TRUE	FALSE	FALSE
exm18664	1	14105139	T	A	0.6418	0.0077	0.0098	0.4342	118087	0.3885	rs2076324	PRDM2	exonic;nonsynonymous	TRUE	TRUE	FALSE	FALSE
exm18666	1	14105142	T	A	0.9941	0.0105	0.0646	0.8712	120490	0.327	rs151133690	PRDM2	exonic;nonsynonymous	TRUE	TRUE	FALSE	FALSE
exm18671	1	14105291	G	A	0.9754	0.0112	0.0467	0.8111	46762	0.9253	rs41269803	PRDM2	exonic;nonsynonymous	TRUE	TRUE	FALSE	FALSE
exm18684	1	14105605	G	A	0.0024	0.1214	0.2519	0.63	65096	0.8098	rs142176469	PRDM2	exonic;nonsynonymous	TRUE	TRUE	FALSE	FALSE
exm18687	1	14105639	G	A	0.9816	0.0201	0.0351	0.5658	120573	0.01853	rs17350795	PRDM2	exonic;nonsynonymous	TRUE	TRUE	FALSE	FALSE
exm18692	1	14105726	G	T	0.001	0.4785	0.3094	0.122	46635	0.5596	rs148345030	PRDM2	exonic;nonsynonymous	TRUE	TRUE	FALSE	TRUE
exm18712	1	14106145	T	C	0.0015	0.2731	0.2153	0.2046	91338	0.8384	rs150796456	PRDM2	exonic;nonsynonymous	TRUE	TRUE	FALSE	FALSE
exm18728	1	14106457	T	G	0.001	0.1027	0.3945	0.7945	20723	0.2214	rs201228371	PRDM2	exonic;nonsynonymous	TRUE	TRUE	FALSE	FALSE
exm18751	1	14107135	C	G	0.9815	0.0225	0.0361	0.5319	111634	0.02066	rs116238585	PRDM2	exonic;nonsynonymous	TRUE	TRUE	FALSE	TRUE
exm18757	1	14107195	T	G	0.0061	0.1301	0.2109	0.5373	55260	0.941	rs145714426	PRDM2	exonic;nonsynonymous	TRUE	TRUE	FALSE	FALSE
exm18762	1	14107267	A	G	0.0064	0.0233	0.2693	0.9312	4699	1	rs150941804	PRDM2	exonic;nonsynonymous	TRUE	TRUE	FALSE	FALSE
exm18766	1	14107360	T	A	0.9532	0.0022	0.0223	0.9209	120388	0.2285	rs41269807	PRDM2	exonic;nonsynonymous	TRUE	TRUE	FALSE	TRUE
exm18776	1	14107568	C	T	0.998	0.0888	0.1249	0.477	118556	0.8896	rs41269809	PRDM2	exonic;nonsynonymous	TRUE	TRUE	FALSE	FALSE
exm18780	1	14107643	T	C	0.0014	0.359	0.657	0.5847	4710	1	rs202182399	PRDM2	exonic;nonsynonymous	TRUE	TRUE	FALSE	TRUE
exm18782	1	14107658	A	T	0.9975	0.0381	0.1229	0.7566	110987	0.7534	rs148047054	PRDM2	exonic;nonsynonymous	TRUE	TRUE	FALSE	FALSE
exm2275424	1	14108437	A	G	0.0013	0.1576	0.5545	0.7762	12060	0.662	rs149866732	PRDM2	exonic;nonsynonymous	TRUE	TRUE	FALSE	FALSE
exm18833	1	14108975	T	C	0.0013	0.0736	0.2123	0.7288	93280	0.9857	rs61747666	PRDM2	exonic;nonsynonymous	TRUE	TRUE	FALSE	TRUE
exm18842	1	14109084	T	G	0.9969	0.0827	0.0954	0.3858	118552	0.08493	rs147431796	PRDM2	exonic;nonsynonymous	TRUE	TRUE	FALSE	FALSE
exm18856	1	14109197	G	A	0.9983	0.0571	0.2445	0.8153	29522	0.8383	rs200940301	PRDM2	exonic;nonsynonymous	TRUE	TRUE	FALSE	TRUE
exm18857	1	14109226	C	G	0.001	0.0722	0.2307	0.7542	83726	0.9961	rs201902236	PRDM2	exonic;nonsynonymous	TRUE	TRUE	FALSE	TRUE
exm1709424	1	14142960	C	T	0.9965	1.818	1.06	0.08633	2433	1	rs182132916	PRDM2	exonic;nonsynonymous	TRUE	TRUE	FALSE	FALSE
exm18870	1	14143003	A	G	0.1503	0.0007	0.0131	0.9598	120569	0.2632	rs1046331	PRDM2	exonic;nonsynonymous	TRUE	TRUE	FALSE	FALSE
exm18874	1	14149672	G	A	0.0023	0.1142	0.1092	0.2958	114566	0.0293	rs202013308	PRDM2	exonic;nonsynonymous	TRUE	TRUE	FALSE	FALSE
exm2249847	1	14281451	T	C	0.3283	0.0182	0.01	0.06875	120567	0.4592	rs6678469	NA	intergenic	FALSE	FALSE	FALSE	FALSE
exm-rs7414562	1	14359780	A	G	0.4349	0.0087	0.0094	0.3585	120564	0.02608	rs7414562	NA	intergenic	FALSE	FALSE	FALSE	FALSE
exm2264989	1	14579733	A	G	0.793	0.0166	0.0116	0.1521	120542	0.9751	rs6673156	NA	intergenic	FALSE	FALSE	FALSE	FALSE
exm-rs7555566	1	14804874	G	A	0.1151	0.0385	0.0146	0.008369	120573	0.2877	rs7555566	NA	intergenic	FALSE	FALSE	FALSE	FALSE
exm2264990	1	15286096	G	A	0.0025	0.1203	0.1119	0.282	106217	0.2152	rs12068752	KAZN	intronic	FALSE	FALSE	FALSE	FALSE
exm18935	1	15370588	T	C	0.0014	0.1797	0.2273	0.4293	49330	0.9058	rs142091248	KAZN	exonic;nonsynonymous	TRUE	TRUE	FALSE	TRUE
exm18990	1	15420846	A	G	0.0011	0.1418	0.4267	0.7396	37500	0.7007	rs200509529	KAZN	exonic;nonsynonymous	TRUE	TRUE	FALSE	FALSE
exm18992	1	15420859	T	C	0.0045	0.0462	0.096	0.6305	70935	0.5574	rs146471978	KAZN	exonic;nonsynonymous	TRUE	TRUE	FALSE	TRUE
exm18998	1	15428057	T	G	0.0021	0.2584	0.2567	0.3142	59271	0.9853	rs140076587	KAZN	exonic;nonsynonymous	TRUE	TRUE	FALSE	FALSE
exm19006	1	15429886	T	C	0.0012	0.6461	0.5159	0.2105	20805	0.3435	rs141085366	KAZN	exonic;nonsynonymous	TRUE	TRUE	FALSE	TRUE
exm19016	1	15430666	A	G	0.001	0.2892	0.3503	0.409	47120	0.5464	rs111675679	KAZN	exonic;nonsynonymous	TRUE	TRUE	FALSE	FALSE
exm19021	1	15438981	A	G	0.0015	0.1364	0.2431	0.5748	55244	0.6584	rs148420593	KAZN	exonic;nonsynonymous	TRUE	TRUE	FALSE	FALSE
exm19023	1	15438990	A	G	0.4015	0.0025	0.0096	0.7956	120544	0.437	rs10803354	KAZN	exonic;nonsynonymous	TRUE	TRUE	FALSE	FALSE
exm19024	1	15439009	A	G	0.0043	0.1687	0.078	0.03058	119405	0.6547	rs115755879	KAZN	exonic;nonsynonymous	TRUE	TRUE	FALSE	FALSE
exm19032	1	15441090	C	T	0.9955	0.1329	0.0785	0.09065	120572	0.2819	rs12048768	KAZN	exonic;nonsynonymous	TRUE	TRUE	FALSE	FALSE
exm19077	1	15546150	G	A	0.9988	0.1484	0.1585	0.3492	114584	0.9289	rs147818640	TMEM51	exonic;nonsynonymous	TRUE	TRUE	FALSE	FALSE
exm2249987	1	15546761	G	A	0.6538	0.0078	0.0104	0.4521	102722	0.1423	rs7681	TMEM51	UTR3	TRUE	FALSE	FALSE	FALSE
exm19088	1	15578302	G	A	0.9987	0.0667	0.4259	0.8756	34276	0.4936	rs115891318	FHAD1	exonic;nonsynonymous	TRUE	TRUE	FALSE	FALSE
exm19091	1	15599025	G	A	0.8341	0.0024	0.0126	0.8505	120549	0.9147	rs75432354	FHAD1	exonic;splicing;synonymous	TRUE	TRUE	TRUE	TRUE
exm19096	1	15616087	T	C	0.0016	0.3041	0.207	0.1418	94628	0.02083	rs200038906	FHAD1	exonic;nonsynonymous	TRUE	TRUE	FALSE	TRUE
exm19101	1	15616139	G	A	0.6667	0.0045	0.0105	0.6687	102745	0.2106	rs486557	FHAD1	exonic;nonsynonymous	TRUE	TRUE	FALSE	FALSE
exm19102	1	15616150	A	G	0.001	0.0372	0.2161	0.8634	95786	0.7546	rs201921509	FHAD1	exonic;nonsynonymous	TRUE	TRUE	FALSE	FALSE
exm19108	1	15627776	G	A	0.998	0.0767	0.153	0.6162	97812	0.2247	rs12039283	FHAD1	exonic;nonsynonymous	TRUE	TRUE	FALSE	FALSE
exm19118	1	15639551	G	A	0.0015	0.0593	0.1327	0.6552	118559	0.5303	rs201999060	FHAD1	splicing	TRUE	TRUE	TRUE	TRUE
exm19119	1	15639581	A	G	0.9495	0.022	0.0216	0.3084	120557	0.1372	rs10489962	FHAD1	exonic;nonsynonymous	TRUE	TRUE	FALSE	FALSE
exm19124	1	15642964	A	G	0.0038	0.0907	0.0807	0.2615	120573	0.9112	rs201462752	FHAD1	splicing	TRUE	TRUE	TRUE	TRUE
exm19139	1	15655944	G	A	0.9971	0.2015	0.119	0.0905	73639	0.66	rs56017972	FHAD1	exonic;nonsynonymous	TRUE	TRUE	FALSE	TRUE
exm19145	1	15668276	A	G	0.3944	0.0124	0.0096	0.1956	120566	0.2832	rs763821	FHAD1	exonic;nonsynonymous	TRUE	TRUE	FALSE	FALSE
exm19147	1	15668319	G	A	0.9372	0.003	0.0195	0.8773	119398	0.6131	rs12126178	FHAD1	exonic;nonsynonymous	TRUE	TRUE	FALSE	FALSE
exm19151	1	15671649	C	T	0.0026	0.0112	0.3079	0.9709	58311	0.5543	rs200826682	FHAD1	exonic;nonsynonymous	TRUE	TRUE	FALSE	TRUE
exm19162	1	15684661	G	C	0.0011	0.0132	0.1764	0.9402	107733	0.7708	rs189802196	FHAD1	exonic;nonsynonymous	TRUE	TRUE	FALSE	FALSE
exm19172	1	15687059	A	G	0.71	0.0107	0.0104	0.3008	120462	0.5873	rs4661330	FHAD1	exonic;nonsynonymous	TRUE	TRUE	FALSE	FALSE
exm19195	1	15701116	T	C	0.0033	0.0108	0.11	0.922	109340	0.3824	rs10927776	FHAD1	exonic;nonsynonymous	TRUE	TRUE	FALSE	FALSE
exm19206	1	15707775	A	G	0.9785	0.0305	0.0331	0.3566	120575	0.9809	rs113966492	FHAD1	exonic;nonsynonymous	TRUE	TRUE	FALSE	FALSE
exm19207	1	15707853	A	G	0.0013	0.1147	0.4289	0.7891	28281	0.2708	rs116545211	FHAD1	exonic;nonsynonymous	TRUE	TRUE	FALSE	FALSE
exm19210	1	15708540	G	A	0.2606	0.0077	0.0114	0.5004	100322	0.4312	rs1010294	FHAD1	exonic;nonsynonymous	TRUE	TRUE	FALSE	FALSE
exm19232	1	15753662	A	G	0.0023	0.0333	0.1073	0.7562	120541	0.2136	rs145159120	EFHD2	exonic;nonsynonymous	TRUE	TRUE	FALSE	FALSE
exm19258	1	15766865	A	G	0.001	0.0488	0.1674	0.7707	114580	0.5897	rs145868278	CTRC	exonic;nonsynonymous	TRUE	TRUE	FALSE	FALSE
exm19304	1	15772212	C	T	0.9957	0.0981	0.0783	0.2101	118539	0.966	rs121909293	CTRC	exonic;nonsynonymous	TRUE	TRUE	FALSE	TRUE
exm19345	1	15789304	T	G	0.0035	0.3663	0.169	0.03019	93080	0.262	rs150179544	CELA2A	exonic;nonsynonymous	TRUE	TRUE	FALSE	TRUE
exm-rs2901964	1	15792426	C	G	0.799	0.0443	0.0118	0.000182	118109	0.4993	rs2901964	CELA2A	intronic	FALSE	FALSE	FALSE	FALSE
exm19367	1	15792568	G	A	0.999	0.179	0.2139	0.4026	104195	0.5424	rs61746995	CELA2A	exonic;nonsynonymous	TRUE	TRUE	FALSE	FALSE
exm19374	1	15793924	G	A	0.9986	0.0932	1.138	0.9348	2432	1	rs139163441	CELA2A	exonic;nonsynonymous	TRUE	TRUE	FALSE	FALSE
exm19385	1	15794011	G	A	0.0066	0.077	0.0578	0.183	120574	0.4427	rs2303193	CELA2A	exonic;nonsynonymous	TRUE	TRUE	FALSE	FALSE
exm19422	1	15808767	A	G	0.2534	0.0002	0.0108	0.9831	120561	0.342	rs3820071	CELA2B	exonic;nonsynonymous	TRUE	TRUE	FALSE	FALSE
exm19431	1	15808872	A	G	0.2532	0.0007	0.0108	0.9455	120559	0.3369	rs3766160	CELA2B	exonic;nonsynonymous	TRUE	TRUE	FALSE	FALSE
exm19457	1	15813843	G	A	0.999	0.1893	0.3061	0.5364	56195	0.4172	rs3737703	CELA2B	exonic;nonsynonymous	TRUE	TRUE	FALSE	FALSE
exm19458	1	15813844	T	G	0.0088	0.0213	0.0708	0.7634	57008	0.6372	rs141194336	CELA2B	exonic;nonsynonymous	TRUE	TRUE	FALSE	FALSE
exm19473	1	15820448	T	G	0.001	0.0255	0.2716	0.9252	58900	0.8722	rs61738967	CASP9	exonic;nonsynonymous	TRUE	TRUE	FALSE	TRUE
exm19495	1	15832495	T	G	0.9975	0.0507	0.1089	0.6416	118225	0.905	rs146054764	CASP9	exonic;nonsynonymous	TRUE	TRUE	FALSE	TRUE
exm19502	1	15832543	T	C	0.471	0.0153	0.0122	0.211	71136	0.5342	rs1052576	CASP9	exonic;nonsynonymous	TRUE	TRUE	FALSE	FALSE
exm19511	1	15833450	A	G	0.0018	0.3344	0.4707	0.4774	4710	1	rs2308939	CASP9	exonic;nonsynonymous	TRUE	TRUE	FALSE	FALSE
exm19521	1	15833506	T	C	0.0141	0.0126	0.0404	0.7545	120569	0.1714	rs2308950	CASP9	exonic;nonsynonymous	TRUE	TRUE	FALSE	FALSE
exm19525	1	15833555	T	C	0.998	0.1022	0.1184	0.3883	119380	0.08501	rs145118493	CASP9	exonic;nonsynonymous	TRUE	TRUE	FALSE	FALSE
exm19537	1	15844655	G	A	0.9988	0.0562	0.205	0.7839	76648	0.7192	rs139430022	CASP9	exonic;nonsynonymous	TRUE	TRUE	FALSE	FALSE
exm19541	1	15844718	A	G	0.0189	0.0841	0.0356	0.01827	120573	0.5663	rs2308941	CASP9	exonic;nonsynonymous	TRUE	TRUE	FALSE	FALSE
exm19561	1	15850613	G	A	0.4665	0.0114	0.0094	0.226	120567	0.09795	rs1052571	CASP9	exonic;nonsynonymous	TRUE	TRUE	FALSE	FALSE
exm19578	1	15855760	T	C	0.001	0.0339	0.2572	0.895	84940	0.3168	rs150873018	DNAJC16	exonic;nonsynonymous	TRUE	TRUE	FALSE	TRUE
exm19603	1	15871023	A	G	0.0014	0.1203	0.5934	0.8394	4710	1	rs78309148	DNAJC16	exonic;nonsynonymous	TRUE	TRUE	FALSE	FALSE
exm19685	1	15900221	A	T	0.0011	0.1151	0.1705	0.4997	96337	0.1914	rs150629586	AGMAT	splicing	TRUE	TRUE	TRUE	TRUE
exm19696	1	15904318	C	T	0.7735	0.0375	0.0112	0.0008186	120564	0.1981	rs11544523	AGMAT	exonic;synonymous	TRUE	FALSE	FALSE	FALSE
exm19700	1	15905363	T	G	0.0078	0.0789	0.0572	0.1674	120561	0.08369	rs41270259	AGMAT	exonic;nonsynonymous	TRUE	TRUE	FALSE	TRUE
exm19722	1	15909744	C	T	0.747	0.042	0.0111	0.0001565	115055	0.3422	rs11580170	AGMAT	exonic;nonsynonymous	TRUE	TRUE	FALSE	FALSE
exm19728	1	15909850	C	G	0.4401	0.0161	0.0094	0.08863	120555	0.2294	rs6429757	AGMAT	exonic;nonsynonymous	TRUE	TRUE	FALSE	FALSE
exm19802	1	15986868	G	A	0.9849	0.0809	0.0403	0.04461	120568	0.9306	rs35795032	RSC1A1	exonic;nonsynonymous	TRUE	TRUE	FALSE	FALSE
exm19806	1	15986977	T	A	0.0036	0.0353	0.0813	0.6645	120499	0.5148	rs142452950	RSC1A1	exonic;nonsynonymous	TRUE	TRUE	FALSE	FALSE
exm19838	1	15987709	A	T	0.0017	0.0317	0.2634	0.9043	66554	0.8579	rs142980050	RSC1A1	exonic;nonsynonymous	TRUE	TRUE	FALSE	FALSE
exm19842	1	15987735	G	T	0.999	1.4613	0.7844	0.06246	15773	0.6916	rs137912259	RSC1A1	exonic;stopgain	TRUE	TRUE	TRUE	TRUE
exm19853	1	15988041	C	T	0.9959	0.0847	0.1103	0.4423	104259	0.3753	rs147909929	RSC1A1	exonic;nonsynonymous	TRUE	TRUE	FALSE	FALSE
exm19870	1	16042766	T	C	0.7402	0.0497	0.0107	3.723e-06	120571	0.6464	rs12091750	PLEKHM2	exonic;nonsynonymous	TRUE	TRUE	FALSE	FALSE
exm19917	1	16053627	T	C	0.0027	0.8876	0.4636	0.05554	14915	0.547	rs143372200	PLEKHM2	exonic;nonsynonymous	TRUE	TRUE	FALSE	FALSE
exm19927	1	16053732	T	G	0.9989	0.005	0.2445	0.9838	68643	0.9572	rs200354338	PLEKHM2	exonic;nonsynonymous	TRUE	TRUE	FALSE	FALSE
exm19976	1	16057046	G	A	0.9975	0.2077	0.1208	0.0855	85458	0.7954	rs200700186	PLEKHM2	exonic;nonsynonymous	TRUE	TRUE	FALSE	FALSE
exm19995	1	16058484	A	G	0.0013	0.2673	0.1674	0.1105	91960	0.4185	rs145743094	PLEKHM2	exonic;nonsynonymous	TRUE	TRUE	FALSE	FALSE
exm20051	1	16064670	A	G	0.0013	1.3893	0.6943	0.04541	6748	0.4222	rs116717339	SLC25A34	exonic;nonsynonymous	TRUE	TRUE	FALSE	TRUE
exm20055	1	16065136	G	C	0.0015	0.3697	0.429	0.3889	6246	0.3739	rs62621224	SLC25A34	exonic;nonsynonymous	TRUE	TRUE	FALSE	TRUE
exm20061	1	16065188	T	C	0.0044	0.1136	0.0862	0.1878	119016	0.6001	rs150136696	SLC25A34	exonic;nonsynonymous	TRUE	TRUE	FALSE	TRUE
exm20072	1	16065806	A	G	0.0036	0.3248	0.315	0.3024	18828	0.9415	rs151088598	SLC25A34	exonic;nonsynonymous	TRUE	TRUE	FALSE	TRUE
exm20080	1	16065878	C	T	0.9983	0.2856	0.1847	0.1221	63143	0.4525	rs143157503	SLC25A34	exonic;nonsynonymous	TRUE	TRUE	FALSE	FALSE
exm20090	1	16069071	T	C	0.002	0.2579	0.1693	0.1278	97495	0.1369	rs77751812	TMEM82	exonic;nonsynonymous	TRUE	TRUE	FALSE	TRUE
exm20093	1	16069104	G	T	0.0028	0.1033	0.1477	0.4844	113288	0.4786	rs140906739	TMEM82	exonic;nonsynonymous	TRUE	TRUE	FALSE	FALSE
exm20103	1	16069525	T	C	0.0091	0.0366	0.0571	0.5209	100268	0.3616	rs41268336	TMEM82	exonic;nonsynonymous	TRUE	TRUE	FALSE	FALSE
exm20107	1	16069550	A	G	0.0044	0.1606	0.0817	0.04923	94744	0.2283	rs139059704	TMEM82	exonic;nonsynonymous	TRUE	TRUE	FALSE	FALSE
exm20111	1	16069612	A	G	0.0019	0.0515	0.1322	0.6969	108647	0.5443	rs142233857	TMEM82	exonic;nonsynonymous	TRUE	TRUE	FALSE	TRUE
exm1723158	1	16070754	A	G	0.025	0.2297	0.145	0.1131	9014	0.5374	rs192441208	TMEM82	exonic;nonsynonymous	TRUE	TRUE	FALSE	TRUE
exm20133	1	16070871	T	C	0.0835	0.0178	0.0266	0.5032	48328	0.2096	rs7511651	TMEM82	exonic;nonsynonymous	TRUE	TRUE	FALSE	TRUE
exm20144	1	16071022	A	G	0.001	0.2795	0.3384	0.4088	57084	0.4407	rs143295979	TMEM82	exonic;nonsynonymous	TRUE	TRUE	FALSE	TRUE
exm20149	1	16071058	T	G	0.9989	0.1235	0.1934	0.5232	99254	0.6515	rs148441284	TMEM82	exonic;nonsynonymous	TRUE	TRUE	FALSE	TRUE
exm20166	1	16073524	C	A	0.9985	0.1758	0.222	0.4284	72450	0.6628	rs55947911	TMEM82	exonic;nonsynonymous	TRUE	TRUE	FALSE	FALSE
exm20181	1	16091591	A	G	0.0031	0.0172	0.0936	0.854	119653	0.4767	rs146575757	FBLIM1	exonic;nonsynonymous	TRUE	TRUE	FALSE	FALSE
exm20182	1	16091593	C	T	0.9985	0.0016	0.3735	0.9966	25104	0.9639	rs34375304	FBLIM1	exonic;nonsynonymous	TRUE	TRUE	FALSE	FALSE
exm20199	1	16093939	C	A	0.9981	0.2481	0.3859	0.5203	24810	0.2564	rs199891890	FBLIM1	exonic;nonsynonymous	TRUE	TRUE	FALSE	FALSE
exm20200	1	16093946	T	C	0.0115	0.3239	0.16	0.04292	38052	0.435	rs147639515	FBLIM1	exonic;nonsynonymous	TRUE	TRUE	FALSE	FALSE
exm20233	1	16101152	T	C	0.0014	0.1191	0.4355	0.7844	11842	0.946	rs201178759	FBLIM1	exonic;nonsynonymous	TRUE	TRUE	FALSE	TRUE
exm20247	1	16101323	G	T	0.9988	0.3351	0.5648	0.5529	12049	0.5424	rs72880708	FBLIM1	exonic;nonsynonymous	TRUE	TRUE	FALSE	FALSE
exm20248	1	16101332	A	G	0.0275	0.0295	0.0289	0.3077	120573	0.9781	rs114077715	FBLIM1	exonic;nonsynonymous	TRUE	TRUE	FALSE	FALSE
exm20280	1	16134072	T	C	0.1197	0.0243	0.0145	0.09437	118138	0.02173	rs61744357	UQCRHL	exonic;nonsynonymous	TRUE	TRUE	FALSE	FALSE
exm20299	1	16202843	G	A	0.001	0.0917	0.268	0.7323	45688	0.2612	rs145825452	SPEN	exonic;nonsynonymous	TRUE	TRUE	FALSE	TRUE
exm20341	1	16247386	G	A	0.998	0.0355	0.4622	0.9387	4699	1	rs146173073	SPEN	exonic;nonsynonymous	TRUE	TRUE	FALSE	TRUE
exm20354	1	16254932	T	C	0.0011	0.0618	0.2158	0.7747	95490	0.996	rs138206879	SPEN	exonic;nonsynonymous	TRUE	TRUE	FALSE	TRUE
exm1725843	1	16255562	G	A	0.0011	1.4075	0.7771	0.0701	4710	1	rs201967729	SPEN	exonic;nonsynonymous	TRUE	TRUE	FALSE	TRUE
exm20381	1	16255644	T	C	0.1025	0.0297	0.0155	0.05501	120567	0.864	rs848208	SPEN	exonic;nonsynonymous	TRUE	TRUE	FALSE	FALSE
exm20387	1	16255799	G	A	0.997	0.0211	0.0968	0.8274	120481	0.8242	rs115566585	SPEN	exonic;nonsynonymous	TRUE	TRUE	FALSE	FALSE
exm20395	1	16256162	C	T	0.9984	0.1009	0.2346	0.667	85687	0.7369	rs145802445	SPEN	exonic;nonsynonymous	TRUE	TRUE	FALSE	FALSE
exm20416	1	16256824	G	T	0.0021	0.1505	0.1222	0.2182	109007	0.3303	rs12095818	SPEN	exonic;nonsynonymous	TRUE	TRUE	FALSE	FALSE
exm20460	1	16258118	C	T	0.9982	0.7083	1.126	0.5293	1169	1	rs75807604	SPEN	exonic;nonsynonymous	TRUE	TRUE	FALSE	FALSE
exm20495	1	16258756	T	A	0.9917	0.0169	0.0531	0.7506	120522	0.007749	rs61749275	SPEN	exonic;nonsynonymous	TRUE	TRUE	FALSE	FALSE
exm20496	1	16258799	G	A	0.9985	0.1468	0.1654	0.3748	106039	0.4498	rs141045137	SPEN	exonic;nonsynonymous	TRUE	TRUE	FALSE	FALSE
exm20498	1	16258802	A	G	0.0014	0.1833	0.1495	0.2202	107239	0.6402	rs115691599	SPEN	exonic;nonsynonymous	TRUE	TRUE	FALSE	FALSE
exm20512	1	16259151	G	C	0.9988	0.1853	0.551	0.7367	41390	0.6165	rs199976515	SPEN	exonic;nonsynonymous	TRUE	TRUE	FALSE	FALSE
exm20548	1	16259813	G	A	0.5778	0.0076	0.0095	0.4248	120567	0.9305	rs848210	SPEN	exonic;nonsynonymous	TRUE	TRUE	FALSE	FALSE
exm20567	1	16260140	G	A	0.0011	0.1758	0.1971	0.3723	100199	0.7187	rs201310844	SPEN	exonic;nonsynonymous	TRUE	TRUE	FALSE	FALSE
exm20571	1	16260264	T	C	0.0012	0.198	0.1904	0.2984	79948	0.455	rs138115027	SPEN	exonic;nonsynonymous	TRUE	TRUE	FALSE	FALSE
exm20585	1	16260606	A	G	0.001	0.1326	0.238	0.5774	84355	0.9521	rs200512596	SPEN	exonic;nonsynonymous	TRUE	TRUE	FALSE	TRUE
exm20589	1	16260803	G	A	0.9988	0.052	0.4372	0.9053	34276	0.3388	rs150899650	SPEN	exonic;nonsynonymous	TRUE	TRUE	FALSE	FALSE
exm20598	1	16260963	T	C	0.0012	0.1021	0.4661	0.8266	20236	0.3762	rs140026416	SPEN	exonic;nonsynonymous	TRUE	TRUE	FALSE	FALSE
exm20600	1	16260996	C	T	0.9958	0.0154	0.2207	0.9444	41865	0.553	rs146330997	SPEN	exonic;nonsynonymous	TRUE	TRUE	FALSE	FALSE
exm20602	1	16261019	C	A	0.0014	0.2771	0.2164	0.2003	81808	0.9675	rs145011469	SPEN	exonic;nonsynonymous	TRUE	TRUE	FALSE	FALSE
exm20623	1	16261604	G	A	0.0017	0.3625	0.1995	0.06924	82083	0.3244	rs143081088	SPEN	exonic;nonsynonymous	TRUE	TRUE	FALSE	FALSE
exm20656	1	16262306	G	A	0.9989	0.0944	0.1862	0.6123	94285	0.9516	rs144045976	SPEN	exonic;nonsynonymous	TRUE	TRUE	FALSE	FALSE
exm20720	1	16264022	G	C	0.9958	0.0292	0.0809	0.7184	119733	0.7594	rs41269153	SPEN	exonic;nonsynonymous	TRUE	TRUE	FALSE	FALSE
exm20730	1	16264391	A	G	0.0012	0.4151	0.574	0.4696	9230	0.8607	rs145335938	SPEN	exonic;nonsynonymous	TRUE	TRUE	FALSE	TRUE
exm20731	1	16264403	C	T	0.9983	0.0057	0.221	0.9796	83897	0.9872	rs61756184	SPEN	exonic;nonsynonymous	TRUE	TRUE	FALSE	TRUE
exm20768	1	16269040	C	G	0.0011	0.7178	0.5131	0.1619	25853	0.6654	rs201524531	ZBTB17	exonic;synonymous	TRUE	FALSE	FALSE	FALSE
exm20841	1	16273507	A	G	0.0012	0.246	0.1513	0.1041	113386	0.955	rs138897393	ZBTB17	exonic;nonsynonymous	TRUE	TRUE	FALSE	TRUE
exm-rs10927875	1	16299312	C	T	0.6745	0.0163	0.01	0.1023	120570	0.2791	rs10927875	ZBTB17	intronic	FALSE	FALSE	FALSE	FALSE
exm20870	1	16332543	A	G	0.0035	0.1017	0.0925	0.2718	119390	0.685	rs145827638	C1orf64	exonic;nonsynonymous	TRUE	TRUE	FALSE	FALSE
exm20875	1	16332656	C	A	0.0025	0.1522	0.3415	0.6559	7530	0.8773	rs201105212	C1orf64	exonic;nonsynonymous	TRUE	TRUE	FALSE	FALSE
exm1726558	1	16332749	A	G	0.0011	0.0394	0.4615	0.932	30193	0.8673	rs141559019	C1orf64	exonic;nonsynonymous	TRUE	TRUE	FALSE	FALSE
exm2264805	1	16344664	G	A	0.6036	0.011	0.0101	0.2765	102752	0.8724	rs872222	HSPB7	UTR5	TRUE	FALSE	FALSE	FALSE
exm20944	1	16349137	A	G	0.0252	0.0221	0.0301	0.4632	120567	0.3349	rs9442189	CLCNKA	exonic;nonsynonymous	TRUE	TRUE	FALSE	FALSE
exm20955	1	16350315	C	A	0.998	0.1556	0.2779	0.5754	55118	0.8252	rs141758489	CLCNKA	exonic;nonsynonymous	TRUE	TRUE	FALSE	FALSE
exm20991	1	16354556	T	C	0.0011	0.1307	0.1697	0.4413	114036	0.3687	rs139738448	CLCNKA	exonic;stopgain	TRUE	TRUE	TRUE	TRUE
exm20993	1	16354581	T	C	0.0024	0.2484	0.1764	0.1592	48346	0.3637	rs138110172	CLCNKA	exonic;nonsynonymous	TRUE	TRUE	FALSE	TRUE
exm2250115	1	16355310	A	G	0.001	0.0515	0.3607	0.8864	50702	0.3342	rs199962499	CLCNKA	exonic;synonymous	TRUE	FALSE	FALSE	FALSE
exm21030	1	16356522	G	A	0.1019	0.0209	0.0169	0.2151	104874	0.02069	rs34471231	CLCNKA	exonic;nonsynonymous	TRUE	TRUE	FALSE	FALSE
exm21081	1	16359717	A	G	0.0017	0.9211	0.4942	0.06235	32599	0.9688	rs140290085	CLCNKA	exonic;nonsynonymous	TRUE	TRUE	FALSE	FALSE
exm21096	1	16371067	T	G	0.6284	0.0024	0.0247	0.9238	15285	0.1099	rs2015352	CLCNKB	exonic;nonsynonymous	TRUE	TRUE	FALSE	FALSE
exm21108	1	16372124	G	T	0.9975	0.6909	0.3464	0.0461	23226	0.9104	rs144043939	CLCNKB	exonic;synonymous	TRUE	FALSE	FALSE	FALSE
exm21109	1	16372179	G	A	0.9988	0.0454	0.2132	0.8313	92144	0.9702	rs139676842	CLCNKB	exonic;nonsynonymous	TRUE	TRUE	FALSE	FALSE
exm1726897	1	16373080	C	A	0.9984	0.2619	1.169	0.8227	1169	1	rs201876924	CLCNKB	exonic;synonymous	TRUE	FALSE	FALSE	FALSE
exm21136	1	16375510	A	G	0.0428	0.0229	0.032	0.4738	64944	0.7981	rs11588392	CLCNKB	exonic;synonymous	TRUE	FALSE	FALSE	FALSE
exm21152	1	16376312	T	G	0.0013	0.3259	0.1956	0.09571	99221	0.6087	rs148870670	CLCNKB	exonic;nonsynonymous	TRUE	TRUE	FALSE	FALSE
exm21155	1	16376332	A	G	0.9958	0.3174	0.4045	0.4326	23566	0.7897	rs138525307	CLCNKB	exonic;nonsynonymous	TRUE	TRUE	FALSE	FALSE
exm21163	1	16377042	C	G	0.0205	0.3594	0.1537	0.01938	4699	1	rs5251	CLCNKB	exonic;nonsynonymous	TRUE	TRUE	FALSE	FALSE
exm21206	1	16378747	C	A	0.9989	0.1682	0.2555	0.5103	70470	0.8795	rs145862077	CLCNKB	exonic;nonsynonymous	TRUE	TRUE	FALSE	TRUE
exm21233	1	16380196	T	C	0.0165	0.0368	0.0421	0.3817	102731	0.4717	rs5253	CLCNKB	exonic;nonsynonymous	TRUE	TRUE	FALSE	FALSE
exm21238	1	16380243	A	G	0.3266	0.0325	0.0323	0.3148	9409	0.3238	rs2275166	CLCNKB	exonic;nonsynonymous	TRUE	TRUE	FALSE	FALSE
exm21243	1	16382003	A	G	0.0014	0.0343	1.124	0.9756	2432	1	rs121909136	CLCNKB	exonic;nonsynonymous	TRUE	TRUE	FALSE	FALSE
exm21247	1	16382201	A	G	0.012	0.0198	0.0627	0.752	55646	0.06493	rs143663847	CLCNKB	exonic;synonymous	TRUE	FALSE	FALSE	TRUE
exm21309	1	16386391	T	C	0.0011	0.1687	0.5546	0.7609	13455	0.5287	rs200562695	FAM131C	exonic;nonsynonymous	TRUE	TRUE	FALSE	TRUE
exm21319	1	16388605	G	A	0.9989	0.0834	0.3009	0.7818	60832	0.5767	rs201199741	FAM131C	exonic;nonsynonymous	TRUE	TRUE	FALSE	TRUE
exm-rs9442235	1	16393357	T	G	0.5064	0.0258	0.0094	0.005974	120570	0.288	rs9442235	FAM131C	intronic	FALSE	FALSE	FALSE	FALSE
exm21342	1	16451722	T	C	0.0016	0.0438	0.1343	0.744	114034	0.5944	rs114895977	EPHA2	exonic;synonymous	TRUE	FALSE	FALSE	FALSE
exm21343	1	16451737	G	C	0.0031	0.0154	0.0927	0.8677	119630	0.2676	rs138818894	EPHA2	exonic;nonsynonymous	TRUE	TRUE	FALSE	TRUE
exm2250133	1	16451767	G	A	0.7189	0.0151	0.0104	0.1473	120570	0.6594	rs3754334	EPHA2	exonic;synonymous	TRUE	FALSE	FALSE	FALSE
exm21359	1	16456763	C	T	0.9721	0.0222	0.029	0.4437	120574	0.002593	rs35903225	EPHA2	exonic;nonsynonymous	TRUE	TRUE	FALSE	TRUE
exm2250135	1	16458317	G	T	0.9987	0.0439	0.265	0.8686	80602	0.8392	rs55869078	EPHA2	exonic;synonymous	TRUE	FALSE	FALSE	FALSE
exm21375	1	16458645	C	T	0.9986	0.0479	0.1823	0.7926	80394	0.7055	rs145592908	EPHA2	exonic;nonsynonymous	TRUE	TRUE	FALSE	TRUE
exm21377	1	16458722	C	T	0.9982	0.1256	0.148	0.396	90984	0.8383	rs116506614	EPHA2	exonic;nonsynonymous	TRUE	TRUE	FALSE	TRUE
exm2259836	1	16460541	T	C	0.9385	0.0133	0.0219	0.5434	93472	0.4227	rs6603855	EPHA2	intronic	FALSE	FALSE	FALSE	FALSE
exm21413	1	16460963	T	C	0.0016	0.0985	0.1485	0.5072	102719	0.3122	rs150335679	EPHA2	exonic;splicing;nonsynonymous	TRUE	TRUE	TRUE	TRUE
exm21451	1	16464489	C	T	0.9831	0.0051	0.0369	0.8895	120571	0.5695	rs34192549	EPHA2	exonic;nonsynonymous	TRUE	TRUE	FALSE	FALSE
exm21462	1	16464612	G	T	0.9828	0.0368	0.0901	0.6831	67449	0.868	rs11543934	EPHA2	exonic;nonsynonymous	TRUE	TRUE	FALSE	TRUE
exm2273617	1	16464614	A	G	0.0032	0.512	0.3312	0.1222	12049	0.2643	rs200490325	EPHA2	exonic;nonsynonymous	TRUE	TRUE	FALSE	TRUE
exm21467	1	16464805	T	C	0.0031	0.1348	0.0847	0.1115	117288	0.1866	rs139176878	EPHA2	exonic;nonsynonymous	TRUE	TRUE	FALSE	TRUE
exm21472	1	16464919	G	A	0.9942	0.0666	0.0637	0.2957	120519	0.8835	rs35484156	EPHA2	exonic;nonsynonymous	TRUE	TRUE	FALSE	FALSE
exm21485	1	16475047	T	C	0.0014	0.7065	0.5401	0.1909	4710	1	rs200422898	EPHA2	exonic;nonsynonymous	TRUE	TRUE	FALSE	TRUE
exm21492	1	16475173	A	G	0.001	0.3835	0.1928	0.04675	92942	0.7454	rs147352564	EPHA2	exonic;nonsynonymous	TRUE	TRUE	FALSE	TRUE
exm21527	1	16525657	A	G	0.9873	0.028	0.0431	0.5158	120570	0.9193	rs148325785	ARHGEF19	exonic;nonsynonymous	TRUE	TRUE	FALSE	FALSE
exm21541	1	16531263	T	C	0.0138	0.019	0.0412	0.645	120555	0.8756	rs61749279	ARHGEF19	exonic;nonsynonymous	TRUE	TRUE	FALSE	TRUE
exm21543	1	16531299	C	T	0.0018	0.3643	0.1723	0.03448	73973	0.3507	rs143878152	ARHGEF19	exonic;nonsynonymous	TRUE	TRUE	FALSE	TRUE
exm21565	1	16532498	A	G	0.1222	0.0169	0.0144	0.2402	119281	0.138	rs41269185	ARHGEF19	exonic;nonsynonymous	TRUE	TRUE	FALSE	FALSE
exm21571	1	16532549	A	T	0.0011	0.1253	0.1769	0.4787	99834	0.7755	rs141569326	ARHGEF19	exonic;nonsynonymous	TRUE	TRUE	FALSE	FALSE
exm21596	1	16534255	C	G	0.7409	0.0165	0.0107	0.1245	120525	0.4229	rs221057	ARHGEF19	exonic;nonsynonymous	TRUE	TRUE	FALSE	FALSE
exm21601	1	16534523	A	G	0.0024	0.027	0.1274	0.832	80323	0.04791	rs141036884	ARHGEF19	exonic;nonsynonymous	TRUE	TRUE	FALSE	TRUE
exm21605	1	16534646	C	G	0.7418	0.0155	0.0109	0.1563	117820	0.3839	rs221058	ARHGEF19	exonic;nonsynonymous	TRUE	TRUE	FALSE	FALSE
exm21612	1	16535162	A	G	0.0011	0.1616	0.1741	0.3531	107796	0.8162	rs142866947	ARHGEF19	exonic;nonsynonymous	TRUE	TRUE	FALSE	FALSE
exm21614	1	16535174	G	A	0.9986	0.0643	0.1453	0.6584	115224	0.779	rs146746432	ARHGEF19	exonic;nonsynonymous	TRUE	TRUE	FALSE	FALSE
exm21620	1	16535288	T	C	0.0164	0.0307	0.1413	0.8279	50401	0.2735	rs200637061	ARHGEF19	exonic;nonsynonymous	TRUE	TRUE	FALSE	FALSE
exm21645	1	16558697	G	A	0.999	0.1733	0.1848	0.3483	106061	0.925	rs140675814	RSG1	exonic;nonsynonymous	TRUE	TRUE	FALSE	FALSE
exm21649	1	16558748	A	G	0.0011	0.578	0.609	0.3426	25853	0.5717	rs141788938	RSG1	exonic;nonsynonymous	TRUE	TRUE	FALSE	FALSE
exm21658	1	16559044	C	A	0.9959	0.0725	0.0805	0.3681	99194	0.1891	rs149140682	RSG1	exonic;nonsynonymous	TRUE	TRUE	FALSE	FALSE
exm21675	1	16560108	G	A	0.9987	0.3134	0.4848	0.518	22624	0.64	rs150460739	RSG1	exonic;splicing;synonymous	TRUE	TRUE	TRUE	TRUE
exm21682	1	16560248	A	G	0.0012	0.0705	0.1698	0.6781	87614	0.5612	rs145675226	RSG1	exonic;nonsynonymous	TRUE	TRUE	FALSE	TRUE
exm21709	1	16577794	C	T	0.9298	0.0354	0.0185	0.05551	120569	0.3576	rs35196193	FBXO42	exonic;nonsynonymous	TRUE	TRUE	FALSE	FALSE
exm21713	1	16577908	G	C	0.6307	0.0014	0.0097	0.8846	120556	0.7612	rs12069239	FBXO42	exonic;nonsynonymous	TRUE	TRUE	FALSE	FALSE
exm21720	1	16578016	T	C	0.0014	0.1203	0.5934	0.8394	4710	1	rs143730419	FBXO42	exonic;nonsynonymous	TRUE	TRUE	FALSE	TRUE
exm21789	1	16725271	G	A	0.999	0.4244	0.5394	0.4314	12669	0.7535	rs117944955	SPATA21	exonic;stopgain	TRUE	TRUE	TRUE	TRUE
exm21804	1	16727329	C	T	0.9986	0.0193	0.5796	0.9734	7547	0.2333	rs140765732	SPATA21	exonic;nonsynonymous	TRUE	TRUE	FALSE	FALSE
exm21807	1	16727364	G	T	0.001	0.8502	0.6338	0.1797	11489	0.9112	rs200726618	SPATA21	exonic;nonsynonymous	TRUE	TRUE	FALSE	FALSE
exm21810	1	16730308	T	G	0.0689	0.031	0.022	0.158	83870	0.6431	rs41269193	SPATA21	exonic;nonsynonymous	TRUE	TRUE	FALSE	FALSE
exm21826	1	16731510	C	G	0.7611	0.0151	0.011	0.1709	120568	0.07924	rs525409	SPATA21	exonic;nonsynonymous	TRUE	TRUE	FALSE	FALSE
exm21839	1	16736097	A	G	0.0014	0.3	0.6552	0.647	4710	1	rs114265055	SPATA21	exonic;splicing;nonsynonymous	TRUE	TRUE	TRUE	TRUE
exm21841	1	16736132	C	T	0.3259	0.0048	0.01	0.6358	120434	0.4009	rs4661746	SPATA21	exonic;nonsynonymous	TRUE	TRUE	FALSE	FALSE
exm21843	1	16736138	A	G	0.9875	0.0216	0.0425	0.6115	120568	0.5896	rs146290198	SPATA21	exonic;nonsynonymous	TRUE	TRUE	FALSE	FALSE
exm21870	1	16736526	T	G	0.9984	0.0605	0.2601	0.816	81825	0.7158	rs12087671	SPATA21	exonic;nonsynonymous	TRUE	TRUE	FALSE	FALSE
exm21872	1	16736538	T	C	0.0015	0.0156	0.1491	0.9165	107853	0.03578	rs201182640	SPATA21	exonic;splicing;nonsynonymous	TRUE	TRUE	TRUE	TRUE
exm21918	1	16778370	A	G	0.0029	0.1567	0.1137	0.168	99502	0.7234	rs140549179	NECAP2	exonic;nonsynonymous	TRUE	TRUE	FALSE	TRUE
exm21949	1	16890470	A	C	0.0023	0.0355	0.3457	0.9182	26593	0.8664	NA	NBPF1	exonic;synonymous	TRUE	FALSE	FALSE	FALSE
exm21951	1	16890475	C	T	0.0067	0.051	0.066	0.4401	107657	0.6631	rs200730231	NBPF1	exonic;nonsynonymous	TRUE	TRUE	FALSE	FALSE
exm22345	1	17249200	A	G	0.0593	0.0679	0.0968	0.4831	14679	0.2464	rs138426884	CROCC	exonic;nonsynonymous	TRUE	TRUE	FALSE	FALSE
exm22366	1	17250945	A	G	0.0016	0.1162	0.254	0.6474	71564	0.611	rs141994710	CROCC	exonic;nonsynonymous	TRUE	TRUE	FALSE	TRUE
exm22425	1	17257820	T	G	0.0029	0.0166	0.0982	0.8655	111695	0.7582	rs142373017	CROCC	exonic;nonsynonymous	TRUE	TRUE	FALSE	TRUE
exm22474	1	17265416	G	T	0.9536	0.0323	0.0412	0.4326	35971	0.2532	rs114323849	CROCC	exonic;nonsynonymous	TRUE	TRUE	FALSE	TRUE
exm22555	1	17273287	G	A	0.9971	0.3539	0.235	0.132	47968	0.3136	rs201155681	CROCC	exonic;nonsynonymous	TRUE	TRUE	FALSE	FALSE
exm22563	1	17273371	C	T	0.9967	0.0475	0.1011	0.6382	117684	0.7501	rs41267493	CROCC	exonic;nonsynonymous	TRUE	TRUE	FALSE	FALSE
exm22640	1	17281235	G	A	0.9467	0.0461	0.0232	0.04699	104993	0.7618	rs41272737	CROCC	exonic;nonsynonymous	TRUE	TRUE	FALSE	FALSE
exm22644	1	17281268	T	C	0.0402	0.0707	0.0925	0.4451	59213	0.7362	rs201108592	CROCC	exonic;nonsynonymous	TRUE	TRUE	FALSE	TRUE
exm22651	1	17281359	T	C	0.0013	0.1582	0.2416	0.5126	53417	0.7921	rs201779747	CROCC	exonic;nonsynonymous	TRUE	TRUE	FALSE	TRUE
exm22700	1	17292223	G	A	0.9479	0.0283	0.0215	0.1883	120569	0.6555	rs78888579	CROCC	exonic;nonsynonymous	TRUE	TRUE	FALSE	FALSE
exm22758	1	17296315	C	G	0.0016	0.2143	0.1205	0.07532	117373	0.857	rs146260866	CROCC	exonic;nonsynonymous	TRUE	TRUE	FALSE	TRUE
exm22759	1	17296320	A	G	0.001	0.3852	0.1649	0.01951	114583	0.9023	rs150925029	CROCC	exonic;nonsynonymous	TRUE	TRUE	FALSE	TRUE
exm22762	1	17296392	A	G	0.0013	0.6035	0.7808	0.4395	4710	1	rs146777794	CROCC	exonic;nonsynonymous	TRUE	TRUE	FALSE	TRUE
exm1735823	1	17296425	A	G	0.001	0.2988	0.3232	0.3552	51191	0.9628	rs202156682	CROCC	exonic;nonsynonymous	TRUE	TRUE	FALSE	FALSE
exm22782	1	17297132	T	C	0.9971	0.1008	0.0997	0.312	118508	0.7391	rs145138931	CROCC	exonic;splicing;nonsynonymous	TRUE	TRUE	TRUE	TRUE
exm22788	1	17297200	T	C	0.0031	0.0705	0.0873	0.4195	120569	0.8532	rs147926226	CROCC	exonic;nonsynonymous	TRUE	TRUE	FALSE	TRUE
exm22816	1	17301832	T	C	0.0011	0.146	0.2813	0.6037	47361	0.9733	rs187740466	MFAP2	exonic;nonsynonymous	TRUE	TRUE	FALSE	TRUE
exm22835	1	17303652	A	G	0.0013	0.1428	0.3209	0.6564	20722	0.2732	rs199598010	MFAP2	exonic;nonsynonymous	TRUE	TRUE	FALSE	FALSE
exm-rs2284746	1	17306675	G	C	0.5068	0.0009	0.0094	0.9208	120560	0.6747	rs2284746	MFAP2	intronic	FALSE	FALSE	FALSE	FALSE
exm22841	1	17312485	T	C	0.0017	0.3266	0.2869	0.2549	40488	0.12	rs76298930	ATP13A2	exonic;nonsynonymous	TRUE	TRUE	FALSE	FALSE
exm22847	1	17312596	A	T	0.0067	0.0884	0.059	0.1338	120564	0.8251	rs41273151	ATP13A2	exonic;nonsynonymous	TRUE	TRUE	FALSE	FALSE
exm22854	1	17312743	T	C	0.5113	0.0031	0.0119	0.7924	71188	0.5417	rs3170740	ATP13A2	exonic;nonsynonymous	TRUE	TRUE	FALSE	FALSE
exm22865	1	17313049	A	G	0.001	0.1349	0.2909	0.643	77151	0.9954	rs201756175	ATP13A2	exonic;nonsynonymous	TRUE	TRUE	FALSE	FALSE
exm22897	1	17314633	T	C	0.0015	0.0777	0.1534	0.6127	109300	0.2381	rs144557304	ATP13A2	exonic;splicing;synonymous	TRUE	TRUE	TRUE	TRUE
exm22899	1	17314656	T	A	0.9979	0.0278	0.1172	0.8125	114869	0.6366	rs55708915	ATP13A2	exonic;nonsynonymous	TRUE	TRUE	FALSE	FALSE
exm22932	1	17316771	C	G	0.0013	0.2041	0.1968	0.2996	65073	0.5821	rs200924194	ATP13A2	exonic;nonsynonymous	TRUE	TRUE	FALSE	TRUE
exm22935	1	17318244	T	C	0.001	0.5395	0.5624	0.3375	15285	0.4996	rs147277743	ATP13A2	exonic;nonsynonymous	TRUE	TRUE	FALSE	FALSE
exm1736074	1	17318282	A	G	0.0012	0.3603	0.4942	0.4659	14422	0.9882	rs201883464	ATP13A2	exonic;nonsynonymous	TRUE	TRUE	FALSE	FALSE
exm22947	1	17318610	T	C	0.0044	0.0579	0.3232	0.8578	12872	0.6885	rs143834546	ATP13A2	exonic;nonsynonymous	TRUE	TRUE	FALSE	FALSE
exm22959	1	17320122	A	C	0.9982	0.8597	1.093	0.4315	2433	1	rs74058364	ATP13A2	splicing	TRUE	TRUE	TRUE	TRUE
exm22987	1	17322793	C	G	0.0022	0.0386	0.1413	0.7845	93817	0.3186	rs149372969	ATP13A2	exonic;nonsynonymous	TRUE	TRUE	FALSE	FALSE
exm23009	1	17323602	G	A	0.9963	0.0219	0.3005	0.9419	12049	0.07058	rs142616130	ATP13A2	exonic;nonsynonymous	TRUE	TRUE	FALSE	TRUE
exm23022	1	17326767	C	T	0.9841	0.0404	0.0388	0.2973	120574	0.1501	rs56367069	ATP13A2	exonic;nonsynonymous	TRUE	TRUE	FALSE	FALSE
exm23031	1	17326989	A	G	0.0034	0.1569	0.2823	0.5784	45274	0.7708	rs145515028	ATP13A2	exonic;nonsynonymous	TRUE	TRUE	FALSE	FALSE
exm23046	1	17331192	T	C	0.0175	0.3058	0.1562	0.05021	60366	0.8207	rs113643181	ATP13A2	exonic;nonsynonymous	TRUE	TRUE	FALSE	FALSE
exm-rs3738814	1	17331676	A	G	0.5608	0.0015	0.0094	0.8714	120574	0.6728	rs3738814	ATP13A2	intronic	FALSE	FALSE	FALSE	FALSE
exm23067	1	17332012	T	C	0.001	0.4669	0.4433	0.2922	18156	0.9392	rs56379718	ATP13A2	exonic;nonsynonymous	TRUE	TRUE	FALSE	FALSE
exm23089	1	17354297	A	G	0.9852	0.0692	0.0398	0.0818	120570	0.8097	rs33927012	SDHB	exonic;nonsynonymous	TRUE	TRUE	FALSE	TRUE
exm23102	1	17371298	T	C	0.0228	0.1114	0.1239	0.3686	61588	0.247	rs34916635	SDHB	exonic;nonsynonymous	TRUE	TRUE	FALSE	TRUE
exm2273318	1	17395480	A	G	0.6051	0.0102	0.0096	0.2896	120575	0.4499	rs2076599	PADI2	UTR3	TRUE	FALSE	FALSE	FALSE
exm23129	1	17395682	A	G	0.002	0.1961	0.3992	0.6233	52886	0.9873	rs149369913	PADI2	exonic;nonsynonymous	TRUE	TRUE	FALSE	FALSE
exm23140	1	17396608	C	T	0.9979	0.093	0.1169	0.4261	120571	0.8824	rs145297606	PADI2	exonic;nonsynonymous	TRUE	TRUE	FALSE	FALSE
exm23142	1	17396636	T	C	0.0015	0.3023	0.4955	0.5418	4710	1	rs140945853	PADI2	exonic;nonsynonymous	TRUE	TRUE	FALSE	TRUE
exm23175	1	17405814	T	C	0.0025	0.0895	0.1083	0.4084	112509	0.7392	rs148233687	PADI2	exonic;nonsynonymous	TRUE	TRUE	FALSE	TRUE
exm23188	1	17410253	A	G	0.003	0.0206	0.0914	0.8219	119718	0.896	rs142403504	PADI2	exonic;stopgain	TRUE	TRUE	TRUE	TRUE
exm23211	1	17413152	C	T	0.9893	0.0507	0.0583	0.3847	78001	0.7761	rs61749340	PADI2	exonic;nonsynonymous	TRUE	TRUE	FALSE	FALSE
exm23233	1	17420121	T	C	0.0017	0.0629	0.1774	0.7227	94599	0.9453	rs138321729	PADI2	exonic;nonsynonymous	TRUE	TRUE	FALSE	TRUE
exm23234	1	17420146	C	T	0.9973	0.0228	0.102	0.8233	118220	0.6361	rs34847454	PADI2	exonic;nonsynonymous	TRUE	TRUE	FALSE	TRUE
exm23253	1	17431434	G	A	0.9976	0.2328	0.2804	0.4065	61598	0.1844	rs144200280	PADI2	exonic;nonsynonymous	TRUE	TRUE	FALSE	TRUE
exm23287	1	17548940	C	T	0.9966	0.0394	0.0915	0.6672	116537	0.451	rs41265071	PADI1	exonic;nonsynonymous	TRUE	TRUE	FALSE	FALSE
exm23299	1	17550889	A	G	0.0012	0.3815	0.6143	0.5346	13455	0.9074	rs142964003	PADI1	exonic;nonsynonymous	TRUE	TRUE	FALSE	TRUE
exm23310	1	17552573	G	A	0.0085	0.0229	0.0529	0.6655	119396	0.4491	rs150923523	PADI1	exonic;nonsynonymous	TRUE	TRUE	FALSE	FALSE
exm23320	1	17555231	T	C	0.0011	0.0438	0.1767	0.8042	86715	0.4472	rs149173445	PADI1	exonic;nonsynonymous	TRUE	TRUE	FALSE	FALSE
exm23333	1	17555494	C	T	0.9988	0.2329	0.4939	0.6373	13929	0.2315	rs199615600	PADI1	exonic;nonsynonymous	TRUE	TRUE	FALSE	TRUE
exm23364	1	17559399	T	C	0.0013	0.3144	0.2777	0.2575	34555	0.3912	rs149596704	PADI1	exonic;nonsynonymous	TRUE	TRUE	FALSE	TRUE
exm23382	1	17565117	T	C	0.001	0.4293	0.4894	0.3804	34276	0.2454	rs201527876	PADI1	exonic;nonsynonymous	TRUE	TRUE	FALSE	TRUE
exm23395	1	17567149	A	G	0.0019	0.2079	0.1605	0.1952	84713	0.6384	rs140750531	PADI1	exonic;nonsynonymous	TRUE	TRUE	FALSE	TRUE
exm23425	1	17586134	G	A	0.0868	0.024	0.0166	0.1488	120571	0.2897	rs3750300	PADI3	exonic;nonsynonymous	TRUE	TRUE	FALSE	FALSE
exm23438	1	17588689	T	A	0.9915	0.0509	0.0526	0.3339	120569	0.4334	rs142129409	PADI3	exonic;nonsynonymous	TRUE	TRUE	FALSE	TRUE
exm23444	1	17593215	A	G	0.001	0.0456	0.1884	0.8087	102087	0.6005	rs148894589	PADI3	exonic;splicing;nonsynonymous	TRUE	TRUE	TRUE	TRUE
exm23446	1	17593232	C	T	0.9979	0.0183	0.1503	0.9033	57847	0.9614	rs145809596	PADI3	exonic;nonsynonymous	TRUE	TRUE	FALSE	TRUE
exm23450	1	17593316	A	G	0.075	0.0094	0.0179	0.5994	119706	0.1801	rs2272629	PADI3	exonic;nonsynonymous	TRUE	TRUE	FALSE	FALSE
exm23455	1	17594433	T	C	0.001	0.0825	0.4848	0.8649	36428	0.9661	rs139876092	PADI3	exonic;nonsynonymous	TRUE	TRUE	FALSE	FALSE
exm23458	1	17594456	C	T	0.999	0.2547	0.214	0.2339	79582	0.9857	rs142357785	PADI3	exonic;splicing;synonymous	TRUE	TRUE	TRUE	TRUE
exm23463	1	17596817	T	C	0.0077	0.1013	0.0544	0.06264	120574	0.9602	rs145296609	PADI3	exonic;nonsynonymous	TRUE	TRUE	FALSE	FALSE
exm23464	1	17596818	G	A	0.9961	0.2572	0.3123	0.4101	12875	0.7957	rs148352617	PADI3	exonic;nonsynonymous	TRUE	TRUE	FALSE	FALSE
exm23506	1	17601163	T	C	0.0015	0.1914	0.1994	0.3372	101046	0.979	rs139324096	PADI3	exonic;nonsynonymous	TRUE	TRUE	FALSE	FALSE
exm23511	1	17601263	C	T	0.001	0.2057	0.1951	0.2917	99718	0.3798	rs140586422	PADI3	exonic;nonsynonymous	TRUE	TRUE	FALSE	TRUE
exm23518	1	17603075	C	T	0.9943	0.025	0.1184	0.8327	70943	0.5035	rs148039282	PADI3	exonic;nonsynonymous	TRUE	TRUE	FALSE	FALSE
exm23537	1	17607199	T	C	0.001	0.0938	0.4771	0.8442	25851	0.9401	rs140482516	PADI3	exonic;nonsynonymous	TRUE	TRUE	FALSE	TRUE
exm23547	1	17609392	A	C	0.0012	0.0517	0.1824	0.7768	90570	0.4903	rs144944758	PADI3	exonic;nonsynonymous	TRUE	TRUE	FALSE	TRUE
exm23548	1	17609422	G	A	0.9984	1.262	1.154	0.2741	2433	1	rs148930933	PADI3	exonic;nonsynonymous	TRUE	TRUE	FALSE	TRUE
exm23550	1	17609431	T	C	0.0014	0.4139	0.6748	0.5396	4710	1	rs144763474	PADI3	exonic;nonsynonymous	TRUE	TRUE	FALSE	TRUE
exm23556	1	17609491	C	T	0.9987	0.1869	0.1492	0.2104	116685	0.8563	rs143886979	PADI3	exonic;nonsynonymous	TRUE	TRUE	FALSE	TRUE
exm23574	1	17657534	G	A	0.4159	0.0118	0.0095	0.2171	119379	0.4281	rs11203366	PADI4	exonic;nonsynonymous	TRUE	TRUE	FALSE	FALSE
exm23578	1	17657616	T	C	0.416	0.0112	0.0095	0.2384	120571	0.4874	rs11203367	PADI4	exonic;nonsynonymous	TRUE	TRUE	FALSE	FALSE
exm23581	1	17657636	A	G	0.0019	0.2424	0.1773	0.1718	74785	0.536	rs143187209	PADI4	exonic;nonsynonymous	TRUE	TRUE	FALSE	TRUE
exm23585	1	17660468	A	C	0.0186	0.0127	0.0356	0.7216	119406	0.2707	rs34309058	PADI4	exonic;nonsynonymous	TRUE	TRUE	FALSE	FALSE
exm23589	1	17660499	G	C	0.4396	0.0108	0.0094	0.252	120572	0.2738	rs874881	PADI4	exonic;nonsynonymous	TRUE	TRUE	FALSE	TRUE
exm23601	1	17662705	C	G	0.0265	0.0246	0.0321	0.4433	105035	0.177	rs12733102	PADI4	exonic;nonsynonymous	TRUE	TRUE	FALSE	FALSE
exm23612	1	17664616	A	G	0.0014	0.5182	0.3696	0.1609	38927	0.5988	rs200898889	PADI4	exonic;nonsynonymous	TRUE	TRUE	FALSE	FALSE
exm23618	1	17666222	A	C	0.0028	0.1258	0.0933	0.1774	120526	0.9006	rs142590988	PADI4	exonic;nonsynonymous	TRUE	TRUE	FALSE	TRUE
exm23621	1	17666309	A	G	0.029	0.0474	0.1272	0.7092	20220	0.3153	rs145994637	PADI4	splicing	TRUE	TRUE	TRUE	TRUE
exm23629	1	17668509	A	G	0.0234	0.0455	0.0313	0.1469	120573	0.398	rs41265995	PADI4	exonic;nonsynonymous	TRUE	TRUE	FALSE	TRUE
exm23635	1	17668563	A	G	0.1427	0.0213	0.0134	0.1121	120569	0.4618	rs35903413	PADI4	exonic;nonsynonymous	TRUE	TRUE	FALSE	FALSE
exm23638	1	17668609	T	C	0.0532	0.0067	0.0209	0.7503	120571	0.7802	rs1748020	PADI4	exonic;nonsynonymous	TRUE	TRUE	FALSE	TRUE
exm23651	1	17672566	C	G	0.0013	0.2655	0.5429	0.6248	6246	0.8494	rs145819522	PADI4	exonic;nonsynonymous	TRUE	TRUE	FALSE	FALSE
exm-rs2240335	1	17674537	C	A	0.6496	0.0035	0.0129	0.788	64345	0.9604	rs2240335	PADI4	exonic;synonymous	TRUE	FALSE	FALSE	FALSE
exm23677	1	17681143	C	T	0.9988	0.0006	0.1643	0.9972	107618	0.526	rs150896296	PADI4	exonic;nonsynonymous	TRUE	TRUE	FALSE	TRUE
exm23682	1	17682572	A	G	0.0015	0.2698	0.304	0.3747	43034	0.5651	rs200193047	PADI4	exonic;nonsynonymous	TRUE	TRUE	FALSE	TRUE
exm23700	1	17690083	T	C	0.0025	0.133	0.1118	0.2342	112902	0.2699	rs142092052	PADI4	exonic;nonsynonymous	TRUE	TRUE	FALSE	FALSE
exm23705	1	17690206	C	A	0.9983	0.0046	0.1397	0.9736	114043	0.9123	rs147723249	PADI4	exonic;nonsynonymous	TRUE	TRUE	FALSE	TRUE
exm23721	1	17699676	T	C	0.0011	0.009	0.1824	0.9605	103346	0.9185	rs202060510	PADI6	exonic;nonsynonymous	TRUE	TRUE	FALSE	FALSE
exm23745	1	17714971	A	G	0.0019	0.1216	0.1212	0.3157	113859	0.9058	rs74834315	PADI6	exonic;nonsynonymous	TRUE	TRUE	FALSE	FALSE
exm23747	1	17715015	C	G	0.9984	0.0598	0.1479	0.6862	108053	0.6233	rs200922673	PADI6	exonic;nonsynonymous	TRUE	TRUE	FALSE	FALSE
exm23767	1	17720545	T	C	0.1326	0.0058	0.0139	0.6734	120569	0.2778	rs12073549	PADI6	exonic;synonymous	TRUE	FALSE	FALSE	FALSE
exm23775	1	17721447	T	C	0.001	0.184	0.1732	0.2882	104157	0.5542	rs201775306	PADI6	exonic;splicing;synonymous	TRUE	TRUE	TRUE	TRUE
exm-rs7538876	1	17722363	A	G	0.3768	0.0114	0.0097	0.2399	120567	0.7948	rs7538876	PADI6	intronic	FALSE	FALSE	FALSE	FALSE
exm23790	1	17723586	C	T	0.9972	0.0976	0.0976	0.3174	117862	0.4293	rs142642869	PADI6	exonic;synonymous	TRUE	FALSE	FALSE	FALSE
exm23791	1	17723587	A	G	0.0012	0.1363	0.1862	0.4641	78545	0.4662	rs150981529	PADI6	exonic;nonsynonymous	TRUE	TRUE	FALSE	FALSE
exm23809	1	17727860	A	G	0.015	0.0207	0.0388	0.5935	120503	0.865	rs78393373	PADI6	exonic;nonsynonymous	TRUE	TRUE	FALSE	FALSE
exm2268868	1	17874843	T	C	0.4006	0.0038	0.0096	0.6877	120553	0.728	rs4920375	ARHGEF10L	intronic	FALSE	FALSE	FALSE	FALSE
exm23891	1	17914057	A	G	0.0588	0.0027	0.02	0.8931	120571	0.6394	rs34417109	ARHGEF10L	exonic;nonsynonymous	TRUE	TRUE	FALSE	FALSE
exm23900	1	17914122	G	A	0.9079	0.0132	0.0163	0.4174	120570	0.9044	rs35497285	ARHGEF10L	exonic;nonsynonymous	TRUE	TRUE	FALSE	FALSE
exm23903	1	17928659	A	G	0.0011	0.2807	0.2527	0.2666	52836	0.3239	rs114123617	ARHGEF10L	exonic;nonsynonymous	TRUE	TRUE	FALSE	FALSE
exm23905	1	17928672	C	G	0.0024	0.0046	0.1092	0.9665	116964	0.446	rs116646138	ARHGEF10L	exonic;nonsynonymous	TRUE	TRUE	FALSE	FALSE
exm23940	1	17942591	G	A	0.9984	0.5533	0.9293	0.5516	2433	1	rs201155898	ARHGEF10L	exonic;nonsynonymous	TRUE	TRUE	FALSE	TRUE
exm23959	1	17949537	C	T	0.9976	0.1751	0.1023	0.08678	119381	0.441	rs35659971	ARHGEF10L	exonic;nonsynonymous	TRUE	TRUE	FALSE	FALSE
exm24035	1	17982446	A	G	0.0023	0.053	0.1112	0.6338	118563	0.6963	rs149980156	ARHGEF10L	exonic;nonsynonymous	TRUE	TRUE	FALSE	TRUE
exm2250331	1	18014076	T	C	0.001	0.0468	0.3963	0.9059	54005	0.7389	rs61749347	ARHGEF10L	exonic;synonymous	TRUE	FALSE	FALSE	FALSE
exm24075	1	18014153	C	T	0.9903	0.0337	0.2226	0.8796	4698	1	rs145989420	ARHGEF10L	exonic;nonsynonymous	TRUE	TRUE	FALSE	TRUE
exm24085	1	18021758	T	G	0.0167	0.1826	0.1344	0.1741	66708	0.8707	rs201041300	ARHGEF10L	exonic;nonsynonymous	TRUE	TRUE	FALSE	TRUE
exm24094	1	18023403	T	C	0.0011	0.2812	0.5911	0.6343	15285	0.6833	rs35043492	ARHGEF10L	exonic;nonsynonymous	TRUE	TRUE	FALSE	FALSE
exm24124	1	18023690	G	A	0.8263	0.0362	0.0124	0.003657	120551	0.597	rs2270976	ARHGEF10L	exonic;nonsynonymous	TRUE	TRUE	FALSE	FALSE
exm2268655	1	18043943	C	T	0.623	0.0164	0.0102	0.1104	102753	0.5462	rs4920625	NA	intergenic	FALSE	FALSE	FALSE	FALSE
exm-rs1847235	1	18123957	G	A	0.1382	0.0125	0.0138	0.3634	118087	0.205	rs1847235	ACTL8	intronic	FALSE	FALSE	FALSE	FALSE
exm24137	1	18149510	G	T	0.5684	0.0157	0.01	0.1175	102753	0.5178	rs694214	ACTL8	exonic;nonsynonymous	TRUE	TRUE	FALSE	FALSE
exm24147	1	18149613	A	C	0.0039	0.0648	0.0824	0.4318	119736	0.5048	rs55738309	ACTL8	exonic;nonsynonymous	TRUE	TRUE	FALSE	TRUE
exm24152	1	18149666	G	A	0.0036	0.0044	0.0801	0.9558	120570	0.003267	rs61748634	ACTL8	exonic;nonsynonymous	TRUE	TRUE	FALSE	TRUE
exm24157	1	18149792	T	C	0.0014	0.1641	0.459	0.7208	27388	0.5929	rs115398046	ACTL8	exonic;nonsynonymous	TRUE	TRUE	FALSE	TRUE
exm24174	1	18152530	T	G	0.9987	0.0177	0.1542	0.9083	113403	0.1628	rs142430342	ACTL8	exonic;nonsynonymous	TRUE	TRUE	FALSE	FALSE
exm24180	1	18152646	T	C	0.0012	0.7329	0.6731	0.2762	13008	0.3405	rs3795322	ACTL8	exonic;nonsynonymous	TRUE	TRUE	FALSE	TRUE
exm2268656	1	18201318	C	T	0.4758	0.0093	0.0094	0.3224	120573	0.8689	rs563835	NA	intergenic	FALSE	FALSE	FALSE	FALSE
exm-rs16861326	1	18294487	G	A	0.999	0.0594	0.2492	0.8116	79736	0.8668	rs16861326	NA	intergenic	FALSE	FALSE	FALSE	FALSE
exm2264991	1	18563889	A	G	0.1194	0.0057	0.0146	0.6931	120566	0.4237	rs4920310	IGSF21	intronic	FALSE	FALSE	FALSE	FALSE
exm24233	1	18688663	A	G	0.0017	0.4579	0.5704	0.4221	15034	0.983	rs140409401	IGSF21	exonic;nonsynonymous	TRUE	TRUE	FALSE	TRUE
exm24251	1	18691904	T	C	0.0012	0.1762	0.5364	0.7426	13455	0.7581	rs144142024	IGSF21	exonic;nonsynonymous	TRUE	TRUE	FALSE	TRUE
exm24264	1	18692048	A	G	0.002	0.5185	0.3982	0.1929	17782	0.8471	rs149943630	IGSF21	exonic;nonsynonymous	TRUE	TRUE	FALSE	FALSE
exm24276	1	18702848	C	T	0.9952	0.0078	0.0703	0.9117	120575	0.7725	rs138302343	IGSF21	exonic;nonsynonymous	TRUE	TRUE	FALSE	TRUE
exm24281	1	18703328	T	C	0.0013	0.0375	0.166	0.8213	109575	0.834	rs12076815	IGSF21	exonic;nonsynonymous	TRUE	TRUE	FALSE	TRUE
exm-rs3007729	1	18795255	C	T	0.3634	0.0025	0.0098	0.7989	120573	0.8541	rs3007729	NA	intergenic	FALSE	FALSE	FALSE	FALSE
exm24320	1	18807521	A	C	0.003	0.1274	0.0893	0.1539	119397	0.3029	rs140809384	KLHDC7A	exonic;nonsynonymous	TRUE	TRUE	FALSE	TRUE
exm24321	1	18807536	G	T	0.8771	0.0149	0.017	0.3791	83923	0.8854	rs7512414	KLHDC7A	exonic;nonsynonymous	TRUE	TRUE	FALSE	FALSE
exm24328	1	18807755	G	A	0.8767	0.0146	0.0251	0.5593	38175	0.5463	rs34976233	KLHDC7A	exonic;nonsynonymous	TRUE	TRUE	FALSE	FALSE
exm24334	1	18807813	G	C	0.0013	0.4044	0.2652	0.1273	54189	0.5977	rs200522682	KLHDC7A	exonic;nonsynonymous	TRUE	TRUE	FALSE	FALSE
exm24337	1	18807851	T	C	0.0012	0.035	0.6052	0.9538	12886	0.291	rs72944731	KLHDC7A	exonic;nonsynonymous	TRUE	TRUE	FALSE	FALSE
exm24342	1	18807938	C	A	0.8552	0.0138	0.0158	0.3827	79267	0.4811	rs2992754	KLHDC7A	exonic;nonsynonymous	TRUE	TRUE	FALSE	FALSE
exm24343	1	18807953	A	C	0.3661	0.0098	0.0098	0.3135	120551	0.007822	rs11261022	KLHDC7A	exonic;nonsynonymous	TRUE	TRUE	FALSE	FALSE
exm24350	1	18808056	G	C	0.8784	0.0111	0.0143	0.4384	120565	0.8554	rs7515150	KLHDC7A	exonic;nonsynonymous	TRUE	TRUE	FALSE	FALSE
exm24356	1	18808154	T	C	0.001	1.6431	1.295	0.2045	1536	1	rs78352167	KLHDC7A	exonic;nonsynonymous	TRUE	TRUE	FALSE	FALSE
exm24362	1	18808229	C	T	0.9986	0.0121	0.5144	0.9812	6235	0.3908	rs115859684	KLHDC7A	exonic;stopgain	TRUE	TRUE	TRUE	TRUE
exm24366	1	18808280	C	T	0.9987	0.095	0.4369	0.8278	9409	0.525	rs201696745	KLHDC7A	exonic;stopgain	TRUE	TRUE	TRUE	TRUE
exm24367	1	18808292	A	C	0.631	0.0004	0.0097	0.9703	120548	0.1434	rs2992753	KLHDC7A	exonic;nonsynonymous	TRUE	TRUE	FALSE	FALSE
exm24378	1	18808526	A	C	0.3694	0.0037	0.0116	0.7472	78427	0.04483	rs2992752	KLHDC7A	exonic;nonsynonymous	TRUE	TRUE	FALSE	FALSE
exm24406	1	18809047	A	G	0.001	1.6431	1.295	0.2045	1536	1	rs116768119	KLHDC7A	exonic;nonsynonymous	TRUE	TRUE	FALSE	FALSE
exm2250401	1	18961017	T	C	0.0012	0.2744	0.4761	0.5644	24030	0.9587	rs143497664	PAX7	exonic;synonymous	TRUE	FALSE	FALSE	FALSE
exm24490	1	19018305	A	G	0.0011	0.1137	0.1743	0.5142	99836	0.5152	rs200575057	PAX7	exonic;nonsynonymous	TRUE	TRUE	FALSE	TRUE
exm24492	1	19018364	A	G	0.0011	0.1167	0.511	0.8194	9409	0.9904	rs147079707	PAX7	exonic;nonsynonymous	TRUE	TRUE	FALSE	TRUE
exm24516	1	19062163	T	C	0.0069	0.1782	0.1215	0.1423	92979	0.6522	rs149436157	PAX7	exonic;nonsynonymous	TRUE	TRUE	FALSE	TRUE
exm-rs12063142	1	19139517	T	C	0.2913	0.0177	0.0103	0.08592	120574	0.8326	rs12063142	NA	intergenic	FALSE	FALSE	FALSE	FALSE
exm24547	1	19166100	T	C	0.0107	0.0016	0.0485	0.9737	120574	0.2912	rs9988418	TAS1R2	exonic;nonsynonymous	TRUE	TRUE	FALSE	FALSE
exm24549	1	19166140	C	T	0.9989	0.0824	0.3232	0.7988	37590	0.9219	rs142928740	TAS1R2	exonic;nonsynonymous	TRUE	TRUE	FALSE	FALSE
exm24550	1	19166157	G	A	0.9986	0.1528	0.2902	0.5986	56294	0.2825	rs144954233	TAS1R2	exonic;nonsynonymous	TRUE	TRUE	FALSE	TRUE
exm24583	1	19166665	T	C	0.0017	0.2662	0.1796	0.1383	98987	0.9719	rs41273165	TAS1R2	exonic;nonsynonymous	TRUE	TRUE	FALSE	TRUE
exm24594	1	19166829	G	A	0.0263	0.0166	0.0291	0.5693	120573	0.746	rs41273167	TAS1R2	exonic;nonsynonymous	TRUE	TRUE	FALSE	FALSE
exm24597	1	19166893	C	T	0.9536	0.0223	0.0225	0.322	120519	0.04525	rs6662276	TAS1R2	exonic;nonsynonymous	TRUE	TRUE	FALSE	FALSE
exm24613	1	19175846	C	T	0.2099	0.0204	0.0115	0.07653	120572	0.6145	rs28374389	TAS1R2	exonic;nonsynonymous	TRUE	TRUE	FALSE	FALSE
exm24624	1	19175932	C	T	0.9984	0.0544	0.2194	0.804	84955	0.9573	rs147544201	TAS1R2	exonic;nonsynonymous	TRUE	TRUE	FALSE	FALSE
exm24631	1	19176005	T	C	0.0044	0.068	0.0717	0.3424	119403	0.8074	rs114026861	TAS1R2	exonic;nonsynonymous	TRUE	TRUE	FALSE	FALSE
exm24638	1	19180753	T	C	0.0057	0.1767	0.2773	0.524	12048	0.3895	rs147112472	TAS1R2	exonic;nonsynonymous	TRUE	TRUE	FALSE	FALSE
exm24660	1	19181015	G	C	0.6751	0.0059	0.0111	0.5988	93493	0.9337	rs34447754	TAS1R2	exonic;nonsynonymous	TRUE	TRUE	FALSE	FALSE
exm24666	1	19181075	T	C	0.0012	0.3163	0.3245	0.3297	29701	0.8563	rs149739674	TAS1R2	exonic;nonsynonymous	TRUE	TRUE	FALSE	TRUE
exm2232096	1	19181312	C	T	0.9981	0.7224	1.098	0.5106	2432	1	NA	TAS1R2	exonic;nonsynonymous	TRUE	TRUE	FALSE	FALSE
exm24702	1	19181393	T	C	0.6708	0.0088	0.01	0.3805	120571	0.931	rs35874116	TAS1R2	exonic;nonsynonymous	TRUE	TRUE	FALSE	FALSE
exm24712	1	19183875	T	C	0.0012	0.2874	0.3844	0.4547	37169	0.1954	rs192617381	TAS1R2	exonic;nonsynonymous	TRUE	TRUE	FALSE	FALSE
exm24715	1	19184075	G	A	0.9979	0.0915	0.3785	0.809	29846	0.6145	rs111534973	TAS1R2	exonic;nonsynonymous	TRUE	TRUE	FALSE	TRUE
exm24718	1	19184082	A	G	0.0012	0.1286	0.5353	0.8102	7547	0.9742	rs199501438	TAS1R2	exonic;nonsynonymous	TRUE	TRUE	FALSE	FALSE
exm24724	1	19186030	C	T	0.0012	0.5885	0.5137	0.252	25852	0.9569	rs138021552	TAS1R2	exonic;nonsynonymous	TRUE	TRUE	FALSE	TRUE
exm24728	1	19186093	A	G	0.0012	0.1413	0.245	0.5641	70564	0.8867	rs72953144	TAS1R2	exonic;nonsynonymous	TRUE	TRUE	FALSE	FALSE
exm24729	1	19186115	C	G	0.0013	0.1436	0.3078	0.6409	64839	0.3826	rs139685223	TAS1R2	exonic;nonsynonymous	TRUE	TRUE	FALSE	FALSE
exm24730	1	19186129	G	C	0.2213	0.0095	0.0113	0.4005	120566	0.0849	rs9701796	TAS1R2	exonic;nonsynonymous	TRUE	TRUE	FALSE	FALSE
exm24746	1	19199448	G	T	0.9739	0.0326	0.0302	0.2801	120548	0.8193	rs61757683	ALDH4A1	exonic;nonsynonymous	TRUE	TRUE	FALSE	TRUE
exm24753	1	19200974	C	G	0.9988	0.0234	1.0882	0.9829	5689	0.4997	rs200711248	ALDH4A1	exonic;nonsynonymous	TRUE	TRUE	FALSE	TRUE
exm24759	1	19201068	T	C	0.0015	0.4429	0.6606	0.5026	4710	1	rs199624169	ALDH4A1	exonic;nonsynonymous	TRUE	TRUE	FALSE	TRUE
exm24765	1	19201919	C	T	0.023	0.0358	0.0315	0.2562	120574	0.06009	rs6695033	ALDH4A1	exonic;nonsynonymous	TRUE	TRUE	FALSE	FALSE
exm24766	1	19201928	T	C	0.1482	0.0152	0.0133	0.2533	119353	0.3433	rs2230709	ALDH4A1	exonic;nonsynonymous	TRUE	TRUE	FALSE	FALSE
exm24769	1	19201951	G	T	0.0016	0.528	0.5271	0.3164	4710	1	rs150762865	ALDH4A1	exonic;nonsynonymous	TRUE	TRUE	FALSE	FALSE
exm24778	1	19202886	G	A	0.0022	0.0628	0.1205	0.6024	120575	0.8202	rs149414160	ALDH4A1	exonic;nonsynonymous	TRUE	TRUE	FALSE	FALSE
exm2264807	1	19202896	G	A	0.5324	0.0036	0.0094	0.6973	120569	0.7963	rs2230707	ALDH4A1	exonic;synonymous	TRUE	FALSE	FALSE	FALSE
exm24795	1	19203725	G	A	0.0185	0.0037	0.0355	0.9174	120563	0.1183	rs41273175	ALDH4A1	exonic;nonsynonymous	TRUE	TRUE	FALSE	FALSE
exm24797	1	19203910	A	G	0.0011	0.2781	0.2739	0.3101	79724	0.9992	rs140704780	ALDH4A1	exonic;splicing;synonymous	TRUE	TRUE	TRUE	TRUE
exm24800	1	19203951	C	T	0.9961	0.0994	0.1051	0.3443	119302	0.2503	rs41306567	ALDH4A1	exonic;nonsynonymous	TRUE	TRUE	FALSE	FALSE
exm24804	1	19203974	C	T	0.0028	0.3865	0.3298	0.2413	39078	0.3189	rs145243354	ALDH4A1	exonic;nonsynonymous	TRUE	TRUE	FALSE	FALSE
exm24856	1	19211987	T	C	0.0011	0.0461	0.5088	0.9278	25367	0.7834	rs113846237	ALDH4A1	exonic;nonsynonymous	TRUE	TRUE	FALSE	TRUE
exm24865	1	19212051	C	G	0.0015	0.0023	0.1354	0.9862	112771	0.8877	rs147600006	ALDH4A1	exonic;nonsynonymous	TRUE	TRUE	FALSE	TRUE
exm24875	1	19215861	T	C	0.0013	0.7357	0.6331	0.2452	4710	1	rs76762510	ALDH4A1	exonic;nonsynonymous	TRUE	TRUE	FALSE	TRUE
exm24900	1	19235138	T	C	0.0044	0.0022	0.0762	0.9769	119734	0.3857	rs41273179	IFFO2	exonic;nonsynonymous	TRUE	TRUE	FALSE	TRUE
exm24907	1	19236932	T	C	0.0012	0.1995	0.4989	0.6892	13929	0.9652	rs186558947	IFFO2	exonic;nonsynonymous	TRUE	TRUE	FALSE	TRUE
exm24927	1	19401331	T	G	0.0011	0.127	0.1781	0.4758	100500	0.4124	rs201943199	UBR4	exonic;nonsynonymous	TRUE	TRUE	FALSE	TRUE
exm24930	1	19401367	G	C	0.998	0.1997	0.2122	0.3468	51221	0.1044	rs200373449	UBR4	exonic;nonsynonymous	TRUE	TRUE	FALSE	FALSE
exm24932	1	19401382	T	A	0.0011	0.6507	0.5388	0.2272	7143	0.2849	rs201426461	UBR4	exonic;nonsynonymous	TRUE	TRUE	FALSE	FALSE
exm24965	1	19408014	G	A	0.9983	0.3135	0.3612	0.3854	60204	0.5749	rs146219234	UBR4	exonic;nonsynonymous	TRUE	TRUE	FALSE	TRUE
exm24987	1	19413261	A	T	0.5729	0.0018	0.0095	0.8464	120563	0.2267	rs12584	UBR4	exonic;nonsynonymous	TRUE	TRUE	FALSE	FALSE
exm25001	1	19415446	G	A	0.9987	0.0024	0.1766	0.9891	88863	0.04468	rs143617535	UBR4	exonic;nonsynonymous	TRUE	TRUE	FALSE	FALSE
exm2250429	1	19422060	A	G	0.0014	0.327	0.234	0.1624	80755	0.9816	rs2236378	UBR4	exonic;synonymous	TRUE	FALSE	FALSE	FALSE
exm25037	1	19427021	T	G	0.001	0.031	0.5183	0.9524	13929	0.6415	rs202236835	UBR4	exonic;nonsynonymous	TRUE	TRUE	FALSE	TRUE
exm25064	1	19432330	C	A	0.002	0.0128	0.115	0.9116	117267	0.72	rs143516447	UBR4	exonic;nonsynonymous	TRUE	TRUE	FALSE	TRUE
exm25086	1	19439136	T	C	0.0015	0.1283	0.3214	0.6897	31718	0.3779	rs150950421	UBR4	exonic;nonsynonymous	TRUE	TRUE	FALSE	FALSE
exm25135	1	19443890	C	T	0.0021	0.0544	0.2269	0.8105	83653	0.6849	rs148571488	UBR4	exonic;nonsynonymous	TRUE	TRUE	FALSE	TRUE
exm25146	1	19446119	A	G	0.0012	0.1935	0.2592	0.4554	71488	0.655	rs143160146	UBR4	exonic;nonsynonymous	TRUE	TRUE	FALSE	TRUE
exm25177	1	19448473	T	C	0.0011	0.5829	0.4729	0.2177	21405	0.934	rs202044053	UBR4	exonic;nonsynonymous	TRUE	TRUE	FALSE	FALSE
exm25228	1	19467924	T	G	0.001	0.438	0.2447	0.07349	85866	0.9334	rs201991573	UBR4	exonic;nonsynonymous	TRUE	TRUE	FALSE	TRUE
exm25232	1	19468217	G	C	0.0017	0.079	0.1262	0.5311	115722	0.9629	rs41273195	UBR4	exonic;nonsynonymous	TRUE	TRUE	FALSE	FALSE
exm25376	1	19489077	A	T	0.002	0.0547	0.1306	0.6753	103613	0.5994	rs150747540	UBR4	exonic;nonsynonymous	TRUE	TRUE	FALSE	TRUE
exm25423	1	19494605	A	G	0.0012	0.2884	0.5168	0.5768	25841	0.7179	rs140190640	UBR4	exonic;nonsynonymous	TRUE	TRUE	FALSE	TRUE
exm25435	1	19497330	A	G	0.0013	0.5358	0.6111	0.3806	6246	0.726	rs144748401	UBR4	exonic;nonsynonymous	TRUE	TRUE	FALSE	FALSE
exm25450	1	19499560	C	T	0.1578	0.0055	0.0128	0.667	120483	0.3679	rs16862578	UBR4	exonic;nonsynonymous	TRUE	TRUE	FALSE	FALSE
exm-rs1009806	1	19500551	C	T	0.2966	0.0018	0.0103	0.8599	120538	0.4069	rs1009806	UBR4	intronic	FALSE	FALSE	FALSE	FALSE
exm25481	1	19503181	T	C	0.0056	0.0359	0.1576	0.8197	72566	0.5042	rs111984259	UBR4	exonic;nonsynonymous	TRUE	TRUE	FALSE	FALSE
exm25490	1	19504062	T	C	0.9913	0.0287	0.052	0.5808	120569	0.9646	rs35444108	UBR4	exonic;nonsynonymous	TRUE	TRUE	FALSE	FALSE
exm25495	1	19504194	A	G	0.0011	0.2033	0.3526	0.5642	49370	0.993	rs147963111	UBR4	exonic;nonsynonymous	TRUE	TRUE	FALSE	FALSE
exm25497	1	19504227	T	C	0.9978	0.062	0.3163	0.8445	60712	0.889	rs143648147	UBR4	exonic;nonsynonymous	TRUE	TRUE	FALSE	TRUE
exm25630	1	19550017	A	G	0.0011	0.6663	0.6102	0.2749	13133	0.3807	rs149268308	KIAA0090	exonic;nonsynonymous	TRUE	TRUE	FALSE	FALSE
exm25689	1	19565320	A	G	0.994	0.0408	0.1787	0.8193	69275	0.5987	rs200708107	KIAA0090	exonic;nonsynonymous	TRUE	TRUE	FALSE	FALSE
exm25690	1	19565338	C	T	0.8538	0.0076	0.0133	0.5679	120567	0.8141	rs709682	KIAA0090	exonic;nonsynonymous	TRUE	TRUE	FALSE	FALSE
exm25691	1	19565344	C	G	0.6274	0.0058	0.0114	0.6099	85974	0.471	rs709683	KIAA0090	exonic;nonsynonymous	TRUE	TRUE	FALSE	FALSE
exm25697	1	19566340	A	G	0.001	0.0626	0.2609	0.8103	79879	0.4537	rs35951065	KIAA0090	exonic;nonsynonymous	TRUE	TRUE	FALSE	FALSE
exm25701	1	19566382	G	A	0.0018	0.5316	0.4128	0.1978	18119	0.6903	rs3850531	KIAA0090	exonic;nonsynonymous	TRUE	TRUE	FALSE	TRUE
exm25705	1	19566858	G	A	0.9989	0.1914	0.187	0.3059	106633	0.3996	rs141614470	KIAA0090	exonic;nonsynonymous	TRUE	TRUE	FALSE	TRUE
exm25706	1	19566860	C	G	0.001	0.044	0.2029	0.8283	97848	0.8085	rs41302030	KIAA0090	exonic;nonsynonymous	TRUE	TRUE	FALSE	TRUE
exm-rs710865	1	19568972	A	G	0.6213	0.0008	0.0097	0.9351	120574	0.2221	rs710865	KIAA0090	intronic	FALSE	FALSE	FALSE	FALSE
exm25808	1	19584997	A	G	0.0015	0.0068	0.1568	0.9652	108173	0.7244	rs139714257	MRTO4	exonic;nonsynonymous	TRUE	TRUE	FALSE	TRUE
exm25822	1	19585276	C	G	0.001	0.2449	0.2583	0.343	83784	0.8113	rs143190389	MRTO4	exonic;nonsynonymous	TRUE	TRUE	FALSE	TRUE
exm25927	1	19611241	C	T	0.8331	0.0128	0.0127	0.314	118141	0.1755	rs1738023	AKR7A3	exonic;nonsynonymous	TRUE	TRUE	FALSE	FALSE
exm25930	1	19611267	A	G	0.0025	0.5168	0.3474	0.1368	25054	0.2493	rs201215326	AKR7A3	exonic;nonsynonymous	TRUE	TRUE	FALSE	TRUE
exm2268658	1	19632332	C	T	0.4612	0.0128	0.0094	0.1751	120572	0.5675	rs3828102	AKR7A2	intronic	FALSE	FALSE	FALSE	FALSE
exm26034	1	19635011	T	C	0.0922	0.0352	0.0161	0.02938	120568	0.01945	rs1043657	AKR7A2	exonic;nonsynonymous	TRUE	TRUE	FALSE	TRUE
exm26063	1	19644218	G	A	0.9454	0.0327	0.0209	0.1166	120572	0.8943	rs12140547	PQLC2	exonic;nonsynonymous	TRUE	TRUE	FALSE	FALSE
exm26088	1	19652789	A	G	0.0011	0.187	0.4418	0.6721	28282	0.6656	rs140513543	PQLC2	exonic;nonsynonymous	TRUE	TRUE	FALSE	FALSE
exm26095	1	19652874	A	G	0.1167	0.0167	0.0147	0.2553	119033	0.414	rs41264079	PQLC2	exonic;nonsynonymous	TRUE	TRUE	FALSE	FALSE
exm26106	1	19653802	C	G	0.0015	0.2052	0.3486	0.5562	26565	0.9778	rs143243971	PQLC2	exonic;nonsynonymous	TRUE	TRUE	FALSE	TRUE
exm26119	1	19670861	C	T	0.0037	0.0597	0.1926	0.7566	47396	0.1136	rs181908306	CAPZB	exonic;nonsynonymous	TRUE	TRUE	FALSE	FALSE
exm-rs12045440	1	19765518	G	T	0.343	0.0035	0.0099	0.7232	120570	0.8556	rs12045440	CAPZB	intronic	FALSE	FALSE	FALSE	FALSE
exm26147	1	19775375	G	A	0.9729	0.0046	0.0293	0.8752	120573	0.8166	rs79308175	CAPZB	intronic	FALSE	FALSE	FALSE	FALSE
exm2259924	1	19806692	T	G	0.9702	0.0254	0.0284	0.3708	118133	0.5137	rs10917459	CAPZB	intronic	FALSE	FALSE	FALSE	FALSE
exm-rs12138950	1	19839115	A	C	0.8448	0.0083	0.0144	0.5615	93397	0.5774	rs12138950	NA	intergenic	FALSE	FALSE	FALSE	FALSE
exm-rs10917468	1	19843354	T	C	0.7751	0.0024	0.0112	0.8275	120572	0.3672	rs10917468	NA	intergenic	FALSE	FALSE	FALSE	FALSE
exm1745453	1	19952887	T	G	0.0011	0.5332	0.4932	0.2797	29864	0.6367	rs200781581	MINOS1	exonic;stopgain	TRUE	TRUE	TRUE	TRUE
exm26195	1	19983491	G	A	0.995	0.3189	0.3063	0.2977	4699	1	rs200483320	NBL1	exonic;nonsynonymous	TRUE	TRUE	FALSE	TRUE
exm26216	1	19992380	G	C	0.0013	0.377	0.1671	0.02404	112488	0.4965	rs142660187	HTR6	exonic;nonsynonymous	TRUE	TRUE	FALSE	FALSE
exm2250466	1	19992510	G	A	0.9969	0.0844	0.3041	0.7813	33191	0.9036	rs111648246	HTR6	exonic;synonymous	TRUE	FALSE	FALSE	FALSE
exm2250468	1	20005528	A	G	0.001	0.3634	0.2838	0.2003	62329	0.4561	rs149152488	HTR6	exonic;synonymous	TRUE	FALSE	FALSE	FALSE
exm26264	1	20005661	A	C	0.0039	0.0424	0.083	0.6095	119336	0.7617	rs8192533	HTR6	exonic;nonsynonymous	TRUE	TRUE	FALSE	FALSE
exm26281	1	20005854	C	T	0.9985	0.0045	0.5449	0.9935	4710	1	rs61733142	HTR6	exonic;nonsynonymous	TRUE	TRUE	FALSE	FALSE
exm26323	1	20020994	C	T	0.3473	0.0061	0.0099	0.5383	120568	0.07561	rs4515815	TMCO4	exonic;nonsynonymous	TRUE	TRUE	FALSE	FALSE
exm26327	1	20021022	T	C	0.001	0.145	0.4757	0.7605	25852	0.9812	rs199977255	TMCO4	exonic;nonsynonymous	TRUE	TRUE	FALSE	FALSE
exm26337	1	20027355	T	C	0.0014	0.1203	0.5934	0.8394	4710	1	rs147553466	TMCO4	exonic;nonsynonymous	TRUE	TRUE	FALSE	FALSE
exm2268659	1	20056631	C	T	0.4023	0.0117	0.0095	0.2209	120572	0.2549	rs4486471	TMCO4	intronic	FALSE	FALSE	FALSE	FALSE
exm26359	1	20067299	C	T	0.0015	0.2068	0.1387	0.1359	114240	0.5079	rs147635887	TMCO4	exonic;nonsynonymous	TRUE	TRUE	FALSE	TRUE
exm26360	1	20067320	T	C	0.002	0.161	0.1577	0.3073	106533	0.3801	rs144190656	TMCO4	exonic;nonsynonymous	TRUE	TRUE	FALSE	TRUE
exm26373	1	20072082	C	T	0.9773	0.0439	0.0325	0.1765	120565	0.3553	rs35760408	TMCO4	exonic;nonsynonymous	TRUE	TRUE	FALSE	TRUE
exm26386	1	20073057	C	T	0.999	0.1648	0.1709	0.3349	105665	0.8893	rs147179821	TMCO4	exonic;nonsynonymous	TRUE	TRUE	FALSE	TRUE
exm26394	1	20073700	C	T	0.0012	0.3365	0.157	0.03213	106557	0.7699	rs140645448	TMCO4	exonic;nonsynonymous	TRUE	TRUE	FALSE	TRUE
exm26395	1	20073703	T	C	0.004	0.0876	0.0803	0.2754	120548	0.7901	rs150401450	TMCO4	exonic;nonsynonymous	TRUE	TRUE	FALSE	TRUE
exm26396	1	20073719	A	G	0.0012	0.5936	0.3661	0.1049	37964	0.8048	rs146484072	TMCO4	exonic;nonsynonymous	TRUE	TRUE	FALSE	FALSE
exm26403	1	20082209	G	A	0.9932	0.0165	0.0649	0.7995	99425	0.7659	rs144542419	TMCO4	exonic;nonsynonymous	TRUE	TRUE	FALSE	FALSE
exm26406	1	20082247	C	G	0.0013	1.0375	0.6974	0.1369	4710	1	rs74058627	TMCO4	exonic;nonsynonymous	TRUE	TRUE	FALSE	TRUE
exm26418	1	20097941	T	G	0.3466	0.0083	0.0098	0.3972	120571	0.8962	rs10917536	TMCO4	exonic;nonsynonymous	TRUE	TRUE	FALSE	FALSE
exm26419	1	20107076	C	T	0.001	0.0866	0.1804	0.6312	97593	0.5796	rs141517316	TMCO4	exonic;nonsynonymous	TRUE	TRUE	FALSE	FALSE
exm-rs1317209	1	20140036	A	G	0.1801	0.0187	0.0122	0.1255	120572	0.8234	rs1317209	RNF186	downstream	FALSE	FALSE	FALSE	FALSE
exm26437	1	20140973	G	T	0.9725	0.0321	0.0298	0.2804	120571	0.1817	rs35541730	RNF186	exonic;nonsynonymous	TRUE	TRUE	FALSE	FALSE
exm26442	1	20141060	A	G	0.0021	0.213	0.1225	0.08199	118140	0.7168	rs36095412	RNF186	exonic;stopgain	TRUE	TRUE	TRUE	TRUE
exm26459	1	20141237	G	T	0.9984	0.1662	0.2546	0.5138	42572	0.2199	rs139260117	RNF186	exonic;nonsynonymous	TRUE	TRUE	FALSE	TRUE
exm26474	1	20141405	C	T	0.9919	0.0263	0.0591	0.6561	120573	0.1565	rs41264113	RNF186	exonic;nonsynonymous	TRUE	TRUE	FALSE	FALSE
exm26476	1	20141418	A	C	0.006	0.0514	0.0901	0.5682	118473	0.4172	rs149641709	RNF186	exonic;nonsynonymous	TRUE	TRUE	FALSE	FALSE
exm26484	1	20141528	C	T	0.7508	0.0026	0.0109	0.8071	120534	0.6988	rs1541185	RNF186	exonic;nonsynonymous	TRUE	TRUE	FALSE	FALSE
exm-rs3806308	1	20142866	T	C	0.3807	0.0009	0.0097	0.9291	120560	0.1559	rs3806308	NA	intergenic	FALSE	FALSE	FALSE	FALSE
exm26507	1	20224085	A	G	0.9983	0.174	0.4579	0.704	45728	0.5475	rs200380749	OTUD3	exonic;nonsynonymous	TRUE	TRUE	FALSE	FALSE
exm-rs4654925	1	20227723	G	C	0.5365	0.006	0.0104	0.5673	93513	0.2898	rs4654925	OTUD3	intronic	FALSE	FALSE	FALSE	FALSE
exm26519	1	20233051	G	A	0.0201	0.0428	0.0343	0.2129	120566	0.3075	rs2298110	OTUD3	exonic;nonsynonymous	TRUE	TRUE	FALSE	FALSE
exm26522	1	20233086	A	G	0.0692	0.0206	0.0186	0.2685	120570	0.1216	rs10916668	OTUD3	exonic;nonsynonymous	TRUE	TRUE	FALSE	TRUE
exm26525	1	20234082	A	G	0.003	0.1079	0.1006	0.2833	115715	0.6995	rs61752512	OTUD3	exonic;nonsynonymous	TRUE	TRUE	FALSE	TRUE
exm26530	1	20234222	G	A	0.9982	0.1117	0.33	0.735	49571	0.9864	rs199722871	OTUD3	exonic;nonsynonymous	TRUE	TRUE	FALSE	TRUE
exm26541	1	20246876	T	C	0.0927	0.0226	0.0161	0.1623	120565	0.9926	rs61729970	PLA2G2E	exonic;nonsynonymous	TRUE	TRUE	FALSE	FALSE
exm26556	1	20249203	T	C	0.999	0.0585	0.1983	0.7681	99424	0.8767	rs140234785	PLA2G2E	exonic;nonsynonymous	TRUE	TRUE	FALSE	FALSE
exm26568	1	20302201	C	T	0.992	0.0249	0.0558	0.6558	120565	0.0004521	rs34568801	PLA2G2A	exonic;nonsynonymous	TRUE	TRUE	FALSE	TRUE
exm26590	1	20305003	A	G	0.0096	0.0415	0.0929	0.655	117859	0.5483	rs11573162	PLA2G2A	exonic;nonsynonymous	TRUE	TRUE	FALSE	FALSE
exm26638	1	20417136	G	A	0.998	0.0563	0.1708	0.7417	104202	0.7405	rs140232035	PLA2G5	exonic;nonsynonymous	TRUE	TRUE	FALSE	FALSE
exm1747582	1	20440684	A	G	0.001	0.2369	0.38	0.5331	27833	0.9281	rs62541900	PLA2G2D	exonic;nonsynonymous	TRUE	TRUE	FALSE	TRUE
exm26662	1	20442054	T	C	0.4159	0.0149	0.0095	0.1161	120570	0.4185	rs584367	PLA2G2D	exonic;nonsynonymous	TRUE	TRUE	FALSE	FALSE
exm26669	1	20442866	C	T	0.9988	0.2323	0.3793	0.5403	17925	0.6528	rs145752858	PLA2G2D	exonic;nonsynonymous	TRUE	TRUE	FALSE	TRUE
exm26672	1	20442878	T	C	0.0078	0.1091	0.0556	0.04961	120571	0.2593	rs139125782	PLA2G2D	exonic;nonsynonymous	TRUE	TRUE	FALSE	TRUE
exm26711	1	20474794	G	T	0.001	0.3049	0.2202	0.1662	83630	0.9407	rs142795784	PLA2G2F	exonic;nonsynonymous	TRUE	TRUE	FALSE	FALSE
exm26713	1	20474812	C	T	0.9863	0.0129	0.0408	0.7523	120544	0.8741	rs150487984	PLA2G2F	exonic;nonsynonymous	TRUE	TRUE	FALSE	TRUE
exm26723	1	20490518	T	C	0.409	0.0043	0.0101	0.6703	102747	0.4662	rs6426616	PLA2G2C	exonic;nonsynonymous	TRUE	TRUE	FALSE	FALSE
exm26737	1	20501582	G	A	0.8133	0.0102	0.0127	0.4219	102753	0.7071	rs12139100	PLA2G2C	exonic;stopgain	TRUE	TRUE	TRUE	TRUE
exm26759	1	20517463	A	G	0.0011	0.1636	0.4629	0.7239	16015	0.8498	rs199677811	UBXN10	exonic;nonsynonymous	TRUE	TRUE	FALSE	FALSE
exm26765	1	20517508	A	G	0.0012	0.2128	0.4711	0.6515	21878	0.5532	rs116369009	UBXN10	exonic;nonsynonymous	TRUE	TRUE	FALSE	FALSE
exm26770	1	20517632	C	T	0.9983	0.3767	0.4621	0.4149	19179	0.3946	rs144941949	UBXN10	exonic;nonsynonymous	TRUE	TRUE	FALSE	TRUE
exm26775	1	20517763	C	T	0.9963	0.0466	0.0838	0.5781	119726	0.08045	rs142831657	UBXN10	exonic;stopgain	TRUE	TRUE	TRUE	TRUE
exm26780	1	20517867	C	G	0.999	0.0027	0.306	0.9929	52020	0.9704	rs142528987	UBXN10	exonic;nonsynonymous	TRUE	TRUE	FALSE	TRUE
exm26789	1	20639370	A	G	0.002	0.2988	0.1273	0.0189	105160	0.8315	rs143764617	VWA5B1	exonic;nonsynonymous	TRUE	TRUE	FALSE	TRUE
exm26792	1	20639464	A	G	0.0015	0.309	0.373	0.4074	10575	1	rs139281890	VWA5B1	exonic;nonsynonymous	TRUE	TRUE	FALSE	FALSE
exm26797	1	20640926	T	C	0.9963	0.0004	0.0981	0.997	94184	0.3738	rs146970556	VWA5B1	exonic;nonsynonymous	TRUE	TRUE	FALSE	TRUE
exm26801	1	20641002	T	G	0.0025	0.1102	0.1107	0.3195	118553	0.6138	rs61743876	VWA5B1	exonic;nonsynonymous	TRUE	TRUE	FALSE	TRUE
exm2232351	1	20641061	G	A	0.9985	0.1506	0.4597	0.7431	12049	0.2216	rs184297786	VWA5B1	exonic;nonsynonymous	TRUE	TRUE	FALSE	FALSE
exm26817	1	20645086	A	T	0.0575	0.0065	0.0204	0.751	120570	0.5483	rs35480773	VWA5B1	exonic;nonsynonymous	TRUE	TRUE	FALSE	TRUE
exm26837	1	20649979	C	T	0.0013	0.177	0.204	0.3856	106050	0.2622	rs201370343	VWA5B1	exonic;nonsynonymous	TRUE	TRUE	FALSE	TRUE
exm26842	1	20656718	A	G	0.0014	0.1052	0.3854	0.7849	60715	0.9467	rs139220086	VWA5B1	exonic;nonsynonymous	TRUE	TRUE	FALSE	TRUE
exm26845	1	20656824	A	G	0.8218	0.0166	0.0122	0.1731	120571	0.796	rs2072752	VWA5B1	exonic;nonsynonymous	TRUE	TRUE	FALSE	FALSE
exm26855	1	20657429	A	G	0.0015	0.1379	0.2307	0.5501	97967	0.9098	rs116626253	VWA5B1	exonic;nonsynonymous	TRUE	TRUE	FALSE	FALSE
exm26856	1	20657463	A	G	0.0073	0.0661	0.0823	0.4216	91423	0.3745	rs41264533	VWA5B1	exonic;nonsynonymous	TRUE	TRUE	FALSE	TRUE
exm26861	1	20659319	A	G	0.9941	0.0313	0.0811	0.6992	93520	0.4193	rs199681702	VWA5B1	exonic;nonsynonymous	TRUE	TRUE	FALSE	FALSE
exm26868	1	20662938	A	G	0.8104	0.0199	0.0119	0.09495	120559	0.677	rs10916769	VWA5B1	exonic;nonsynonymous	TRUE	TRUE	FALSE	FALSE
exm26869	1	20662944	C	A	0.996	0.0021	0.0958	0.9828	71139	0.3903	rs147563081	VWA5B1	exonic;nonsynonymous	TRUE	TRUE	FALSE	TRUE
exm26875	1	20664227	C	A	0.9965	0.0716	0.1211	0.5545	57008	0.7228	rs199994301	VWA5B1	exonic;nonsynonymous	TRUE	TRUE	FALSE	TRUE
exm26890	1	20671961	G	A	0.6716	0.0178	0.01	0.07413	120573	0.9328	rs11582960	VWA5B1	exonic;nonsynonymous	TRUE	TRUE	FALSE	TRUE
exm26893	1	20672051	A	G	0.0027	0.0528	0.0957	0.5808	114044	0.9752	rs41264537	VWA5B1	exonic;nonsynonymous	TRUE	TRUE	FALSE	FALSE
exm26903	1	20677416	T	C	0.0022	0.0406	0.1168	0.7281	119733	0.6557	rs41264543	VWA5B1	exonic;nonsynonymous	TRUE	TRUE	FALSE	TRUE
exm26910	1	20680289	G	A	0.9914	0.0106	0.0524	0.8393	120568	0.3117	rs41265047	VWA5B1	exonic;nonsynonymous	TRUE	TRUE	FALSE	FALSE
exm26911	1	20680293	G	C	0.001	0.6487	1.347	0.6301	1536	1	rs61742174	VWA5B1	exonic;nonsynonymous	TRUE	TRUE	FALSE	TRUE
exm26925	1	20680718	G	A	0.7614	0.0245	0.011	0.02615	120556	0.9297	rs2072751	VWA5B1	exonic;nonsynonymous	TRUE	TRUE	FALSE	FALSE
exm2250514	1	20717763	C	A	0.5909	0.0202	0.0096	0.03477	119385	0.6344	rs1111366	LOC339505	ncRNA_intronic	FALSE	FALSE	FALSE	FALSE
exm26974	1	20827826	G	A	0.0036	0.0404	0.0949	0.6703	120574	0.6454	rs41265065	MUL1	exonic;nonsynonymous	TRUE	TRUE	FALSE	TRUE
exm26976	1	20827848	T	C	0.0011	0.6582	0.6094	0.2802	13133	0.399	rs142333872	MUL1	exonic;nonsynonymous	TRUE	TRUE	FALSE	TRUE
exm26990	1	20829761	C	A	0.026	0.0197	0.031	0.5249	102731	0.3055	rs150868809	MUL1	exonic;nonsynonymous	TRUE	TRUE	FALSE	TRUE
exm26996	1	20834489	T	C	0.003	0.4554	0.3399	0.1803	12049	0.7791	rs12061027	MUL1	exonic;nonsynonymous	TRUE	TRUE	FALSE	FALSE
exm27043	1	20915701	C	A	0.3458	0.0111	0.0099	0.2605	120572	0.2758	rs2072671	CDA	exonic;nonsynonymous	TRUE	TRUE	FALSE	FALSE
exm27063	1	20945003	T	C	0.0016	0.2434	0.2099	0.2462	82900	0.07397	rs139287750	CDA	exonic;nonsynonymous	TRUE	TRUE	FALSE	TRUE
exm27075	1	20960385	T	A	0.0555	0.013	0.0228	0.5691	93524	0.6995	rs148871409	PINK1	exonic;nonsynonymous	TRUE	TRUE	FALSE	FALSE
exm27087	1	20964505	C	G	0.0013	0.32	0.2478	0.1966	63323	0.5233	rs143204084	PINK1	exonic;nonsynonymous	TRUE	TRUE	FALSE	FALSE
exm27106	1	20971063	T	C	0.0012	0.1047	0.6763	0.877	4710	1	rs146691996	PINK1	exonic;nonsynonymous	TRUE	TRUE	FALSE	TRUE
exm27115	1	20971158	T	A	0.0038	0.0379	0.139	0.7849	101517	0.1723	rs139226733	PINK1	exonic;nonsynonymous	TRUE	TRUE	FALSE	TRUE
exm27122	1	20972108	G	A	0.9982	0.0526	0.144	0.715	98436	0.1626	rs55831733	PINK1	exonic;nonsynonymous	TRUE	TRUE	FALSE	TRUE
exm27123	1	20972111	A	G	0.0466	0.029	0.0246	0.2397	93527	0.04108	rs3738136	PINK1	exonic;nonsynonymous	TRUE	TRUE	FALSE	FALSE
exm27138	1	20975105	A	G	0.0018	0.0459	0.134	0.7322	109812	0.1591	rs45478900	PINK1	exonic;nonsynonymous	TRUE	TRUE	FALSE	FALSE
exm27163	1	20975724	A	G	0.0011	0.4952	0.5912	0.4023	22528	0.8027	rs56217826	PINK1	exonic;splicing;synonymous	TRUE	TRUE	TRUE	TRUE
exm27167	1	20977000	A	C	0.7233	0.0143	0.0105	0.1752	120572	0.9893	rs1043424	PINK1	exonic;nonsynonymous	TRUE	TRUE	FALSE	FALSE
exm2264808	1	20978058	A	G	0.6004	0.0126	0.0096	0.1887	120569	0.9596	rs650616	PINK1	downstream	FALSE	FALSE	FALSE	FALSE
exm27190	1	20979136	A	G	0.0026	0.0169	0.1099	0.8776	91394	0.8522	rs145940009	DDOST	exonic;nonsynonymous	TRUE	TRUE	FALSE	TRUE
exm27209	1	20980734	A	G	0.0066	0.3486	0.2377	0.1425	8305	0.8686	rs138061134	DDOST	exonic;nonsynonymous	TRUE	TRUE	FALSE	TRUE
exm27210	1	20980758	G	A	0.001	0.3516	0.4157	0.3976	44600	0.8393	rs199782279	DDOST	exonic;nonsynonymous	TRUE	TRUE	FALSE	TRUE
exm27222	1	20981156	A	G	0.0011	0.0301	0.1941	0.8768	91591	0.9968	rs142593688	DDOST	exonic;nonsynonymous	TRUE	TRUE	FALSE	TRUE
exm27225	1	20981976	C	T	0.9982	0.0154	0.1333	0.9083	101547	0.8185	rs111334879	DDOST	exonic;nonsynonymous	TRUE	TRUE	FALSE	TRUE
exm27277	1	20992819	G	C	0.1981	0.0086	0.0118	0.4625	120575	0.632	rs631357	KIF17	exonic;nonsynonymous	TRUE	TRUE	FALSE	FALSE
exm27278	1	20992824	T	C	0.001	0.3771	0.4736	0.4259	36428	0.49	rs149655237	KIF17	exonic;splicing;nonsynonymous	TRUE	TRUE	TRUE	TRUE
exm27292	1	20998508	T	C	0.001	0.2564	0.3221	0.4261	52352	0.965	rs34232864	KIF17	exonic;nonsynonymous	TRUE	TRUE	FALSE	TRUE
exm27293	1	20998509	A	G	0.001	0.5434	0.485	0.2625	25849	0.9462	rs199941525	KIF17	exonic;nonsynonymous	TRUE	TRUE	FALSE	TRUE
exm27296	1	20998548	G	A	0.9968	0.2318	0.3202	0.4692	54777	0.3746	rs141369367	KIF17	exonic;nonsynonymous	TRUE	TRUE	FALSE	TRUE
exm27298	1	20998598	C	T	0.9969	0.2082	0.1487	0.1616	105286	0.4473	rs139517726	KIF17	exonic;nonsynonymous	TRUE	TRUE	FALSE	TRUE
exm27306	1	21009189	T	G	0.9972	0.1293	0.1231	0.2936	112295	0.8701	rs115257742	KIF17	exonic;nonsynonymous	TRUE	TRUE	FALSE	TRUE
exm27310	1	21009211	T	C	0.0028	0.0411	0.1009	0.6834	116120	0.4621	rs139817126	KIF17	exonic;nonsynonymous	TRUE	TRUE	FALSE	FALSE
exm27319	1	21009279	T	C	0.0011	0.4133	0.1632	0.01133	109218	0.9317	rs148629128	KIF17	exonic;nonsynonymous	TRUE	TRUE	FALSE	TRUE
exm27344	1	21012549	A	G	0.0014	0.106	0.1344	0.4303	117870	0.8634	rs41312008	KIF17	exonic;nonsynonymous	TRUE	TRUE	FALSE	FALSE
exm27347	1	21012595	T	C	0.001	0.0155	0.2747	0.9549	71563	0.7095	rs137916833	KIF17	exonic;nonsynonymous	TRUE	TRUE	FALSE	FALSE
exm27348	1	21012609	A	G	0.0109	0.0407	0.0461	0.3774	120575	0.5564	rs41310420	KIF17	exonic;nonsynonymous	TRUE	TRUE	FALSE	FALSE
exm27362	1	21014017	A	G	0.0047	0.3159	0.2797	0.2587	34229	0.1513	rs114229809	KIF17	exonic;nonsynonymous	TRUE	TRUE	FALSE	FALSE
exm27372	1	21014075	C	T	0.9977	0.0018	0.131	0.9893	109327	0.6429	rs116376356	KIF17	exonic;nonsynonymous	TRUE	TRUE	FALSE	FALSE
exm27412	1	21024901	C	T	0.3641	0.002	0.0097	0.8371	120573	0.9902	rs522496	KIF17	exonic;nonsynonymous	TRUE	TRUE	FALSE	FALSE
exm27418	1	21030956	T	G	0.0011	0.4375	0.1956	0.0253	78349	0.3485	rs56750936	KIF17	exonic;nonsynonymous	TRUE	TRUE	FALSE	FALSE
exm27424	1	21031042	C	T	0.0883	0.023	0.0166	0.1649	120525	0.08395	rs2296225	KIF17	exonic;nonsynonymous	TRUE	TRUE	FALSE	FALSE
exm27436	1	21031125	A	G	0.0011	0.1608	0.6004	0.7889	12060	0.7033	rs144903116	KIF17	exonic;nonsynonymous	TRUE	TRUE	FALSE	TRUE
exm27440	1	21031159	T	C	0.0018	0.348	0.4185	0.4057	41395	0.7655	rs142534674	KIF17	exonic;nonsynonymous	TRUE	TRUE	FALSE	TRUE
exm2259945	1	21031983	A	G	0.4037	0.0096	0.0095	0.3127	120569	0.007348	rs6702859	KIF17	intronic	FALSE	FALSE	FALSE	FALSE
exm27474	1	21042033	T	C	0.9826	0.0136	0.0371	0.7138	120574	0.1427	rs35835983	KIF17	exonic;nonsynonymous	TRUE	TRUE	FALSE	TRUE
exm27476	1	21042050	G	C	0.9981	0.3239	0.3042	0.287	36519	0.02711	rs139355427	KIF17	exonic;nonsynonymous	TRUE	TRUE	FALSE	FALSE
exm27489	1	21044007	C	T	0.9923	0.0166	0.0708	0.814	71268	0.1668	rs147438943	KIF17	exonic;nonsynonymous	TRUE	TRUE	FALSE	FALSE
exm27493	1	21044052	C	T	0.0022	0.014	0.1181	0.9059	87855	0.6986	rs149468609	KIF17	exonic;nonsynonymous	TRUE	TRUE	FALSE	TRUE
exm27512	1	21049313	T	C	0.0014	0.521	0.5066	0.3038	22530	0.3612	rs200472543	SH2D5	exonic;nonsynonymous	TRUE	TRUE	FALSE	TRUE
exm27513	1	21049317	C	T	0.9988	0.0168	0.5158	0.974	11503	0.1835	rs201291581	SH2D5	exonic;nonsynonymous	TRUE	TRUE	FALSE	TRUE
exm27537	1	21050719	C	T	0.9976	0.0853	0.1032	0.4088	119395	0.6038	rs41265079	SH2D5	exonic;nonsynonymous	TRUE	TRUE	FALSE	TRUE
exm27548	1	21050969	T	C	0.001	0.5432	0.4875	0.2651	30703	0.7116	rs61745394	SH2D5	exonic;nonsynonymous	TRUE	TRUE	FALSE	FALSE
exm27552	1	21051058	T	C	0.0013	0.0228	0.587	0.969	12060	0.2637	rs201357087	SH2D5	exonic;nonsynonymous	TRUE	TRUE	FALSE	FALSE
exm27574	1	21054041	C	A	0.0012	0.0072	0.2673	0.9785	33999	0.2882	rs199984518	SH2D5	exonic;nonsynonymous	TRUE	TRUE	FALSE	TRUE
exm27587	1	21071406	G	T	0.0087	0.1056	0.055	0.05503	120573	0.06548	rs143662289	HP1BP3	exonic;nonsynonymous	TRUE	TRUE	FALSE	FALSE
exm27694	1	21180162	A	G	0.0011	0.4996	0.3902	0.2004	21925	0.7521	rs148411054	EIF4G3	exonic;nonsynonymous	TRUE	TRUE	FALSE	TRUE
exm27730	1	21226211	A	C	0.0012	0.3033	0.301	0.3135	31367	0.1087	rs149200521	EIF4G3	exonic;nonsynonymous	TRUE	TRUE	FALSE	FALSE
exm27747	1	21267993	C	G	0.0341	0.0165	0.0262	0.5277	120554	0.9926	rs35176330	EIF4G3	exonic;nonsynonymous	TRUE	TRUE	FALSE	TRUE
exm27748	1	21268050	T	C	0.0012	0.5851	0.562	0.2978	25853	0.573	rs146540947	EIF4G3	exonic;nonsynonymous	TRUE	TRUE	FALSE	FALSE
exm27749	1	21268143	T	C	0.9986	0.0822	0.1674	0.6235	109705	0.02086	rs141254078	EIF4G3	exonic;nonsynonymous	TRUE	TRUE	FALSE	FALSE
exm27753	1	21268194	C	G	0.0155	0.0068	0.0385	0.8598	120572	0.9433	rs142103671	EIF4G3	exonic;nonsynonymous	TRUE	TRUE	FALSE	FALSE
exm27777	1	21268710	T	C	0.0044	0.1275	0.0733	0.08213	120575	0.4714	rs1062981	EIF4G3	exonic;nonsynonymous	TRUE	TRUE	FALSE	FALSE
exm27792	1	21306857	A	G	0.002	0.161	0.2556	0.5288	51595	0.9046	rs41265973	EIF4G3	exonic;nonsynonymous	TRUE	TRUE	FALSE	TRUE
exm27815	1	21546459	T	C	0.0011	0.2658	0.2199	0.2268	69665	0.2925	rs201631426	ECE1	exonic;nonsynonymous	TRUE	TRUE	FALSE	TRUE
exm27825	1	21551745	A	G	0.0037	0.663	0.3416	0.05225	12048	0.4346	rs144860890	ECE1	exonic;nonsynonymous	TRUE	TRUE	FALSE	TRUE
exm27836	1	21551904	A	G	0.0013	0.409	0.6248	0.5126	9230	0.8055	rs200894751	ECE1	exonic;nonsynonymous	TRUE	TRUE	FALSE	TRUE
exm27850	1	21560060	C	T	0.0012	0.8856	0.7087	0.2114	4710	1	rs138566481	ECE1	exonic;nonsynonymous	TRUE	TRUE	FALSE	TRUE
exm27859	1	21562354	T	C	0.0013	0.1504	0.3314	0.6499	52892	0.9578	rs187474823	ECE1	exonic;nonsynonymous	TRUE	TRUE	FALSE	TRUE
exm27867	1	21564631	C	T	0.9946	0.0442	0.0683	0.5173	119736	0.6077	rs141146885	ECE1	exonic;nonsynonymous	TRUE	TRUE	FALSE	FALSE
exm27870	1	21571570	C	T	0.0011	0.2808	0.271	0.3001	45899	0.6228	rs145301395	ECE1	exonic;nonsynonymous	TRUE	TRUE	FALSE	TRUE
exm27882	1	21573855	G	A	0.9214	0.0282	0.0176	0.1083	120574	0.8014	rs1076669	ECE1	exonic;splicing;nonsynonymous	TRUE	TRUE	TRUE	TRUE
exm27920	1	21599272	A	G	0.0084	0.0827	0.206	0.6882	25461	0.6747	rs142092671	ECE1	exonic;nonsynonymous	TRUE	TRUE	FALSE	TRUE
exm2263817	1	21629447	A	C	0.5704	0.0148	0.0095	0.118	120566	0.2057	rs213060	ECE1	intronic	FALSE	FALSE	FALSE	FALSE
exm-rs4654748	1	21786068	T	C	0.4816	0.0034	0.0099	0.7327	102741	0.7872	rs4654748	NBPF3	intronic	FALSE	FALSE	FALSE	FALSE
exm27957	1	21795388	G	A	0.553	0.0012	0.0094	0.8973	120574	0.1851	rs1827293	NBPF3	exonic;nonsynonymous	TRUE	TRUE	FALSE	TRUE
exm27961	1	21797204	G	C	0.9512	0.0294	0.022	0.1807	120569	0.7029	rs72872292	NBPF3	exonic;nonsynonymous	TRUE	TRUE	FALSE	FALSE
exm27963	1	21797221	A	G	0.9879	0.0871	0.0513	0.0893	87866	0.7303	rs145790279	NBPF3	exonic;nonsynonymous	TRUE	TRUE	FALSE	FALSE
exm-rs1780324	1	21821757	G	A	0.5519	0.0012	0.0094	0.9015	120566	0.4428	rs1780324	NA	intergenic	FALSE	FALSE	FALSE	FALSE
exm-rs1697421	1	21823292	T	C	0.5107	0.0059	0.0093	0.5247	120573	0.8064	rs1697421	NA	intergenic	FALSE	FALSE	FALSE	FALSE
exm28124	1	21889741	A	G	0.0018	0.1775	0.2135	0.406	84722	0.8491	rs138587317	ALPL	exonic;nonsynonymous	TRUE	TRUE	FALSE	TRUE
exm28131	1	21890632	A	G	0.0021	0.0683	0.1352	0.6135	110654	0.3797	rs121918007	ALPL	exonic;nonsynonymous	TRUE	TRUE	FALSE	TRUE
exm28144	1	21894735	C	T	0.1095	0.0124	0.015	0.4116	120572	0.8756	rs3200254	ALPL	exonic;nonsynonymous	TRUE	TRUE	FALSE	FALSE
exm28148	1	21896823	T	C	0.0119	0.1484	0.128	0.2464	99330	0.3496	rs148405563	ALPL	exonic;nonsynonymous	TRUE	TRUE	FALSE	FALSE
exm28184	1	21903947	A	G	0.001	0.4397	0.332	0.1854	32533	0.7315	rs34810399	ALPL	exonic;nonsynonymous	TRUE	TRUE	FALSE	TRUE
exm28202	1	21924217	T	C	0.0044	0.2146	0.242	0.3754	61562	0.7951	rs144600468	RAP1GAP	exonic;nonsynonymous	TRUE	TRUE	FALSE	TRUE
exm28209	1	21924509	G	A	0.999	0.0264	0.1807	0.8838	103260	0.917	rs142729908	RAP1GAP	exonic;nonsynonymous	TRUE	TRUE	FALSE	FALSE
exm28214	1	21924531	T	C	0.0012	0.2076	0.5472	0.7044	11504	0.7036	rs202033666	RAP1GAP	exonic;nonsynonymous	TRUE	TRUE	FALSE	FALSE
exm28215	1	21924545	A	G	0.0015	0.1517	0.1742	0.3839	89199	0.5783	rs199517077	RAP1GAP	exonic;nonsynonymous	TRUE	TRUE	FALSE	TRUE
exm28218	1	21924946	C	T	0.0163	0.0301	0.0404	0.4553	120541	0.214	rs147394161	RAP1GAP	exonic;nonsynonymous	TRUE	TRUE	FALSE	FALSE
exm28233	1	21926100	A	C	0.0016	0.0641	0.1459	0.6602	114551	0.7812	rs150869374	RAP1GAP	exonic;nonsynonymous	TRUE	TRUE	FALSE	FALSE
exm28301	1	21938009	T	C	0.0012	0.1932	0.4723	0.6825	16024	0.896	rs200928724	RAP1GAP	exonic;nonsynonymous	TRUE	TRUE	FALSE	TRUE
exm28306	1	21938261	T	C	0.0012	0.5721	0.5358	0.2856	22529	0.7218	rs138971525	RAP1GAP	exonic;nonsynonymous	TRUE	TRUE	FALSE	TRUE
exm28316	1	21938562	G	C	0.001	0.1014	0.494	0.8374	15723	0.5159	rs144840782	RAP1GAP	exonic;nonsynonymous	TRUE	TRUE	FALSE	TRUE
exm28317	1	21938584	T	C	0.9958	0.0695	0.0756	0.3579	116972	0.7566	rs142233496	RAP1GAP	exonic;nonsynonymous	TRUE	TRUE	FALSE	TRUE
exm28334	1	21940555	T	C	0.4594	0.0065	0.0099	0.5142	102746	0.03817	rs2275363	RAP1GAP	exonic;nonsynonymous	TRUE	TRUE	FALSE	FALSE
exm28337	1	21943804	T	C	0.0013	0.6035	0.7808	0.4395	4710	1	rs145137126	RAP1GAP	exonic;nonsynonymous	TRUE	TRUE	FALSE	TRUE
exm28371	1	21976289	C	T	0.9889	0.1003	0.0464	0.03078	120575	0.8176	rs141127873	RAP1GAP	exonic;splicing;synonymous	TRUE	TRUE	TRUE	TRUE
exm28422	1	22030875	T	A	0.9973	0.0534	0.128	0.6765	95944	0.8515	rs148667263	USP48	exonic;nonsynonymous	TRUE	TRUE	FALSE	TRUE
exm28423	1	22030884	T	C	0.9844	0.0416	0.0391	0.2862	120572	0.6676	rs61749350	USP48	exonic;splicing;nonsynonymous	TRUE	TRUE	TRUE	TRUE
exm28443	1	22041883	A	G	0.9968	0.1073	0.2197	0.6252	79723	0.07606	rs77218913	USP48	exonic;splicing;synonymous	TRUE	TRUE	TRUE	TRUE
exm1762696	1	22050463	C	T	0.0012	1.0134	0.7058	0.151	4710	1	rs200891466	USP48	exonic;nonsynonymous	TRUE	TRUE	FALSE	TRUE
exm28459	1	22055176	C	T	0.0013	0.1331	0.1516	0.3799	115843	0.5952	rs141036007	USP48	exonic;nonsynonymous	TRUE	TRUE	FALSE	TRUE
exm28476	1	22078023	T	C	0.0012	0.1607	0.1585	0.3107	101361	0.503	rs146044759	USP48	exonic;nonsynonymous	TRUE	TRUE	FALSE	TRUE
exm28500	1	22140931	A	C	0.0014	0.0669	0.5995	0.9112	4710	1	rs200571093	LDLRAD2	exonic;nonsynonymous	TRUE	TRUE	FALSE	FALSE
exm28511	1	22141206	C	A	0.6838	0.0059	0.0101	0.556	120569	0.6793	rs10917051	LDLRAD2	exonic;nonsynonymous	TRUE	TRUE	FALSE	FALSE
exm28535	1	22149897	G	A	0.9987	0.0195	0.212	0.9268	75041	0.6732	rs62642502	HSPG2	exonic;nonsynonymous	TRUE	TRUE	FALSE	FALSE
exm28537	1	22149952	T	C	0.0012	0.0541	0.1933	0.7795	93918	0.9029	rs148788926	HSPG2	exonic;nonsynonymous	TRUE	TRUE	FALSE	FALSE
exm28539	1	22149967	T	C	0.0023	0.0562	0.1135	0.6205	119022	0.426	rs145687082	HSPG2	exonic;nonsynonymous	TRUE	TRUE	FALSE	TRUE
exm28543	1	22150118	T	C	0.0645	0.0389	0.0193	0.04336	120572	0.008772	rs1138469	HSPG2	exonic;nonsynonymous	TRUE	TRUE	FALSE	FALSE
exm28545	1	22150120	C	T	0.8218	0.0086	0.0123	0.4858	120573	0.978	rs3736360	HSPG2	exonic;nonsynonymous	TRUE	TRUE	FALSE	FALSE
exm28546	1	22150130	T	C	0.0048	0.0994	0.0695	0.1527	118560	0.8597	rs114015043	HSPG2	exonic;nonsynonymous	TRUE	TRUE	FALSE	FALSE
exm28556	1	22150627	G	C	0.002	0.4247	0.1945	0.029	94558	0.9266	rs144217842	HSPG2	exonic;nonsynonymous	TRUE	TRUE	FALSE	FALSE
exm28557	1	22150639	T	C	0.0012	0.1505	0.1651	0.3618	102710	0.5805	rs141280063	HSPG2	exonic;nonsynonymous	TRUE	TRUE	FALSE	TRUE
exm28558	1	22150671	C	T	0.9968	0.0488	0.2204	0.8249	31285	0.1218	rs151184052	HSPG2	exonic;nonsynonymous	TRUE	TRUE	FALSE	FALSE
exm2250773	1	22150813	A	C	0.0066	0.057	0.1813	0.7531	70289	0.72	rs79386413	HSPG2	exonic;synonymous	TRUE	FALSE	FALSE	FALSE
exm28574	1	22154365	T	C	0.0025	0.002	0.3133	0.9948	9409	0.2579	rs144496753	HSPG2	exonic;nonsynonymous	TRUE	TRUE	FALSE	TRUE
exm28593	1	22155345	G	A	0.9957	0.0045	0.1241	0.9714	111425	0.6258	rs140139732	HSPG2	exonic;nonsynonymous	TRUE	TRUE	FALSE	TRUE
exm28595	1	22155353	A	G	0.043	0.0267	0.0236	0.2587	120572	0.8477	rs74859884	HSPG2	exonic;nonsynonymous	TRUE	TRUE	FALSE	FALSE
exm28596	1	22155455	C	A	0.9984	0.006	0.1261	0.9618	114032	0.8963	rs143015575	HSPG2	exonic;nonsynonymous	TRUE	TRUE	FALSE	TRUE
exm28622	1	22156020	T	C	0.0012	0.1561	0.4676	0.7384	16022	0.8642	rs202186341	HSPG2	exonic;nonsynonymous	TRUE	TRUE	FALSE	TRUE
exm28624	1	22156041	T	C	0.0014	0.3169	0.1383	0.02196	114865	0.9297	rs116630187	HSPG2	exonic;nonsynonymous	TRUE	TRUE	FALSE	FALSE
exm2250776	1	22157578	A	G	0.0292	0.1129	0.1095	0.3026	85093	0.9439	rs200221194	HSPG2	exonic;synonymous	TRUE	FALSE	FALSE	FALSE
exm28673	1	22158219	T	C	0.001	0.2737	0.4153	0.5098	19254	0.4959	rs185442868	HSPG2	exonic;nonsynonymous	TRUE	TRUE	FALSE	TRUE
exm2250777	1	22159008	C	A	0.8293	0.013	0.0132	0.3246	102752	0.9441	rs2229487	HSPG2	exonic;synonymous	TRUE	FALSE	FALSE	FALSE
exm28693	1	22159784	A	G	0.0013	0.1981	0.1677	0.2374	111334	0.9536	rs149159881	HSPG2	exonic;nonsynonymous	TRUE	TRUE	FALSE	TRUE
exm28701	1	22160001	T	C	0.0058	0.0402	0.0639	0.5294	120559	0.3892	rs112062179	HSPG2	exonic;nonsynonymous	TRUE	TRUE	FALSE	FALSE
exm1763213	1	22160011	T	C	0.0013	0.2033	0.6609	0.7583	4710	1	rs201309996	HSPG2	exonic;nonsynonymous	TRUE	TRUE	FALSE	TRUE
exm28704	1	22160020	C	T	0.9448	0.0316	0.0205	0.1234	120572	0.8735	rs17459097	HSPG2	exonic;nonsynonymous	TRUE	TRUE	FALSE	FALSE
exm28706	1	22160043	T	C	0.079	0.0074	0.0174	0.6723	120574	0.1491	rs2229493	HSPG2	exonic;nonsynonymous	TRUE	TRUE	FALSE	FALSE
exm28720	1	22161190	T	C	0.0014	0.0694	0.2318	0.7648	76439	0.9332	rs115616224	HSPG2	exonic;nonsynonymous	TRUE	TRUE	FALSE	TRUE
exm28735	1	22161394	C	T	0.9951	0.0281	0.0761	0.7119	100747	0.876	rs143543800	HSPG2	exonic;nonsynonymous	TRUE	TRUE	FALSE	TRUE
exm28737	1	22161432	T	G	0.0014	0.4139	0.6748	0.5396	4710	1	rs144411636	HSPG2	exonic;nonsynonymous	TRUE	TRUE	FALSE	TRUE
exm28750	1	22163436	A	G	0.0013	0.0064	0.2276	0.9774	73581	0.6586	rs141464124	HSPG2	exonic;nonsynonymous	TRUE	TRUE	FALSE	TRUE
exm2277027	1	22163446	T	C	0.0011	0.3109	0.5037	0.5371	16177	0.9535	rs150666616	HSPG2	exonic;nonsynonymous	TRUE	TRUE	FALSE	TRUE
exm28779	1	22165894	T	C	0.0011	0.4442	0.6012	0.46	25700	0.7814	rs149276709	HSPG2	exonic;nonsynonymous	TRUE	TRUE	FALSE	FALSE
exm28782	1	22165963	T	C	0.9855	0.0096	0.04	0.8096	120573	0.2705	rs139500146	HSPG2	exonic;nonsynonymous	TRUE	TRUE	FALSE	FALSE
exm28784	1	22165987	G	A	0.8295	0.0133	0.0125	0.2877	120548	0.9535	rs2291827	HSPG2	exonic;nonsynonymous	TRUE	TRUE	FALSE	FALSE
exm28800	1	22167605	T	C	0.0789	0.008	0.0174	0.6452	120571	0.1634	rs2228349	HSPG2	exonic;nonsynonymous	TRUE	TRUE	FALSE	FALSE
exm28816	1	22168125	T	C	0.0011	0.1915	0.1837	0.2974	101668	0.5444	rs187525491	HSPG2	exonic;nonsynonymous	TRUE	TRUE	FALSE	FALSE
exm28827	1	22168801	C	T	0.079	0.0104	0.0174	0.5499	120569	0.1637	rs2229491	HSPG2	exonic;nonsynonymous	TRUE	TRUE	FALSE	FALSE
exm28832	1	22168845	T	A	0.058	0.0028	0.0224	0.9013	93526	0.004337	rs2229489	HSPG2	exonic;nonsynonymous	TRUE	TRUE	FALSE	FALSE
exm28835	1	22169273	A	G	0.0014	0.5845	0.5215	0.2624	12886	0.4517	rs201733295	HSPG2	exonic;nonsynonymous	TRUE	TRUE	FALSE	FALSE
exm28840	1	22169325	C	T	0.9776	0.0644	0.0324	0.04681	120556	0.8482	rs41266007	HSPG2	exonic;nonsynonymous	TRUE	TRUE	FALSE	TRUE
exm28855	1	22170652	G	C	0.0022	0.3495	0.4277	0.4138	30813	0.571	rs139838884	HSPG2	exonic;nonsynonymous	TRUE	TRUE	FALSE	FALSE
exm28862	1	22170712	A	C	0.0054	0.0358	0.0723	0.6205	89427	0.5967	rs147114700	HSPG2	exonic;nonsynonymous	TRUE	TRUE	FALSE	FALSE
exm28880	1	22172735	T	C	0.0011	0.1966	0.4013	0.6242	36424	0.9357	rs146305109	HSPG2	exonic;nonsynonymous	TRUE	TRUE	FALSE	FALSE
exm28905	1	22173967	G	A	0.997	0.0032	0.0894	0.9718	118560	0.7668	rs142458572	HSPG2	exonic;nonsynonymous	TRUE	TRUE	FALSE	TRUE
exm28911	1	22174253	T	C	0.0015	0.2954	0.3941	0.4535	35943	0.9248	rs190732238	HSPG2	exonic;nonsynonymous	TRUE	TRUE	FALSE	FALSE
exm28924	1	22174498	T	C	0.0016	0.2451	0.3926	0.5325	59308	0.8331	rs147286334	HSPG2	exonic;nonsynonymous	TRUE	TRUE	FALSE	FALSE
exm2273625	1	22176542	G	A	0.9985	0.0045	0.5449	0.9935	4710	1	rs143437991	HSPG2	exonic;nonsynonymous	TRUE	TRUE	FALSE	TRUE
exm28953	1	22176643	G	A	0.9987	0.011	0.1647	0.9468	98022	0.7201	rs146950983	HSPG2	exonic;nonsynonymous	TRUE	TRUE	FALSE	FALSE
exm28959	1	22176684	A	T	0.0122	0.0238	0.0455	0.6007	120535	0.06562	rs140711530	HSPG2	exonic;splicing;synonymous	TRUE	TRUE	TRUE	TRUE
exm28966	1	22176915	T	C	0.0018	0.079	0.1233	0.5215	117869	0.6214	rs146309392	HSPG2	exonic;nonsynonymous	TRUE	TRUE	FALSE	FALSE
exm29001	1	22179244	T	C	0.0577	0.0053	0.0201	0.7913	120572	0.01263	rs35669711	HSPG2	exonic;nonsynonymous	TRUE	TRUE	FALSE	FALSE
exm29047	1	22181258	A	G	0.0016	0.5605	0.345	0.1042	25504	0.8215	rs138589878	HSPG2	exonic;splicing;nonsynonymous	TRUE	TRUE	TRUE	TRUE
exm29071	1	22181895	T	C	0.0574	0.0093	0.0222	0.6741	103677	0.0105	rs2229475	HSPG2	exonic;nonsynonymous	TRUE	TRUE	FALSE	TRUE
exm29088	1	22182333	A	G	0.0016	0.0015	0.1333	0.9913	103699	0.4627	rs140954748	HSPG2	exonic;nonsynonymous	TRUE	TRUE	FALSE	TRUE
exm29114	1	22183837	G	A	0.9987	0.0406	0.2359	0.8635	71413	0.8705	rs148803046	HSPG2	exonic;nonsynonymous	TRUE	TRUE	FALSE	TRUE
exm29125	1	22186385	G	A	0.0017	0.1099	0.3812	0.7731	29239	0.4626	rs200045781	HSPG2	exonic;nonsynonymous	TRUE	TRUE	FALSE	TRUE
exm29138	1	22188289	A	G	0.004	0.0831	0.1378	0.5466	54704	0.3054	rs142433309	HSPG2	exonic;nonsynonymous	TRUE	TRUE	FALSE	TRUE
exm29144	1	22188328	T	C	0.0012	0.0104	0.2079	0.9602	90211	0.6121	rs41311989	HSPG2	exonic;nonsynonymous	TRUE	TRUE	FALSE	TRUE
exm29160	1	22191361	G	C	0.9977	0.0939	0.1199	0.4335	89983	0.1471	rs142736845	HSPG2	exonic;nonsynonymous	TRUE	TRUE	FALSE	TRUE
exm29165	1	22191394	C	T	0.9986	1.595	1.206	0.186	2425	1	rs147633715	HSPG2	exonic;nonsynonymous	TRUE	TRUE	FALSE	FALSE
exm29170	1	22191454	G	A	0.2699	0.0062	0.0106	0.5605	120549	0.4495	rs897471	HSPG2	exonic;nonsynonymous	TRUE	TRUE	FALSE	FALSE
exm29189	1	22198768	T	C	0.001	0.7016	0.4999	0.1605	30953	0.1817	rs62642525	HSPG2	exonic;nonsynonymous	TRUE	TRUE	FALSE	FALSE
exm29215	1	22200454	T	G	0.0031	0.0228	0.0869	0.7935	120570	0.893	rs113652076	HSPG2	exonic;nonsynonymous	TRUE	TRUE	FALSE	FALSE
exm29216	1	22200473	T	C	0.0302	0.0371	0.0275	0.1783	120575	0.225	rs28546127	HSPG2	exonic;nonsynonymous	TRUE	TRUE	FALSE	FALSE
exm29220	1	22200998	T	C	0.0298	0.0436	0.0307	0.1551	102310	0.3449	rs2229481	HSPG2	exonic;nonsynonymous	TRUE	TRUE	FALSE	FALSE
exm29240	1	22202144	C	T	0.9986	0.0599	0.3334	0.8574	54976	0.2273	rs200196481	HSPG2	exonic;nonsynonymous	TRUE	TRUE	FALSE	FALSE
exm29242	1	22202155	T	C	0.0083	0.0173	0.0544	0.7508	119736	0.5505	rs78889849	HSPG2	exonic;nonsynonymous	TRUE	TRUE	FALSE	FALSE
exm29252	1	22202483	G	A	0.9889	0.0353	0.0457	0.4397	120565	0.971	rs62642528	HSPG2	exonic;nonsynonymous	TRUE	TRUE	FALSE	TRUE
exm29276	1	22203106	T	C	0.0019	0.1777	0.1229	0.1483	113014	0.2224	rs137904249	HSPG2	exonic;nonsynonymous	TRUE	TRUE	FALSE	TRUE
exm29306	1	22205601	C	T	0.0082	0.0285	0.0529	0.5899	120570	0.5035	rs143736974	HSPG2	exonic;nonsynonymous	TRUE	TRUE	FALSE	TRUE
exm29307	1	22206608	G	A	0.9981	0.0515	0.1254	0.6814	116130	0.3792	rs149094407	HSPG2	exonic;nonsynonymous	TRUE	TRUE	FALSE	TRUE
exm29312	1	22206649	T	C	0.0016	0.1581	0.2022	0.4344	82474	0.6167	rs989994	HSPG2	exonic;nonsynonymous	TRUE	TRUE	FALSE	FALSE
exm29322	1	22206977	T	C	0.0045	0.031	0.07	0.6581	119735	0.9472	rs143669458	HSPG2	exonic;nonsynonymous	TRUE	TRUE	FALSE	TRUE
exm29369	1	22211150	A	G	0.0014	0.0922	0.1395	0.5086	115035	0.9679	rs142071466	HSPG2	exonic;nonsynonymous	TRUE	TRUE	FALSE	TRUE
exm29389	1	22211623	C	T	0.9962	0.1372	0.0849	0.1059	120548	0.6158	rs140621959	HSPG2	exonic;nonsynonymous	TRUE	TRUE	FALSE	FALSE
exm29405	1	22211941	T	G	0.0082	0.0231	0.0548	0.6738	119734	0.6515	rs75467696	HSPG2	exonic;nonsynonymous	TRUE	TRUE	FALSE	TRUE
exm29412	1	22213821	A	G	0.0015	0.4794	0.5957	0.421	4710	1	rs115267963	HSPG2	exonic;nonsynonymous	TRUE	TRUE	FALSE	FALSE
exm29479	1	22222455	T	G	0.0018	0.0275	0.1391	0.8434	112930	0.6435	rs1869780	HSPG2	exonic;nonsynonymous	TRUE	TRUE	FALSE	FALSE
exm2260014	1	22252262	A	G	0.1449	0.0075	0.0134	0.5749	120574	0.9701	rs4654773	HSPG2	intronic	FALSE	FALSE	FALSE	FALSE
exm29516	1	22307538	C	T	0.0073	0.0412	0.0576	0.474	117854	0.8521	rs7528405	CELA3B	exonic;nonsynonymous	TRUE	TRUE	FALSE	FALSE
exm29579	1	22313075	C	G	0.001	0.0534	0.1863	0.7742	108084	0.9289	rs142871632	CELA3B	exonic;nonsynonymous	TRUE	TRUE	FALSE	TRUE
exm2268660	1	22368342	T	C	0.6009	0.0066	0.0096	0.4884	120571	0.7806	rs2501279	NA	intergenic	FALSE	FALSE	FALSE	FALSE
exm29741	1	22446860	A	G	0.0115	0.0517	0.1673	0.7572	22623	0.7187	rs140080433	WNT4	exonic;nonsynonymous	TRUE	TRUE	FALSE	TRUE
exm29754	1	22447940	C	T	0.0023	0.529	0.2667	0.04731	43003	0.9893	rs139165736	WNT4	exonic;nonsynonymous	TRUE	TRUE	FALSE	FALSE
exm29771	1	22456184	G	A	0.0011	0.1968	0.2286	0.3893	78586	0.4776	rs201024257	WNT4	exonic;nonsynonymous	TRUE	TRUE	FALSE	TRUE
exm-rs16826658	1	22485871	T	G	0.6107	0.0035	0.0096	0.7153	120461	0.1735	rs16826658	NA	intergenic	FALSE	FALSE	FALSE	FALSE
exm2250809	1	22537071	C	T	0.5327	0	0.0094	0.9994	120567	0.02401	rs2473249	NA	intergenic	FALSE	FALSE	FALSE	FALSE
exm-rs7524102	1	22698447	G	A	0.1704	0.0031	0.0125	0.8052	120573	0.1924	rs7524102	NA	intergenic	FALSE	FALSE	FALSE	FALSE
exm-rs6696981	1	22702858	T	G	0.1133	0.0113	0.0148	0.4461	120568	0.4195	rs6696981	NA	intergenic	FALSE	FALSE	FALSE	FALSE
exm-rs6426749	1	22711473	C	G	0.1689	0.0028	0.0175	0.8735	59241	0.503	rs6426749	NA	intergenic	FALSE	FALSE	FALSE	FALSE
exm-rs10917234	1	22782602	A	G	0.7602	0.0167	0.0116	0.1514	102751	0.1698	rs10917234	ZBTB40	intronic	FALSE	FALSE	FALSE	FALSE
exm29802	1	22817114	G	A	0.9813	0.0258	0.0364	0.4778	120572	0.2812	rs6659222	ZBTB40	exonic;nonsynonymous	TRUE	TRUE	FALSE	FALSE
exm29843	1	22835677	A	G	0.2826	0.0177	0.0104	0.08936	120574	0.3054	rs209729	ZBTB40	exonic;nonsynonymous	TRUE	TRUE	FALSE	FALSE
exm29867	1	22839498	G	A	0.0019	0.2017	0.1119	0.07153	114856	0.9177	rs144774049	ZBTB40	exonic;nonsynonymous	TRUE	TRUE	FALSE	TRUE
exm29881	1	22846655	C	T	0.9984	0.0297	0.1624	0.8548	95501	0.874	rs137897116	ZBTB40	exonic;nonsynonymous	TRUE	TRUE	FALSE	TRUE
exm29885	1	22846709	A	G	0.9937	0.0042	0.0624	0.9459	120575	0.6433	rs209720	ZBTB40	exonic;nonsynonymous	TRUE	TRUE	FALSE	FALSE
exm29914	1	22852880	C	G	0.0369	0.0154	0.0254	0.5455	120558	0.8096	rs45502998	ZBTB40	exonic;nonsynonymous	TRUE	TRUE	FALSE	TRUE
exm29921	1	22895820	A	G	0.0101	0.0827	0.0506	0.102	101578	0.8526	rs45498698	EPHA8	exonic;nonsynonymous	TRUE	TRUE	FALSE	TRUE
exm29980	1	22915678	A	G	0.9974	0.0496	0.0961	0.6061	120551	0.3016	rs150196251	EPHA8	exonic;nonsynonymous	TRUE	TRUE	FALSE	TRUE
exm29987	1	22915753	C	T	0.3549	0.0031	0.0104	0.7636	101581	0.06517	rs606002	EPHA8	exonic;nonsynonymous	TRUE	TRUE	FALSE	FALSE
exm29990	1	22915816	T	C	0.001	0.4341	0.2798	0.1207	63849	0.6867	rs187066665	EPHA8	exonic;nonsynonymous	TRUE	TRUE	FALSE	FALSE
exm29993	1	22915858	C	T	0.9293	0.0313	0.0185	0.09129	120540	0.05828	rs76452513	EPHA8	exonic;nonsynonymous	TRUE	TRUE	FALSE	FALSE
exm30010	1	22920150	A	G	0.9969	0.0222	0.0971	0.8194	114957	0.205	rs149084883	EPHA8	exonic;nonsynonymous	TRUE	TRUE	FALSE	TRUE
exm30020	1	22921794	C	T	0.9987	0.2274	0.1506	0.131	99550	0.9596	rs200214765	EPHA8	exonic;nonsynonymous	TRUE	TRUE	FALSE	FALSE
exm30030	1	22923859	C	A	0.991	0.0379	0.0714	0.5954	54897	0.9766	rs144329757	EPHA8	exonic;nonsynonymous	TRUE	TRUE	FALSE	TRUE
exm30033	1	22923873	G	C	0.898	0.0001	0.0155	0.9962	120530	0.05448	rs999765	EPHA8	exonic;nonsynonymous	TRUE	TRUE	FALSE	TRUE
exm30080	1	22927241	A	G	0.0018	0.1659	0.1224	0.1751	102890	0.2019	rs72651352	EPHA8	exonic;nonsynonymous	TRUE	TRUE	FALSE	TRUE
exm30082	1	22927274	T	C	0.0017	0.4794	0.5957	0.4209	4710	1	rs201817606	EPHA8	exonic;nonsynonymous	TRUE	TRUE	FALSE	TRUE
exm30083	1	22927275	G	A	0.9986	0.0522	0.3113	0.8668	57290	0.3513	rs144705335	EPHA8	exonic;nonsynonymous	TRUE	TRUE	FALSE	TRUE
exm30098	1	22927503	G	A	0.9911	0.0198	0.0533	0.71	119394	0.02246	rs62618734	EPHA8	exonic;nonsynonymous	TRUE	TRUE	FALSE	TRUE
exm1766558	1	22927836	A	G	0.0131	0.1579	0.1963	0.4212	4699	1	rs200470501	EPHA8	exonic;nonsynonymous	TRUE	TRUE	FALSE	FALSE
exm30132	1	22964176	A	G	0.0043	0.1076	0.0807	0.1824	120560	0.1277	rs17887074	C1QA	exonic;nonsynonymous	TRUE	TRUE	FALSE	FALSE
exm30193	1	22973962	G	A	0.999	0.1065	0.34	0.7542	59482	0.8358	rs147904988	C1QC	exonic;nonsynonymous	TRUE	TRUE	FALSE	FALSE
exm30222	1	22987340	G	A	0.9987	0.0225	0.1578	0.8867	105731	0.9411	rs35477594	C1QB	exonic;nonsynonymous	TRUE	TRUE	FALSE	TRUE
exm30233	1	22987523	C	T	0.999	0.0426	0.2284	0.8522	95974	0.6174	rs149072794	C1QB	exonic;nonsynonymous	TRUE	TRUE	FALSE	TRUE
exm30274	1	23110997	A	G	0.0022	0.1576	0.2577	0.5408	32466	0.5547	rs181872637	EPHB2	exonic;nonsynonymous	TRUE	TRUE	FALSE	TRUE
exm30317	1	23191502	C	T	0.9985	0.0083	0.3953	0.9833	16011	0.6868	rs199648689	EPHB2	exonic;nonsynonymous	TRUE	TRUE	FALSE	FALSE
exm30319	1	23191508	A	G	0.0076	0.1832	0.1497	0.2212	76277	7.377e-05	rs141626076	EPHB2	exonic;nonsynonymous	TRUE	TRUE	FALSE	TRUE
exm2268870	1	23198619	G	T	0.0912	0.0111	0.0167	0.504	116961	0.08072	rs4655134	EPHB2	intronic	FALSE	FALSE	FALSE	FALSE
exm30372	1	23233263	C	T	0.001	1.1265	0.6756	0.09542	6246	0.574	rs142173175	EPHB2	exonic;nonsynonymous	TRUE	TRUE	FALSE	TRUE
exm30382	1	23234569	G	A	0.9986	0.0782	0.1821	0.6677	80394	0.683	rs201892962	EPHB2	exonic;nonsynonymous	TRUE	TRUE	FALSE	TRUE
exm2250884	1	23380259	A	G	0.0169	0.0412	0.1231	0.7381	88484	0.1674	rs61757704	KDM1A	exonic;synonymous	TRUE	FALSE	FALSE	FALSE
exm30506	1	23415518	C	T	0.9979	0.0352	0.1655	0.8317	110149	0.8746	rs12066671	LUZP1	exonic;nonsynonymous	TRUE	TRUE	FALSE	FALSE
exm30518	1	23417894	C	T	0.0025	0.0817	0.1	0.414	113709	0.9342	rs147463811	LUZP1	exonic;nonsynonymous	TRUE	TRUE	FALSE	FALSE
exm30527	1	23417994	A	G	0.0012	0.3542	0.5264	0.5009	11504	0.7518	rs149039238	LUZP1	exonic;nonsynonymous	TRUE	TRUE	FALSE	TRUE
exm30535	1	23418128	T	C	0.0012	0.0293	0.3083	0.9243	70055	0.6108	rs147117617	LUZP1	exonic;nonsynonymous	TRUE	TRUE	FALSE	TRUE
exm30536	1	23418153	T	C	0.8331	0.0078	0.0126	0.5347	120573	0.7969	rs10799790	LUZP1	exonic;nonsynonymous	TRUE	TRUE	FALSE	FALSE
exm30559	1	23418803	C	G	0.0133	0.043	0.044	0.3284	98232	0.9358	rs35645814	LUZP1	exonic;nonsynonymous	TRUE	TRUE	FALSE	FALSE
exm30562	1	23418835	T	C	0.001	0.1161	0.3945	0.7685	30026	0.4918	rs202187077	LUZP1	exonic;synonymous	TRUE	FALSE	FALSE	FALSE
exm30580	1	23419283	A	G	0.0289	0.0028	0.0298	0.9256	102755	0.7666	rs35917050	LUZP1	exonic;nonsynonymous	TRUE	TRUE	FALSE	FALSE
exm30585	1	23419368	T	C	0.0019	0.204	0.138	0.1393	107674	0.9868	rs200208053	LUZP1	exonic;nonsynonymous	TRUE	TRUE	FALSE	TRUE
exm30586	1	23419374	T	G	0.8323	0.0076	0.0126	0.5454	120573	0.7618	rs3765407	LUZP1	exonic;nonsynonymous	TRUE	TRUE	FALSE	FALSE
exm30587	1	23419383	T	C	0.8324	0.0077	0.0126	0.5419	120572	0.7532	rs477830	LUZP1	exonic;nonsynonymous	TRUE	TRUE	FALSE	FALSE
exm30590	1	23419436	C	T	0.9981	0.0691	0.1275	0.5875	111770	0.3662	rs145388641	LUZP1	exonic;nonsynonymous	TRUE	TRUE	FALSE	FALSE
exm30605	1	23419806	C	A	0.0011	0.0492	0.216	0.8199	86393	0.3741	rs12091554	LUZP1	exonic;nonsynonymous	TRUE	TRUE	FALSE	FALSE
exm30636	1	23519593	A	G	0.001	0.0896	0.2057	0.6632	100702	0.6024	rs147605856	HTR1D	exonic;nonsynonymous	TRUE	TRUE	FALSE	TRUE
exm30650	1	23519919	A	G	0.0014	0.1203	0.5934	0.8394	4710	1	rs6299	HTR1D	exonic;nonsynonymous	TRUE	TRUE	FALSE	FALSE
exm30668	1	23520111	T	G	0.0016	0.5213	0.749	0.4865	5689	0.7865	rs201426346	HTR1D	exonic;nonsynonymous	TRUE	TRUE	FALSE	TRUE
exm30677	1	23520259	A	C	0.001	0.0961	0.2094	0.6462	90886	0.9898	rs142643700	HTR1D	exonic;nonsynonymous	TRUE	TRUE	FALSE	FALSE
exm-rs1738475	1	23536891	C	G	0.5877	0.0089	0.0095	0.3485	120572	0.654	rs1738475	NA	intergenic	FALSE	FALSE	FALSE	FALSE
exm2268663	1	23537555	T	C	0.5877	0.0087	0.0095	0.3616	120573	0.6525	rs627304	NA	intergenic	FALSE	FALSE	FALSE	FALSE
exm-rs2749146	1	23582880	T	C	0.8281	0.0026	0.0124	0.8326	120572	0.3163	rs2749146	NA	intergenic	FALSE	FALSE	FALSE	FALSE
exm30722	1	23648027	C	T	0.9986	0.1378	0.4013	0.7314	28213	0.1122	rs200798900	HNRNPR	exonic;nonsynonymous	TRUE	TRUE	FALSE	TRUE
exm2260051	1	23731819	G	A	0.1319	0.0022	0.014	0.8781	118141	0.8396	rs3889814	TCEA3	intronic	FALSE	FALSE	FALSE	FALSE
exm30847	1	23743761	A	G	0.0012	0.4768	0.4758	0.3163	25853	0.3366	rs199889411	TCEA3	exonic;stopgain	TRUE	TRUE	TRUE	TRUE
exm30856	1	23743859	T	C	0.9933	0.0186	0.0595	0.754	119323	0.4682	rs192746462	TCEA3	exonic;nonsynonymous	TRUE	TRUE	FALSE	FALSE
exm30873	1	23757529	A	G	0.004	0.0649	0.0777	0.4039	119736	0.1527	rs137927599	ASAP3	exonic;splicing;nonsynonymous	TRUE	TRUE	TRUE	TRUE
exm30880	1	23757596	G	A	0.9975	0.015	0.2545	0.953	45647	0.8463	rs200734272	ASAP3	exonic;nonsynonymous	TRUE	TRUE	FALSE	TRUE
exm30887	1	23758267	C	T	0.9987	0.3167	0.511	0.5355	9219	0.2605	rs199665281	ASAP3	exonic;nonsynonymous	TRUE	TRUE	FALSE	FALSE
exm30898	1	23759594	T	C	0.0028	0.0214	0.0951	0.8223	118140	0.5984	rs146778835	ASAP3	exonic;nonsynonymous	TRUE	TRUE	FALSE	FALSE
exm1769822	1	23759714	G	C	0.001	0.4897	0.5385	0.3632	22528	0.6486	rs182680450	ASAP3	exonic;nonsynonymous	TRUE	TRUE	FALSE	FALSE
exm30904	1	23759743	T	G	0.0074	0.0427	0.0645	0.508	99426	0.4264	rs140136454	ASAP3	exonic;nonsynonymous	TRUE	TRUE	FALSE	FALSE
exm30941	1	23762428	A	C	0.9986	0.0141	0.2603	0.9567	83782	0.5948	rs144216953	ASAP3	exonic;nonsynonymous	TRUE	TRUE	FALSE	TRUE
exm30955	1	23763676	G	A	0.9942	0.0449	0.0684	0.512	119734	0.7513	rs146159261	ASAP3	exonic;nonsynonymous	TRUE	TRUE	FALSE	FALSE
exm-rs1077514	1	23766233	T	C	0.8627	0.0125	0.0137	0.3623	120570	0.8072	rs1077514	ASAP3	intronic	FALSE	FALSE	FALSE	FALSE
exm30990	1	23768748	T	C	0.0065	0.0032	0.0596	0.9573	120573	0.9361	rs148831305	ASAP3	exonic;nonsynonymous	TRUE	TRUE	FALSE	TRUE
exm30994	1	23769004	G	T	0.001	0.2857	0.2774	0.3031	47360	0.6892	rs143888534	ASAP3	exonic;nonsynonymous	TRUE	TRUE	FALSE	TRUE
exm31000	1	23779190	C	T	0.9979	0.1293	0.1177	0.272	115815	0.8093	rs144157639	ASAP3	exonic;splicing;synonymous	TRUE	TRUE	TRUE	TRUE
exm31044	1	23842860	C	T	0.9987	0.1066	0.1745	0.5415	87023	0.7602	rs114788023	E2F2	exonic;nonsynonymous	TRUE	TRUE	FALSE	FALSE
exm31052	1	23845566	G	A	0.9966	0.0215	0.0991	0.8284	119732	0.7794	rs139052092	E2F2	exonic;nonsynonymous	TRUE	TRUE	FALSE	TRUE
exm31057	1	23847464	A	C	0.5076	0.0114	0.01	0.2518	101478	0.5343	rs2075995	E2F2	exonic;nonsynonymous	TRUE	TRUE	FALSE	TRUE
exm31060	1	23847529	T	C	0.0119	0.0782	0.0466	0.09334	101916	0.8018	rs2229297	E2F2	exonic;nonsynonymous	TRUE	TRUE	FALSE	FALSE
exm31061	1	23847534	C	A	0.9978	0.0078	0.1129	0.9448	117373	0.7136	rs41306580	E2F2	exonic;nonsynonymous	TRUE	TRUE	FALSE	FALSE
exm31062	1	23847537	A	G	0.005	0.0423	0.0698	0.5447	120573	0.8544	rs116694174	E2F2	exonic;nonsynonymous	TRUE	TRUE	FALSE	TRUE
exm31085	1	23857189	C	T	0.0047	0.1935	0.1022	0.05838	60754	0.3052	rs35749763	E2F2	exonic;nonsynonymous	TRUE	TRUE	FALSE	FALSE
exm31087	1	23857249	C	G	0.9982	0.0845	0.162	0.6021	85932	0.4029	rs75815067	E2F2	exonic;nonsynonymous	TRUE	TRUE	FALSE	TRUE
exm31097	1	23885498	T	C	0.2481	0.0076	0.0115	0.509	102740	0.3805	rs11574	ID3	exonic;nonsynonymous	TRUE	TRUE	FALSE	FALSE
exm31123	1	23885835	T	C	0.0011	0.5356	0.5785	0.3546	7547	0.4365	rs34462407	ID3	exonic;nonsynonymous	TRUE	TRUE	FALSE	TRUE
exm2268664	1	23945443	C	T	0.5986	0.0053	0.0096	0.5781	120564	0.5959	rs2864884	NA	intergenic	FALSE	FALSE	FALSE	FALSE
exm31220	1	24022915	G	A	0.0017	0.1581	0.172	0.3579	104671	0.5698	rs60606712	RPL11	splicing	TRUE	TRUE	TRUE	TRUE
exm31243	1	24077451	T	C	0.0891	0.0171	0.0164	0.2973	120575	0.6208	rs2235541	TCEB3	exonic;nonsynonymous	TRUE	TRUE	FALSE	TRUE
exm31244	1	24077460	A	G	0.0012	0.4331	0.5611	0.4402	8001	0.7011	NA	TCEB3	exonic;nonsynonymous	TRUE	TRUE	FALSE	FALSE
exm31270	1	24077853	A	G	0.0022	0.0245	0.1158	0.8322	116131	0.919	rs141832703	TCEB3	exonic;nonsynonymous	TRUE	TRUE	FALSE	FALSE
exm31274	1	24077957	G	A	0.0044	0.0654	0.0739	0.3758	119377	0.7455	rs35797868	TCEB3	exonic;nonsynonymous	TRUE	TRUE	FALSE	FALSE
exm31281	1	24078234	T	C	0.9976	0.1192	0.1319	0.3662	96038	0.912	rs34394004	TCEB3	exonic;nonsynonymous	TRUE	TRUE	FALSE	FALSE
exm31283	1	24078372	C	T	0.9979	0.0791	0.1164	0.4967	118556	0.08762	rs141899107	TCEB3	exonic;nonsynonymous	TRUE	TRUE	FALSE	FALSE
exm31295	1	24078940	T	C	0.0013	0.6918	0.3892	0.07548	34739	0.6248	rs550252	TCEB3	exonic;nonsynonymous	TRUE	TRUE	FALSE	FALSE
exm31313	1	24082402	G	A	0.9945	0.0416	0.0642	0.5171	120575	0.8308	rs78642828	TCEB3	exonic;nonsynonymous	TRUE	TRUE	FALSE	TRUE
exm31317	1	24082466	A	G	0.0016	0.1926	0.2112	0.3617	92284	0.1127	rs202158596	TCEB3	exonic;nonsynonymous	TRUE	TRUE	FALSE	FALSE
exm31480	1	24124692	A	G	0.0014	0.5323	0.5787	0.3577	5879	0.4498	rs201437329	GALE	exonic;nonsynonymous	TRUE	TRUE	FALSE	TRUE
exm31525	1	24140734	C	T	0.0011	1.4073	0.7768	0.07005	4710	1	rs192833530	HMGCL	exonic;nonsynonymous	TRUE	TRUE	FALSE	FALSE
exm31534	1	24144067	T	C	0.001	0.1133	0.3776	0.7642	21691	0.6405	rs142942001	HMGCL	exonic;nonsynonymous	TRUE	TRUE	FALSE	FALSE
exm2250937	1	24151858	C	T	0.9837	0.0675	0.0945	0.4754	110557	0.4924	rs115611440	HMGCL	exonic;synonymous	TRUE	FALSE	FALSE	FALSE
exm31554	1	24175151	G	A	0.998	0.1257	0.1396	0.3677	103248	0.884	rs114490852	FUCA1	exonic;nonsynonymous	TRUE	TRUE	FALSE	TRUE
exm31556	1	24175172	T	C	0.0014	0.3382	0.2317	0.1444	90988	0.925	rs145603001	FUCA1	exonic;nonsynonymous	TRUE	TRUE	FALSE	TRUE
exm31570	1	24180962	T	C	0.6626	0.0068	0.0099	0.4928	120571	0.889	rs13551	FUCA1	exonic;nonsynonymous	TRUE	TRUE	FALSE	FALSE
exm31587	1	24192072	A	G	0.9978	0.1169	0.11	0.2877	111609	0.6892	rs150062050	FUCA1	exonic;nonsynonymous	TRUE	TRUE	FALSE	TRUE
exm31589	1	24192103	G	C	0.0048	0.1506	0.0717	0.03571	120572	0.01258	rs143691289	FUCA1	exonic;nonsynonymous	TRUE	TRUE	FALSE	FALSE
exm31606	1	24194773	G	A	0.8999	0.0128	0.0157	0.4138	120426	0.2611	rs2070955	FUCA1	exonic;nonsynonymous	TRUE	TRUE	FALSE	FALSE
exm31621	1	24201162	G	A	0.901	0.0137	0.0158	0.3861	120574	0.3078	rs2229579	CNR2	exonic;nonsynonymous	TRUE	TRUE	FALSE	FALSE
exm31627	1	24201269	G	A	0.996	0.0577	0.3202	0.857	53091	0.9041	rs146922938	CNR2	exonic;nonsynonymous	TRUE	TRUE	FALSE	FALSE
exm31636	1	24201402	A	G	0.0021	0.2697	0.3389	0.4262	13929	0.7711	rs199945476	CNR2	exonic;stopgain	TRUE	TRUE	TRUE	TRUE
exm31650	1	24201711	T	G	0.0057	0.0515	0.0657	0.4334	119406	0.9088	rs41311993	CNR2	exonic;nonsynonymous	TRUE	TRUE	FALSE	TRUE
exm31657	1	24201779	G	A	0.001	0.4938	0.3029	0.1031	73682	0.6487	rs139756160	CNR2	exonic;nonsynonymous	TRUE	TRUE	FALSE	TRUE
exm31668	1	24201920	C	T	0.5692	0.014	0.0095	0.1401	120563	0.6212	rs2501432	CNR2	exonic;nonsynonymous	TRUE	TRUE	FALSE	FALSE
exm31716	1	24388465	T	C	0.0011	0.4722	0.609	0.4382	11504	0.841	rs182345655	MYOM3	exonic;nonsynonymous	TRUE	TRUE	FALSE	FALSE
exm31722	1	24388564	A	G	0.0012	0.3976	0.2287	0.08211	99414	0.8533	rs201982671	MYOM3	exonic;nonsynonymous	TRUE	TRUE	FALSE	FALSE
exm31758	1	24393563	C	T	0.8623	0.0112	0.0138	0.4179	120570	0.6209	rs16829071	MYOM3	exonic;nonsynonymous	TRUE	TRUE	FALSE	FALSE
exm31765	1	24394714	A	G	0.006	0.055	0.0812	0.4981	119727	0.1425	rs200672813	MYOM3	exonic;splicing;synonymous	TRUE	TRUE	TRUE	TRUE
exm31769	1	24394770	C	T	0.9989	0.2042	0.4036	0.6129	54280	0.2501	rs201010210	MYOM3	exonic;nonsynonymous	TRUE	TRUE	FALSE	TRUE
exm31770	1	24394811	A	G	0.8644	0.0108	0.0139	0.4364	120560	0.5957	rs12145360	MYOM3	exonic;nonsynonymous	TRUE	TRUE	FALSE	FALSE
exm31771	1	24394835	C	G	0.9981	0.2172	0.1923	0.2587	53230	0.8735	rs145156576	MYOM3	exonic;nonsynonymous	TRUE	TRUE	FALSE	FALSE
exm31776	1	24397636	A	G	0.9983	0.0639	0.1472	0.6641	105893	0.9192	rs16829083	MYOM3	exonic;nonsynonymous	TRUE	TRUE	FALSE	TRUE
exm31799	1	24401933	T	C	0.0016	0.153	0.2116	0.4697	81646	0.9995	rs190544582	MYOM3	exonic;nonsynonymous	TRUE	TRUE	FALSE	TRUE
exm31802	1	24402675	T	G	0.9983	0.0967	0.1497	0.5182	105893	0.8743	rs36077733	MYOM3	exonic;nonsynonymous	TRUE	TRUE	FALSE	TRUE
exm31811	1	24406535	A	G	0.2079	0.0109	0.0116	0.3481	120571	0.1251	rs35446243	MYOM3	exonic;nonsynonymous	TRUE	TRUE	FALSE	FALSE
exm-rs4649175	1	24406647	G	A	0.5634	0.0108	0.0095	0.2538	120527	0.0005599	rs4649175	MYOM3	exonic;synonymous	TRUE	FALSE	FALSE	FALSE
exm31825	1	24407903	T	C	0.0013	0.0556	0.2579	0.8294	93751	0.7828	rs12082295	MYOM3	exonic;nonsynonymous	TRUE	TRUE	FALSE	FALSE
exm31846	1	24409181	G	C	0.999	1.251	1.293	0.3333	2433	1	rs148441250	MYOM3	exonic;nonsynonymous	TRUE	TRUE	FALSE	TRUE
exm31849	1	24409191	C	T	0.5656	0.0099	0.0095	0.2959	120571	0.0007637	rs4320729	MYOM3	exonic;nonsynonymous	TRUE	TRUE	FALSE	TRUE
exm31856	1	24411054	G	A	0.001	0.8802	0.5742	0.1253	8001	0.8765	rs202183910	MYOM3	exonic;nonsynonymous	TRUE	TRUE	FALSE	FALSE
exm31876	1	24416059	T	C	0.0011	0.3738	0.2674	0.1621	56334	0.2301	rs4393101	MYOM3	exonic;nonsynonymous	TRUE	TRUE	FALSE	FALSE
exm31877	1	24416062	T	C	0.001	0.0237	0.261	0.9277	58561	0.6457	rs202159823	MYOM3	exonic;nonsynonymous	TRUE	TRUE	FALSE	TRUE
exm31899	1	24417383	A	G	0.001	0.9452	0.526	0.07232	25853	0.04542	rs201416125	MYOM3	exonic;nonsynonymous	TRUE	TRUE	FALSE	TRUE
exm31904	1	24417415	C	T	0.1619	0.0032	0.0128	0.8039	120573	0.6685	rs6700245	MYOM3	exonic;nonsynonymous	TRUE	TRUE	FALSE	FALSE
exm31905	1	24417419	C	T	0.0211	0.0036	0.0333	0.9139	120575	0.1243	rs147902167	MYOM3	exonic;nonsynonymous	TRUE	TRUE	FALSE	FALSE
exm31932	1	24419473	T	C	0.0014	0.0666	0.5998	0.9116	4710	1	rs200842709	MYOM3	exonic;nonsynonymous	TRUE	TRUE	FALSE	TRUE
exm31938	1	24419496	A	G	0.5231	0.0096	0.0094	0.3072	120575	0.3127	rs4233050	MYOM3	exonic;nonsynonymous	TRUE	TRUE	FALSE	FALSE
exm31948	1	24421387	A	G	0.001	0.0359	0.2309	0.8764	90712	0.3426	rs74061490	MYOM3	exonic;nonsynonymous	TRUE	TRUE	FALSE	TRUE
exm31954	1	24421474	G	A	0.5429	0.0144	0.0094	0.1267	120569	0.3542	rs6678540	MYOM3	exonic;nonsynonymous	TRUE	TRUE	FALSE	FALSE
exm31956	1	24421950	C	G	0.5247	0.0096	0.0094	0.3087	120572	0.1342	rs4319261	MYOM3	exonic;nonsynonymous	TRUE	TRUE	FALSE	FALSE
exm31968	1	24426249	A	G	0.001	0.4785	0.5065	0.3448	32242	0.5732	rs116377849	MYOM3	exonic;nonsynonymous	TRUE	TRUE	FALSE	TRUE
exm31981	1	24432540	A	C	0.0012	0.2909	0.3471	0.4019	34739	0.9139	rs143187236	MYOM3	exonic;stopgain	TRUE	TRUE	TRUE	TRUE
exm2232908	1	24433576	A	G	0.001	0.356	0.5826	0.5411	25852	0.8649	NA	MYOM3	exonic;nonsynonymous	TRUE	TRUE	FALSE	FALSE
exm32001	1	24434519	C	G	0.0031	0.203	0.0949	0.03237	92287	0.01898	rs186409908	MYOM3	exonic;nonsynonymous	TRUE	TRUE	FALSE	FALSE
exm32003	1	24434537	G	T	0.9908	0.019	0.0598	0.7512	102749	0.4655	rs190949233	MYOM3	exonic;nonsynonymous	TRUE	TRUE	FALSE	FALSE
exm32008	1	24434562	T	C	0.0039	0.0664	0.1567	0.6718	108171	0.9887	rs200800591	MYOM3	exonic;splicing;nonsynonymous	TRUE	TRUE	TRUE	TRUE
exm32025	1	24447468	C	G	0.3993	0.0155	0.0096	0.1053	120514	0.01539	rs3795299	IL22RA1	exonic;nonsynonymous	TRUE	TRUE	FALSE	FALSE
exm32039	1	24447801	T	C	0.9974	0.0802	0.1317	0.5427	110595	0.9264	rs35401673	IL22RA1	exonic;nonsynonymous	TRUE	TRUE	FALSE	FALSE
exm32044	1	24447867	C	T	0.9919	0.032	0.054	0.5538	120566	0.8997	rs140471465	IL22RA1	exonic;nonsynonymous	TRUE	TRUE	FALSE	FALSE
exm32084	1	24454688	T	C	0.1691	0.0097	0.0133	0.4665	101586	0.4437	rs16829204	IL22RA1	exonic;nonsynonymous	TRUE	TRUE	FALSE	FALSE
exm32087	1	24460714	T	C	0.0014	0.4139	0.6748	0.5396	4710	1	rs182225673	IL22RA1	exonic;nonsynonymous	TRUE	TRUE	FALSE	FALSE
exm32098	1	24463665	T	C	0.0077	0.0831	0.1946	0.6692	11827	0.9983	rs143430940	IL22RA1	exonic;nonsynonymous	TRUE	TRUE	FALSE	FALSE
exm32146	1	24484108	A	G	0.0795	0.0048	0.0288	0.8677	40524	0.2856	rs72648587	IL28RA	exonic;nonsynonymous	TRUE	TRUE	FALSE	FALSE
exm32149	1	24484195	T	C	0.001	2.2081	1.354	0.1029	1536	1	rs116722436	IL28RA	exonic;nonsynonymous	TRUE	TRUE	FALSE	FALSE
exm32154	1	24484269	A	G	0.0024	0.9414	0.4604	0.04088	4698	1	rs145001756	IL28RA	exonic;nonsynonymous	TRUE	TRUE	FALSE	FALSE
exm2250960	1	24495968	A	C	0.0011	0.2941	0.4658	0.5278	22341	0.8095	rs78627520	IL28RA	exonic;synonymous	TRUE	FALSE	FALSE	FALSE
exm-rs4649203	1	24519920	A	G	0.7307	0.0101	0.0105	0.3394	120563	0.4702	rs4649203	NA	intergenic	FALSE	FALSE	FALSE	FALSE
exm-rs11249024	1	24527095	T	C	0.8716	0.0006	0.0143	0.9682	118125	0.9752	rs11249024	LOC284632	ncRNA_intronic	FALSE	FALSE	FALSE	FALSE
exm2264809	1	24564127	A	G	0.6231	0.0034	0.0097	0.7255	120566	0.4427	rs11249047	NA	intergenic	FALSE	FALSE	FALSE	FALSE
exm32205	1	24657930	A	G	0.0013	0.1894	0.5263	0.719	9050	0.6111	rs142248927	GRHL3	exonic;nonsynonymous	TRUE	TRUE	FALSE	FALSE
exm32214	1	24658063	G	C	0.1656	0.0001	0.0127	0.9961	119270	0.133	rs2486668	GRHL3	exonic;nonsynonymous	TRUE	TRUE	FALSE	FALSE
exm32232	1	24663184	T	C	0.9546	0.0283	0.0226	0.2109	120571	0.9278	rs34637004	GRHL3	exonic;nonsynonymous	TRUE	TRUE	FALSE	FALSE
exm32238	1	24663277	A	G	0.0011	0.4043	0.6164	0.5118	9050	0.5528	rs150060454	GRHL3	exonic;nonsynonymous	TRUE	TRUE	FALSE	TRUE
exm32242	1	24663569	T	C	0.0012	0.0614	0.1739	0.7242	111316	0.8907	rs201073516	GRHL3	exonic;splicing;nonsynonymous	TRUE	TRUE	TRUE	TRUE
exm32288	1	24669457	T	C	0.0346	0.0574	0.026	0.02699	119300	0.7406	rs41268753	GRHL3	exonic;nonsynonymous	TRUE	TRUE	FALSE	TRUE
exm32291	1	24669481	G	A	0.0015	0.2229	0.2374	0.3477	61360	0.8318	rs143169996	GRHL3	exonic;nonsynonymous	TRUE	TRUE	FALSE	TRUE
exm32297	1	24671406	A	C	0.0085	0.0022	0.0562	0.9682	100385	0.3798	rs142369311	GRHL3	exonic;nonsynonymous	TRUE	TRUE	FALSE	FALSE
exm32299	1	24671418	A	G	0.9534	0.0294	0.0223	0.1882	120487	0.7765	rs116396279	GRHL3	exonic;nonsynonymous	TRUE	TRUE	FALSE	FALSE
exm32304	1	24673057	G	A	0.998	0.2059	0.1606	0.1996	106242	0.09424	rs138381915	GRHL3	exonic;nonsynonymous	TRUE	TRUE	FALSE	TRUE
exm32307	1	24673119	G	A	0.9981	0.062	0.1382	0.6535	111256	0.4013	rs137964149	GRHL3	exonic;nonsynonymous	TRUE	TRUE	FALSE	TRUE
exm32310	1	24680910	T	C	0.0012	0.059	0.1674	0.7245	106908	0.6115	rs141994672	GRHL3	exonic;nonsynonymous	TRUE	TRUE	FALSE	TRUE
exm32324	1	24687371	T	C	0.0076	0.0499	0.0597	0.4031	102733	0.5825	rs138744711	C1orf201	exonic;nonsynonymous	TRUE	TRUE	FALSE	FALSE
exm32334	1	24690676	A	G	0.0495	0.0068	0.0218	0.7555	120570	0.7136	rs6694170	GRHL3	exonic;splicing;nonsynonymous	TRUE	TRUE	TRUE	TRUE
exm32337	1	24690764	A	T	0.269	0.0033	0.0106	0.7554	120500	0.9315	rs545809	GRHL3	exonic;nonsynonymous	TRUE	TRUE	FALSE	FALSE
exm32347	1	24696293	G	A	0.9989	0.3744	0.3514	0.2867	66227	0.8966	rs200979044	C1orf201	exonic;nonsynonymous	TRUE	TRUE	FALSE	TRUE
exm32364	1	24706274	T	C	0.0012	0.4198	0.2376	0.0772	66003	0.4859	rs41300112	C1orf201	exonic;nonsynonymous	TRUE	TRUE	FALSE	TRUE
exm32365	1	24706292	T	C	0.6615	0.0019	0.0099	0.8441	120551	0.4154	rs1142057	C1orf201	exonic;nonsynonymous	TRUE	TRUE	FALSE	FALSE
exm32374	1	24710405	A	G	0.8771	0.0311	0.0143	0.02994	120572	0.9665	rs11538189	C1orf201	exonic;nonsynonymous	TRUE	TRUE	FALSE	FALSE
exm2250982	1	24718075	C	T	0.2486	0.017	0.0108	0.1162	120517	0.5422	rs2294520	C1orf201	exonic;synonymous	TRUE	FALSE	FALSE	FALSE
exm32381	1	24718079	A	C	0.2417	0.0132	0.0109	0.2289	120570	0.7705	rs560219	C1orf201	exonic;nonsynonymous	TRUE	TRUE	FALSE	FALSE
exm32388	1	24746056	A	G	0.0044	0.0506	0.0747	0.4985	118387	0.219	rs148391167	NIPAL3	exonic;nonsynonymous	TRUE	TRUE	FALSE	FALSE
exm32406	1	24768665	A	G	0.0013	0.1017	0.1939	0.5999	100611	0.1236	rs147193388	NIPAL3	exonic;nonsynonymous	TRUE	TRUE	FALSE	TRUE
exm32418	1	24776000	A	G	0.0011	0.5898	0.5605	0.2926	12059	0.3932	rs148297570	NIPAL3	exonic;nonsynonymous	TRUE	TRUE	FALSE	TRUE
exm2260076	1	24822500	C	T	0.1672	0.0053	0.0127	0.6735	118134	0.623	rs9424374	RCAN3AS	downstream	FALSE	FALSE	FALSE	FALSE
exm32472	1	24840882	G	A	0.0018	0.0799	0.1262	0.5268	116540	0.5442	rs143770846	RCAN3	exonic;nonsynonymous	TRUE	TRUE	FALSE	TRUE
exm32506	1	24927454	A	G	0.0022	0.0727	0.1043	0.4857	120573	0.003884	rs142867139	C1orf130	exonic;nonsynonymous	TRUE	TRUE	FALSE	FALSE
exm32517	1	24932223	C	G	0.001	0.2269	0.2506	0.3651	67026	0.8129	rs62623442	C1orf130	exonic;nonsynonymous	TRUE	TRUE	FALSE	FALSE
exm32561	1	24979487	C	T	0.995	0.0407	0.0758	0.5919	95120	0.1456	rs144082896	SRRM1	exonic;nonsynonymous	TRUE	TRUE	FALSE	TRUE
exm32571	1	24981585	G	A	0.9962	0.0311	0.0847	0.7131	120564	0.007505	rs145750269	SRRM1	exonic;nonsynonymous	TRUE	TRUE	FALSE	FALSE
exm-rs4601530	1	25044111	T	C	0.2622	0.0219	0.0107	0.03972	120572	0.8043	rs4601530	NA	intergenic	FALSE	FALSE	FALSE	FALSE
exm32654	1	25124329	A	G	0.0016	0.7432	1.423	0.6015	1169	1	rs200270575	CLIC4	exonic;nonsynonymous	TRUE	TRUE	FALSE	FALSE
exm32684	1	25228747	T	C	0.0016	0.2291	0.1773	0.1965	78132	0.7161	rs142303780	RUNX3	exonic;nonsynonymous	TRUE	TRUE	FALSE	TRUE
exm32692	1	25228900	T	C	0.0052	0.001	0.2755	0.997	22624	0.7247	rs34188858	RUNX3	exonic;nonsynonymous	TRUE	TRUE	FALSE	TRUE
exm2251041	1	25277982	T	C	0.5067	0.0018	0.0094	0.8464	120528	0.01958	rs11249206	RUNX3	intronic	FALSE	FALSE	FALSE	FALSE
exm-rs11249215	1	25297184	G	A	0.5298	0.0031	0.0094	0.7397	120571	0.6031	rs11249215	NA	intergenic	FALSE	FALSE	FALSE	FALSE
exm-rs10903122	1	25303576	A	G	0.5051	0.0011	0.0099	0.9092	102742	0.4597	rs10903122	NA	intergenic	FALSE	FALSE	FALSE	FALSE
exm2264810	1	25378444	G	A	0.4718	0.0046	0.0094	0.6273	120565	0.5546	rs369427	NA	intergenic	FALSE	FALSE	FALSE	FALSE
exm32789	1	25553993	C	T	0.0025	1.0584	0.3472	0.002299	33707	0.1018	rs143383542	SYF2	exonic;nonsynonymous	TRUE	TRUE	FALSE	FALSE
exm32794	1	25554719	A	G	0.025	0.0433	0.0305	0.1554	120573	0.1073	rs35324907	SYF2	exonic;nonsynonymous	TRUE	TRUE	FALSE	TRUE
exm2268872	1	25555672	C	T	0.9959	0.0045	0.0905	0.9605	104122	0.6925	rs10903036	SYF2	intronic	FALSE	FALSE	FALSE	FALSE
exm32810	1	25570081	C	T	0.2617	0.0208	0.0107	0.05222	120567	0.8226	rs1043879	C1orf63	exonic;nonsynonymous	TRUE	TRUE	FALSE	FALSE
exm32828	1	25572968	A	G	0.0013	0.4402	0.5914	0.4567	4699	1	rs149368645	C1orf63	exonic;nonsynonymous	TRUE	TRUE	FALSE	TRUE
exm32830	1	25572984	G	T	0.0447	0.0172	0.0227	0.448	120546	0.6571	rs34484514	C1orf63	exonic;nonsynonymous	TRUE	TRUE	FALSE	TRUE
exm32831	1	25572985	T	C	0.0028	0.0862	0.0975	0.3766	118557	0.6292	rs114469235	C1orf63	exonic;nonsynonymous	TRUE	TRUE	FALSE	TRUE
exm32833	1	25573016	A	G	0.9906	0.006	0.0502	0.9044	120571	0.28	rs34619962	C1orf63	exonic;nonsynonymous	TRUE	TRUE	FALSE	TRUE
exm32839	1	25573151	C	T	0.0033	0.0183	0.0842	0.8277	119712	0.8914	rs148547903	C1orf63	exonic;nonsynonymous	TRUE	TRUE	FALSE	FALSE
exm32843	1	25573262	G	C	0.9988	0.3279	0.5164	0.5254	41351	0.7634	rs201090487	C1orf63	exonic;nonsynonymous	TRUE	TRUE	FALSE	TRUE
exm32848	1	25573406	T	C	0.0013	0.496	0.2193	0.02371	72856	0.7906	rs145184206	C1orf63	exonic;nonsynonymous	TRUE	TRUE	FALSE	FALSE
exm32886	1	25627470	G	A	0.9963	0.0372	0.0943	0.6932	97290	0.1329	rs147421281	RHD	exonic;nonsynonymous	TRUE	TRUE	FALSE	FALSE
exm1778926	1	25629943	A	C	0.597	0.0411	0.0156	0.008368	45056	0.00262	rs590787	RHD	exonic;nonsynonymous	TRUE	TRUE	FALSE	TRUE
exm32957	1	25669531	C	T	0.9942	0.0655	0.0629	0.2978	119715	0.7638	rs3093647	TMEM50A	exonic;nonsynonymous	TRUE	TRUE	FALSE	FALSE
exm-rs3091242	1	25674785	C	T	0.4539	0.0222	0.0094	0.01851	119643	0.4251	rs3091242	TMEM50A	intronic	FALSE	FALSE	FALSE	FALSE
exm33001	1	25717365	G	C	0.1609	0.0206	0.0191	0.2802	51694	0.9739	rs609320	RHCE	exonic;nonsynonymous	TRUE	TRUE	FALSE	FALSE
exm2263875	1	25747156	C	T	0.0139	0.0318	0.0458	0.4871	99204	0.4952	rs138268848	RHCE	exonic;nonsynonymous	TRUE	TRUE	FALSE	TRUE
exm-rs10903129	1	25768937	A	G	0.4529	0.0192	0.0094	0.04114	120574	0.3218	rs10903129	TMEM57	intronic	FALSE	FALSE	FALSE	FALSE
exm-rs12027135	1	25775733	A	T	0.4542	0.0198	0.0094	0.03515	120512	0.3813	rs12027135	TMEM57	intronic	FALSE	FALSE	FALSE	FALSE
exm33110	1	25881403	G	A	0.9989	0.2181	0.1899	0.2507	96109	0.4512	rs139877665	LDLRAP1	exonic;nonsynonymous	TRUE	TRUE	FALSE	TRUE
exm33137	1	25889632	C	T	0.5337	0.0001	0.0094	0.9938	120525	0.4811	rs6687605	LDLRAP1	exonic;nonsynonymous	TRUE	TRUE	FALSE	FALSE
exm33138	1	25889633	A	C	0.0015	0.0834	0.163	0.6092	104645	0.702	rs121908326	LDLRAP1	exonic;nonsynonymous	TRUE	TRUE	FALSE	TRUE
exm33142	1	25890161	T	C	0.003	0.0677	0.3619	0.8517	12049	0.6595	rs141522360	LDLRAP1	exonic;nonsynonymous	TRUE	TRUE	FALSE	TRUE
exm33146	1	25890211	A	G	0.0207	0.1534	0.1527	0.3151	13585	0.06513	rs143563728	LDLRAP1	exonic;nonsynonymous	TRUE	TRUE	FALSE	FALSE
exm33178	1	25944454	G	C	0.0011	0.33	0.4571	0.4704	22622	0.9421	rs2982320	MAN1C1	exonic;nonsynonymous	TRUE	TRUE	FALSE	FALSE
exm33191	1	26012988	T	C	0.0173	0.1552	0.1449	0.284	38043	0.4253	rs147313933	MAN1C1	exonic;nonsynonymous	TRUE	TRUE	FALSE	TRUE
exm33196	1	26073242	A	G	0.0265	0.0655	0.0311	0.03519	102734	0.1375	rs75075607	MAN1C1	exonic;nonsynonymous	TRUE	TRUE	FALSE	FALSE
exm33205	1	26080021	C	T	0.9902	0.0224	0.1829	0.9024	50507	0.54	rs186271385	MAN1C1	exonic;nonsynonymous	TRUE	TRUE	FALSE	TRUE
exm1781563	1	26085106	T	C	0.0013	0.3696	0.5995	0.5376	4710	1	rs201284037	MAN1C1	exonic;nonsynonymous	TRUE	TRUE	FALSE	FALSE
exm2268666	1	26097731	C	T	0.4884	0.0192	0.0094	0.04132	120557	0.1176	rs2072748	MAN1C1	intronic	FALSE	FALSE	FALSE	FALSE
exm33254	1	26107502	G	A	0.001	1.1796	0.7916	0.1362	4710	1	rs148172518	MAN1C1	exonic;nonsynonymous	TRUE	TRUE	FALSE	TRUE
exm33269	1	26110236	A	G	0.0139	0.046	0.041	0.2612	120574	0.5488	rs79507311	MAN1C1	exonic;nonsynonymous	TRUE	TRUE	FALSE	TRUE
exm33277	1	26131638	A	G	0.9827	0.0123	0.0361	0.733	120571	0.9935	rs35019869	SEPN1	exonic;nonsynonymous	TRUE	TRUE	FALSE	FALSE
exm33278	1	26131644	G	A	0.9983	0.0448	0.1259	0.7219	116120	0.1676	rs201692549	SEPN1	exonic;nonsynonymous	TRUE	TRUE	FALSE	FALSE
exm33280	1	26131654	A	G	0.7831	0.015	0.0114	0.188	120569	0.6161	rs7349185	SEPN1	exonic;nonsynonymous	TRUE	TRUE	FALSE	FALSE
exm33299	1	26136244	A	G	0.0061	0.1585	0.1462	0.2784	92153	0.7328	rs121908188	SEPN1	exonic;nonsynonymous	TRUE	TRUE	FALSE	TRUE
exm33331	1	26140573	A	C	0.7825	0.0064	0.0115	0.5763	116962	0.4519	rs2294228	SEPN1	exonic;nonsynonymous	TRUE	TRUE	FALSE	FALSE
exm33340	1	26142081	A	G	0.0023	0.067	0.175	0.702	89206	0.963	rs147131452	SEPN1	exonic;nonsynonymous	TRUE	TRUE	FALSE	FALSE
exm33356	1	26150160	T	C	0.001	0.322	0.3228	0.3186	41127	0.7713	rs199996657	FAM54B	exonic;nonsynonymous	TRUE	TRUE	FALSE	TRUE
exm33370	1	26153114	T	C	0.0011	0.3132	0.1637	0.05578	110004	0.8708	rs201393961	FAM54B	exonic;nonsynonymous	TRUE	TRUE	FALSE	TRUE
exm33400	1	26161593	C	T	0.0011	0.1816	0.217	0.4026	104955	0.8488	rs78766448	C1orf135	exonic;nonsynonymous	TRUE	TRUE	FALSE	FALSE
exm33419	1	26162016	T	C	0.0018	0.0034	0.1657	0.9835	95981	0.2005	rs140435244	C1orf135	exonic;nonsynonymous	TRUE	TRUE	FALSE	FALSE
exm2251114	1	26162258	T	C	0.0014	0.4139	0.6748	0.5396	4710	1	rs202007540	C1orf135	exonic;synonymous	TRUE	FALSE	FALSE	FALSE
exm33430	1	26162313	G	T	0.0586	0.0183	0.02	0.3615	120569	0.3949	rs34449716	C1orf135	exonic;nonsynonymous	TRUE	TRUE	FALSE	FALSE
exm1781783	1	26189349	T	G	0.0012	0.3413	0.5836	0.5587	7547	0.8155	rs141212470	PAQR7	exonic;nonsynonymous	TRUE	TRUE	FALSE	TRUE
exm33461	1	26189517	T	C	0.0094	0.0201	0.0504	0.6895	120571	0.9483	rs6689014	PAQR7	exonic;nonsynonymous	TRUE	TRUE	FALSE	TRUE
exm33466	1	26189652	T	C	0.0012	0.0727	0.2276	0.7492	70794	0.9938	rs55948644	PAQR7	exonic;nonsynonymous	TRUE	TRUE	FALSE	FALSE
exm33490	1	26190120	T	C	0.001	0.2329	0.4355	0.5928	34598	0.7101	rs149765684	PAQR7	exonic;nonsynonymous	TRUE	TRUE	FALSE	TRUE
exm33499	1	26190188	T	C	0.9985	0.0281	0.1473	0.8488	113275	0.7966	rs140408744	PAQR7	exonic;nonsynonymous	TRUE	TRUE	FALSE	FALSE
exm2233038	1	26212220	C	A	0.0011	0.0483	0.2713	0.8588	74806	0.3839	rs188562570	STMN1	exonic;nonsynonymous	TRUE	TRUE	FALSE	FALSE
exm33531	1	26212261	G	A	0.9977	0.0952	0.1538	0.536	118227	0.6611	rs79085598	STMN1	exonic;nonsynonymous	TRUE	TRUE	FALSE	FALSE
exm33548	1	26288523	G	A	0.9989	0.1752	0.3496	0.6164	58970	0.8966	rs200452453	PAFAH2	exonic;nonsynonymous	TRUE	TRUE	FALSE	TRUE
exm33549	1	26299050	G	A	0.9818	0.0166	0.0358	0.6431	120569	0.3398	rs35020920	PAFAH2	exonic;splicing;synonymous	TRUE	TRUE	TRUE	TRUE
exm33565	1	26303228	A	G	0.0034	0.1163	0.0876	0.1845	114045	0.9617	rs150853838	PAFAH2	exonic;nonsynonymous	TRUE	TRUE	FALSE	TRUE
exm33574	1	26310469	T	C	0.0015	0.1381	0.2335	0.5542	54137	0.4539	rs144145386	PAFAH2	exonic;nonsynonymous	TRUE	TRUE	FALSE	TRUE
exm33575	1	26310477	G	A	0.0012	1.0034	0.569	0.07782	22525	0.5946	rs34317686	PAFAH2	exonic;nonsynonymous	TRUE	TRUE	FALSE	FALSE
exm33595	1	26314810	A	G	0.0011	0.746	0.3465	0.03132	46105	0.2041	rs79851686	PAFAH2	exonic;nonsynonymous	TRUE	TRUE	FALSE	TRUE
exm33612	1	26317303	T	C	0.001	0.2356	0.1806	0.192	104201	0.9544	rs148837170	PAFAH2	exonic;nonsynonymous	TRUE	TRUE	FALSE	TRUE
exm33617	1	26349187	T	C	0.0013	0.0241	0.1617	0.8817	113276	0.8587	rs141728988	EXTL1	exonic;nonsynonymous	TRUE	TRUE	FALSE	FALSE
exm33619	1	26349220	C	G	0.9981	0.0728	0.1464	0.6188	85420	0.2944	rs138085133	EXTL1	exonic;nonsynonymous	TRUE	TRUE	FALSE	TRUE
exm33625	1	26349342	A	G	0.001	0.1445	0.3972	0.716	34588	0.7857	rs139598123	EXTL1	exonic;nonsynonymous	TRUE	TRUE	FALSE	FALSE
exm33631	1	26349417	A	G	0.001	0.1272	0.1696	0.4534	111151	0.555	rs143592255	EXTL1	exonic;nonsynonymous	TRUE	TRUE	FALSE	FALSE
exm33636	1	26349625	A	G	0.0023	0.0217	0.1331	0.8705	103404	0.9547	rs34277678	EXTL1	exonic;nonsynonymous	TRUE	TRUE	FALSE	FALSE
exm33653	1	26355691	C	T	0.9959	0.0211	0.0827	0.7988	120574	0.5606	rs149608406	EXTL1	exonic;nonsynonymous	TRUE	TRUE	FALSE	FALSE
exm33654	1	26355692	G	A	0.9975	0.042	0.1231	0.7328	89483	0.9941	rs140176340	EXTL1	exonic;nonsynonymous	TRUE	TRUE	FALSE	FALSE
exm33658	1	26355745	A	G	0.0193	0.0668	0.1539	0.6643	20225	0.6229	rs141005742	EXTL1	exonic;nonsynonymous	TRUE	TRUE	FALSE	FALSE
exm33676	1	26357072	A	C	0.0012	0.8734	0.4933	0.07666	9409	0.6374	rs149977883	EXTL1	exonic;nonsynonymous	TRUE	TRUE	FALSE	FALSE
exm33681	1	26357656	C	A	0.3066	0.0001	0.0108	0.9944	101574	0.4854	rs2736831	EXTL1	exonic;nonsynonymous	TRUE	TRUE	FALSE	FALSE
exm33714	1	26361669	A	C	0.0052	0.0262	0.0673	0.6971	119623	0.1998	rs61742342	EXTL1	exonic;nonsynonymous	TRUE	TRUE	FALSE	FALSE
[truncated: 111,322 more rows]

## Sheet:  III GWAS screened SNVs
							GWAS screened non-synonymous SNVs associated with coronary artery disease
		Number	Chromosome	Position	Effect_allele	Other_allele	Effect_allele_freq	log_OR	se	p-value	N_samples	p-heterogeneity	dbSNPID	Gene name
		1	6	160961137	C	T	0.021	0.431	0.043	9.7e-24	66085	0.009	rs3798220	LPA
		2	19	45412079	C	T	0.921	0.143	0.018	9.8e-16	119170	0.002	rs7412	APOE
		3	10	91007360	G	T	0.302	0.087	0.011	1e-15	102754	0.009	rs1051338	LIPA
		4	2	203765756	C	T	0.131	0.11	0.014	1.3e-15	120502	0.342	rs35212307	WDR12
		5	2	203846817	T	A	0.131	0.11	0.014	1.9e-15	120537	0.347	rs72932557	ALS2CR8
		6	12	111884608	T	C	0.491	0.073	0.01	7.1e-14	111827	0.434	rs3184504	SH2B3
		7	7	129663496	C	T	0.621	0.07	0.01	4.1e-13	120566	0.03	rs11556924	ZC3HC1
		8	6	160557643	T	C	0.017	0.285	0.04	1.8e-12	95403	0.063	rs2282143	SLC22A1
		9	1	55505647	G	T	0.984	0.244	0.04	8e-10	120564	0.2	rs11591147	PCSK9
		10	1	222919895	G	T	0.689	0.062	0.01	1.1e-09	118099	0.049	rs2378607	FAM177B
		11	10	30316072	G	C	0.437	0.056	0.01	3.9e-09	120572	0.776	rs3739998	KIAA1462
		12	3	153839866	C	G	0.867	0.085	0.015	8.2e-09	102183	0.426	rs12493885	ARHGEF26
		13	1	222923351	G	A	0.815	0.069	0.012	1.2e-08	120573	0.498	rs6683071	FAM177B
		14	2	233633460	A	G	0.345	0.056	0.01	1.5e-08	120561	0.49	rs1801251	KCNJ13
		15	9	21816758	G	A	0.587	0.051	0.01	7.7e-08	120556	0.756	rs7023954	MTAP
		16	9	113169775	C	T	0.037	0.132	0.025	1.1e-07	120498	0.733	rs111245230	SVEP1
		17	5	121413208	T	C	0.17	0.065	0.012	1.7e-07	120547	0.146	rs1800449	LOX
		18	12	112375990	A	C	0.833	0.068	0.013	2.9e-07	111809	0.469	rs3752630	TMEM116
		19	12	124427306	T	A	0.682	0.051	0.01	4.3e-07	120538	0.019	rs11057401	CCDC92
		20	17	40257163	C	T	0.172	0.066	0.013	5.9e-07	100274	0.058	rs2074158	DHX58
		21	4	95496882	C	T	0.692	0.051	0.01	7.1e-07	120569	0.402	rs2452600	PDLIM5
		22	1	222802376	A	G	0.826	0.061	0.012	9.7e-24	120573	0.136	rs2936052	MIA3
		23	9	21970916	T	C	0.033	0.13	0.026	8.5e-07	120573	0.494	rs3731249	CDKN2A
		24	17	73926121	C	A	0.777	0.056	0.011	9.1e-07	119343	0.347	rs1135889	FBF1
		25	1	222803204	A	G	0.825	0.06	0.012	1.5e-06	120573	0.139	rs2936051	MIA3
		26	17	73827205	T	C	0.682	0.048	0.01	1.9e-06	118127	0.429	rs1135688	UNC13D
		27	19	41869392	T	C	0.317	0.047	0.01	2.7e-06	120570	0.933	rs2241714	B9D2
		28	6	31929014	C	A	0.714	0.059	0.013	2.8e-06	111794	0.496	rs437179	SKIV2L
		29	17	40274873	C	A	0.232	0.057	0.012	3e-06	93944	0.204	rs1122326	HSPB9
		30	17	2091765	T	C	0.322	0.047	0.01	3.2e-06	120570	0.705	rs903160	SMG6
		31	1	16042766	T	C	0.74	0.05	0.011	3.7e-06	120571	0.646	rs12091750	PLEKHM2
		32	6	32050067	C	T	0.516	0.049	0.011	3.7e-06	111816	0.999	rs185819	TNXB
		33	16	72003952	C	G	0.247	0.05	0.011	3.7e-06	120531	0.933	rs35259348	PKD1L3
		34	17	73949540	C	G	0.659	0.046	0.01	3.8e-06	120569	0.469	rs1135640	ACOX1
		35	1	153615820	A	G	0.018	0.164	0.036	4.2e-06	120575	0.752	rs74844193	CHTOP
		36	6	161006077	C	T	0.966	0.12	0.026	4.2e-06	120563	0.272	rs41272114	LPA
		37	8	19819724	C	G	0.9	0.072	0.016	4.9e-06	120565	0.276	rs328	LPL
		38	3	153839959	T	C	0.752	0.048	0.011	8.5e-06	120570	0.891	rs59508481	ARHGEF26
		39	12	56234499	G	A	0.001	2.24	0.504	8.8e-06	8423	1	rs147680624	MMP19
		40	17	73922941	T	C	0.659	0.044	0.01	1.2e-05	120559	0.364	rs2305913	FBF1
		41	9	136136770	C	A	0.762	0.048	0.011	1.3e-05	120573	0.473	rs688976	ABO
		42	1	2411245	A	G	0.013	0.251	0.058	1.3e-05	82967	0.307	rs41315664	PLCH2
		43	9	136131347	G	A	0.764	0.048	0.011	1.5e-05	120547	0.404	rs8176745	ABO
		44	15	79089111	A	G	0.559	0.065	0.015	1.5e-05	40832	0.237	rs3825807	ADAMTS7
		45	9	136135238	C	T	0.762	0.048	0.011	1.7e-05	120567	0.46	rs549446	ABO
		46	16	31096495	C	G	0.004	0.424	0.099	1.9e-05	104128	0.474	rs72785539	PRSS53
		47	1	109838918	T	C	0.931	0.08	0.019	2.1e-05	120571	0.824	rs629001	MYBPHL
		48	5	148596546	G	A	0.001	0.586	0.138	2.1e-05	118556	0.988	rs148615457	ABLIM3
		49	2	85780536	T	C	0.327	0.042	0.01	2.2e-05	120538	0.844	rs699664	GGCX
		50	9	136131472	A	T	0.764	0.047	0.011	2.2e-05	120511	0.422	rs8176740	ABO
		51	2	204154552	C	T	0.445	0.04	0.01	2.3e-05	120567	0.482	rs1048013	CYP20A1
		52	3	57882601	T	C	0.253	0.045	0.011	2.6e-05	120567	0.0004	rs17058639	SLMAP
		53	17	47039132	C	T	0.529	0.039	0.009	2.8e-05	120567	0.097	rs2291725	GIP
		54	17	64210580	C	A	0.033	0.112	0.027	2.9e-05	120565	0.196	rs1801689	APOH
		55	19	8429323	G	A	0.979	0.141	0.034	3e-05	119375	0.111	rs116843064	ANGPTL4
		56	1	230845794	G	A	0.416	0.04	0.01	3.1e-05	120572	0.133	rs699	AGT
		57	1	3328659	T	C	0.154	0.054	0.013	3.5e-05	120572	0.493	rs2493292	PRDM16
		58	11	7716849	G	C	0.001	0.551	0.134	3.7e-05	118553	0.916	rs200352564	OVCH2
		59	4	187158034	G	A	0.496	0.039	0.009	3.9e-05	119729	0.398	rs3733402	KLKB1
		60	11	75152243	C	T	0.282	0.043	0.01	3.9e-05	120558	0.67	rs571353	GDPD5
		61	11	64026639	G	A	0.834	0.052	0.013	4e-05	119277	0.325	rs12146487	PLCB3
		62	19	41944237	C	T	0.4	0.039	0.01	4.2e-05	120567	0.171	rs2231940	ATP5SL
		63	14	75574087	T	C	0.482	0.038	0.009	5.2e-05	120570	0.57	rs10146482	NEK9
		64	10	30316208	T	C	0.583	0.038	0.01	5.5e-05	120574	0.823	rs2185724	KIAA1462
		65	14	75513828	G	A	0.539	0.038	0.009	5.8e-05	120575	0.217	rs175080	MLH3
		66	6	29141743	G	A	0.966	0.12	0.03	6.4e-05	107617	0.525	rs3129157	OR2J2
		67	18	47093864	C	T	0.7	0.041	0.01	6.4e-05	120568	0.686	rs2000813	LIPG
		68	2	218674697	C	T	0.396	0.038	0.01	6.4e-05	120566	0.342	rs918949	TNS1
		69	17	72700943	A	G	0.187	0.051	0.013	6.4e-05	101586	0.701	rs35489971	CD300LF
		70	7	122635469	C	A	0.002	1.275	0.319	6.4e-05	51945	0.473	rs34215184	TAS2R16
		71	17	46939658	C	G	0.697	0.044	0.011	6.5e-05	99386	0.544	rs10278	CALCOCO2
		72	1	38289383	C	T	0.295	0.041	0.01	6.6e-05	120559	0.012	rs12751325	MTF1
		73	2	218683154	A	G	0.392	0.038	0.01	6.7e-05	120565	0.468	rs2571445	TNS1
		74	12	21331549	T	C	0.84	0.051	0.013	6.9e-05	120435	0.147	rs4149056	SLCO1B1
		75	14	75538217	T	G	0.483	0.039	0.01	7.2e-05	102753	0.52	rs3742778	ZC2HC1C
		76	11	107197640	C	T	0.336	0.039	0.01	7.5e-05	120529	0.038	rs3758911	CWF19L2
		77	17	73886888	A	G	0.663	0.044	0.011	7.8e-05	92315	0.175	rs3760128	TRIM65
		78	19	17396344	G	A	0.972	0.115	0.029	8.1e-05	120572	0.504	rs77683348	ANKLE1
		79	11	17418477	C	A	0.374	0.038	0.01	9.6e-05	120564	0.317	rs757110	ABCC8
		80	8	30699807	G	A	0.001	1.113	0.285	9.7e-05	57365	0.886	rs183854485	TEX15
		81	4	3449652	A	G	0.07	0.072	0.018	9.8e-05	120464	0.09	rs16844401	HGFAC

## Sheet: IV previous association
		Previously reported association of non-synonymous SNVs (corresponding genes) with CAD & suggested functional pathways
Gene (SNV ID)	Chromosome: position	p-value	Corresponding molecular functions
Reported by CARDIoGRAM Exome Investigators.(1)
LPA (rs3798220)	6:160,961,137	9.7e-24	Fibronectin binding, serine peptidase & endopeptidase activity, heparin binding, hydrolase activity & apolipoprotein binding.
PCSK9 (rs11591147)	1:55,505,647	8e-10	RNA binding, serine endopeptidase & peptidase activity, sodium channel inhibitor activity, LDL & VLDL particle binding, apolipoprotein binding & protein self-association.
SVEP1 (rs111245230)	9:113,169,775	1.1e-07	Chromatin binding & calcium ion binding.
ANGPTL4 (rs116843064)	19:8,429,323	3e-05	Enzyme inhibitor & protein binding.
Reported by Webb at al.(2)
APOE (rs7412)	19:45,412,079	9.8e-16	Amyloid-beta binding, signal receptor binding, lipid transporter, phospholipid binding, heparin binding, antioxidant binding, tau protein binding, LDL/VLDL receptor binding & lipoprotein binding
WDR12 (rs35212307)	2:203,765,756	1.3e-15	Protein binding & ribonucleoprotein complex binding.
SH2B3 (rs3184504)	12:111,884,608	7.1e-14	Tyrosine kinase adaptor activity, SH3/SH2 adaptor activity & stem cell factor receptor binding.
ZC3HC1 (rs11556924)	7:129,663,496	4.1e-13	Protein binding, zinc ion binding & protein kinase binding.
SMG6 (rs903160)	17:2,091,765	3.2e-06	DNA/RNA binding, nuclease/endonuclease activity, telomerase RNA/telomeric DNA binding, hydrolase activity & metal ion binding.
LPL (rs328)	8:19,819,724	4.9e-06	Lipoprotein binding, heparin binding, calcium ion binding & phospholipase activity.
ABO (rs688976)	9:136,136,770	1.3e-05	Glycoprotein-fucosylgalactoside alpha-N-acetylgalactosaminyltransferase activity.
Corresponding with Van der Hast et al.(3)
DHX58 (rs2074158)	17:40,257,163	5.9e-07	Nucleotide binding, DNA/RNA binding, helicase binding & ATP/Zinc ion binding.
PLCH2 (rs41315664)	1:2,411,245	1.3e-05	Phosphatidylinositol phospholipase C activity, calcium ion binding & hydrolase activity.
AGT (rs699)	1:230,845,794	3.1e-05	Serine endopeptidase activity, hormone/growth factor activity & Type 1 & 2 angiotensin receptor binding.
PRDM16 (rs2493292)	1:3,328,659	3.5e-05	Nucleic acid binding, DNA binding, methyltransferase activity, SMAD binding, histone activity & transcription coregulator activity.
HGFAC (rs16844401)	4:3,449,652	9.8e-05	Serine endopeptidase, peptidase &hydrolase activity.
KIAA1462 (rs3739998)	10:30,316,072	3.9e-09	Cell adhesion, MAPK regulation & VEGF signaling pathway.
SLC22A1 (rs2282143)	6:160,557,643	1.8e-12	Acetylcholine transmembrane transporter activity & dopamine/norepinephrine:sodium symporter activity.
Other previously reported CAD SNVs identified in the final data set.(4–7)
LIPA (rs1051338)	10:91,007,360	1e-15	Sterol esterase activity, lipase activity & hydrolase activity.
ARHGEF26 (rs12493885)	3:153,839,866	8.2e-09	Guanyl-nucleotide exchange factor activity.
ALS2CR8 (rs72932557)	2:203,846,817	1.9e-15	DNA binding, transcription factor activity & RNA polymerase II cis-regulatory region sequence specific DNA binding.
KCNJ13 (rs1801251)	2:233,633,460	1.5e-08	Voltage-gated ion channel activity, inward rectifier & potassium channel activity.
SNVs not yet identified to be significantly associated with CAD
FAM177B (rs2378607)	1:222,919,895	1.1e-09	Neurocognitive health. No molecular pathway reported.
FAM177B (rs6683071)	1:222,923,351	1.2e-08	Neurocognitive health. No molecular pathway reported.
Notes for Table:
Highlighted SNPs (p < 5E-08 & Phet >= 0.1)
SNVs: Single Nucleotide Variants
LDL: Low Density Lipoprotein
VLDL: Very Low Density Lipoprotein
SMAD: Small Mothers Against Decapentaplegic genes (Transcription growth factor beta family)
1	Myocardial Infarction Genetics and CARDIoGRAM Exome Consortia Investigators, Stitziel NO, Stirrups KE, Masca NGD, Erdmann J, Ferrario PG, et al. Coding Variation in ANGPTL4, LPL, and SVEP1 and the Risk of Coronary Disease. N Engl J Med. 2016 24;374(12):1134–44.
2	Webb TR, Erdmann J, Stirrups KE, Stitziel NO, Masca NGD, Jansen H, et al. Systematic Evaluation of Pleiotropy Identifies 6 Further Loci Associated With Coronary Artery Disease. J Am Coll Cardiol. 2017 Feb 21;69(7):823–36.
3	van der Harst P, Verweij N. Identification of 64 Novel Genetic Loci Provides an Expanded View on the Genetic Architecture of Coronary Artery Disease. Circ Res. 2018 02;122(3):433–43.
4	Klarin D, Zhu QM, Emdin CA, Chaffin M, Horner S, McMillan BJ, et al. Genetic analysis in UK Biobank links insulin resistance and transendothelial migration pathways to coronary artery disease. Nat Genet. 2017 Sep;49(9):1392–7.
5	Nelson CP, Goel A, Butterworth AS, Kanoni S, Webb TR, Marouli E, et al. Association analyses based on false discovery rate implicate new loci for coronary artery disease. Nat Genet. 2017 Sep;49(9):1385–91.
6	Charmet R, Duffy S, Keshavarzi S, Gyorgy B, Marre M, Rossing P, et al. Novel risk genes identified in a genome-wide association study for coronary artery disease in patients with type 1 diabetes. Cardiovasc Diabetol. 2018 25;17(1):61.
7	Coronary Artery Disease (C4D) Genetics Consortium. A genome-wide association study in Europeans and South Asians identifies five new loci for coronary artery disease. Nat Genet. 2011 Mar 6;43(4):339–44.

## Sheet: V VEGAS2 GBA
			Versatile Gene Based Association Study-2 of CARDioGRAM Exome non-synonymous SNVs
Rank	Chr	Gene	nSNPs	nSims	Start	Stop	Test	Pvalue	TopSNP	TopSNP-pvalue
1	10	KIAA1462	3	1000000	30301728	30348488	51.6338	9.99999e-07	rs3739998	3.94e-09
2	10	LIPA	2	1000000	90973325	91011796	64.9183	9.99999e-07	rs1051338	1e-15
3	1	FAM177B	2	1000000	222910557	222924002	69.5988	9.99999e-07	rs2378607	1.121e-09
4	1	PCSK9	4	1000000	55505148	55530526	62.9607	9.99999e-07	rs11591147	8.033e-10
5	3	ARHGEF26	3	1000000	153838791	153975616	53.6043	9.99999e-07	rs12493885	8.282e-09
6	7	ZC3HC1	3	1000000	129658125	129691291	62.4748	9.99999e-07	rs11556924	4.112e-13
7	8	LPL	3	1000000	19796581	19824770	41.408	9.99999e-07	rs328	4.953e-06
8	17	FBF1	4	1000000	73906617	73937119	46.4612	2e-06	rs1135889	9.129e-07
9	1	MIA3	3	1000000	222791443	222841351	49.0249	5e-06	rs2936052	7.135e-07
10	1	CELSR2	3	1000000	109792640	109818378	26.1239	6.99999e-06	rs72703203	0.0001225
11	17	UNC13D	2	1000000	73823307	73840798	23.9839	8.99999e-06	rs1135688	1.986e-06
12	17	DHX58	5	1000000	40253421	40264751	39.8187	1.5e-05	rs2074158	5.934e-07
13	1	MYBPHL	3	1000000	109834986	109849663	24.9765	1.7e-05	rs629001	2.095e-05
14	6	LPA	7	1000000	160952514	161087407	39.2051	1.8e-05	rs41272114	4.249e-06
15	9	ABO	15	1000000	136130562	136150630	122.478	2.2e-05	rs688976	1.283e-05
16	17	ACOX1	2	1000000	73937588	73975515	21.3709	3e-05	rs1135640	3.815e-06
17	11	PLCB3	2	1000000	64018994	64036924	22.3297	3.1e-05	rs12146487	3.984e-05
18	11	KCNJ11	3	1000000	17406795	17410878	38.1349	3.4e-05	rs5215	0.0001904
19	18	LIPG	2	1000000	47088426	47119278	21.0557	4.8e-05	rs2000813	6.376e-05
20	11	CWF19L2	4	1000000	107197071	107328572	35.2885	6.09999e-05	rs3758911	7.478e-05
21	19	ANKLE1	6	1000000	17392453	17398455	66.7509	6.99999e-05	rs77683348	8.057e-05
22	2	TNS1	10	1000000	218664511	218808796	47.6134	9.39999e-05	rs918949	6.393e-05
23	15	ADAMTS7	2	1000000	79051544	79103773	18.7284	0.000103	rs3825807	1.52e-05
24	4	PDLIM5	4	1000000	95373007	95589378	27.8266	0.000108	rs2452600	5.974e-07
25	12	HNF1A	3	1000000	121416548	121440314	28.8535	0.00011	rs1169288	0.0003985
26	2	CYP20A1	2	1000000	204103163	204170563	18.5793	0.000114	rs1048013	2.278e-05
27	12	SLCO1B1	4	1000000	21284127	21392730	27.4237	0.000123	rs4149056	6.946e-05
28	17	RAB37	3	1000000	72667255	72743474	28.5922	0.000125	rs35489971	6.402e-05
29	17	CD300LF	3	1000000	72690446	72709139	28.5922	0.000129	rs35489971	6.402e-05
30	17	SMG6	4	1000000	1963132	2207069	27.6712	0.000131	rs903160	3.17e-06
31	2	ARHGAP25	2	1000000	68961912	69053957	20.3768	0.000135	rs10177248	0.001174
32	4	HGFAC	5	1000000	3443725	3451213	27.6506	0.000144	rs16844401	9.778e-05
33	2	LRRFIP1	4	1000000	238536223	238690290	33.45	0.000183	rs11680012	0.001854
34	17	CALCOCO2	4	1000000	46908349	46942607	23.4928	0.000184	rs10278	6.454e-05
35	11	QSER1	2	1000000	32914723	33001814	17.1716	0.000196	rs62618693	0.000195
36	19	ATP5SL	2	1000000	41937222	41945843	16.8648	0.000202	rs2231940	4.209e-05
37	2	ABCG8	3	1000000	44066102	44105605	21.3502	0.000206	rs11887534	0.0001548
38	1	AGT	2	1000000	230838271	230850336	21.3192	0.000216	rs699	3.057e-05
39	6	UBR2	2	1000000	42531759	42661243	17.5876	0.000232	rs62414610	0.0005858
40	1	PRDM16	2	1000000	2985741	3355185	17.1304	0.00024	rs2493292	3.512e-05
41	1	MOB3C	3	1000000	47073386	47082563	34.2334	0.000244	rs6671527	0.0001469
42	19	ANGPTL4	2	1000000	8429010	8439259	17.4144	0.000252	rs116843064	3.022e-05
43	11	BDNF	2	1000000	27676441	27743605	16.7433	0.000257	rs6265	0.0001235
44	22	ARVCF	4	1000000	19957401	20004309	30.0976	0.000257	rs2240717	0.0003218
45	2	TFPI	2	1000000	188328957	188419219	17.0077	0.000272	rs7586970	0.000309
46	14	NEK9	3	1000000	75548817	75593778	19.5548	0.000307	rs10146482	5.152e-05
47	4	CYP4V2	3	1000000	187112673	187134617	18.9415	0.000366	rs13146272	0.0009029
48	11	ABCC8	2	1000000	17414431	17498392	16.5246	0.000402	rs757110	9.624e-05
49	19	RGL3	2	1000000	11504731	11530018	15.6901	0.000518999	rs167479	0.0002176
50	3	COL6A5	16	1000000	130064358	130203690	79.9551	0.000638999	rs12488457	0.0003332
51	6	OR2B6	2	1000000	27925018	27925960	14.5938	0.000730999	rs7767176	0.0001334
52	19	PLAUR	2	1000000	44150246	44174498	15.1845	0.000740999	rs4760	0.00245
53	11	MMP12	2	1000000	102733463	102745764	14.3825	0.000811999	rs652438	0.001089
54	11	ANGPTL5	2	1000000	101761404	101787253	14.2645	0.000861999	rs3858418	0.0004248
55	21	KRTAP26-1	2	1000000	31691449	31692607	17.6725	0.000893999	rs3804007	0.0006057
56	1	AGMAT	2	1000000	15898193	15911605	17.1914	0.000896999	rs11580170	0.0001565
57	12	C12orf54	2	1000000	48876285	48890297	14.8399	0.000930999	rs11458	0.006193
58	11	MS4A6A	3	100000	59939079	59952139	16.3409	0.00095999	rs7232	0.0022
59	19	LONP1	2	1000000	5691844	5720463	13.8964	0.000961999	rs35804229	0.004475
60	15	AVEN	3	100000	34158427	34331303	16.2236	0.00098999	rs2241647	0.0003651
61	2	ORC4	2	100000	148687965	148779173	14.7593	0.00102999	rs2307394	0.0005379
62	16	PKD1L3	12	100000	71963440	72033877	56.4179	0.00104999	rs35259348	3.778e-06
63	6	TSPYL4	3	100000	116571130	116575261	17.2669	0.00104999	rs2232470	0.001421
64	6	HSPA1L	3	100000	31777395	31782835	17.1947	0.00107999	rs2227956	0.0002948
65	14	MLH3	4	100000	75480466	75518235	18.6283	0.00108999	rs175080	5.773e-05
66	2	KDM3A	2	100000	86668270	86719839	14.3275	0.00117999	rs2030259	0.001182
67	22	ASCC2	4	100000	30184596	30234293	32.99	0.00120999	rs11549795	0.00188
68	5	HAVCR1	2	100000	156456530	156485970	14.6185	0.00123999	rs1553316	0.0001325
69	12	NACA	5	100000	57106210	57119326	38.222	0.00126999	rs2926747	0.0009173
70	4	KLKB1	3	100000	187148671	187179625	18.7181	0.00131999	rs3733402	3.92e-05
71	6	PHACTR2	2	100000	143929316	144152322	13.5161	0.00136999	rs41285023	0.001415
72	12	FAM186A	9	100000	50721094	50790405	43.562	0.00154998	rs6580741	0.0006592
73	9	CNTRL	4	100000	123850573	123939886	21.3872	0.00158998	rs10818503	0.0006678
74	9	TRAF1	2	100000	123664670	123691451	13.1541	0.00162998	rs34119250	0.001775
75	2	ABCG5	2	100000	44039610	44065958	13.612	0.00166998	rs6756629	0.0007483
76	13	ARL11	2	100000	50202434	50208008	13.4045	0.00174998	rs147120792	0.008448
77	14	HEATR5A	5	100000	31760993	31889788	19.8142	0.00174998	rs61754158	0.0005959
78	22	PNPLA3	4	100000	44319618	44343448	19.5783	0.00176998	rs738409	0.0004355
79	1	SLC1A7	3	100000	53552850	53608304	15.4943	0.00180998	rs116623976	0.0006502
80	3	DNAH12	13	100000	57327726	57530071	49.3692	0.00185998	rs6806444	0.0001399
81	12	SLC15A5	3	100000	16341418	16430619	14.9647	0.00195998	rs1852450	0.0006821
82	1	AP4B1	2	100000	114437370	114447741	17.9715	0.00215998	rs1217397	0.001618
83	6	ANKRD6	4	100000	90142896	90343553	21.2495	0.00216998	rs16881983	0.002724
84	1	DIEXF	2	100000	210001311	210030910	12.5655	0.00222998	rs61747285	0.0003939
85	19	BCAM	5	100000	45312315	45324678	25.0972	0.00235998	rs28399653	0.0004971
86	2	ZDBF2	4	100000	207139364	207179150	21.6375	0.00235998	rs79484112	0.001383
87	3	MST1R	4	100000	49924435	49941306	22.1813	0.00239998	rs2230590	0.003041
88	9	SVEP1	20	100000	113127528	113342160	57.6446	0.00239998	rs111245230	1.051e-07
89	19	PPP1R15A	8	100000	49375648	49379319	42.4801	0.00254997	rs35087747	0.0001942
90	6	NFKBIL1	2	100000	31514627	31526606	11.8525	0.00263997	rs3130062	0.001053
91	7	TMEM106B	2	100000	12250847	12276890	12.4471	0.00266997	rs3173615	0.0004253
92	15	TRIM69	4	100000	45028559	45060025	27.5813	0.00267997	rs2470911	0.00251
93	15	DYX1C1	4	100000	55709953	55800432	17.6274	0.00271997	rs77641439	0.00633
94	11	CCDC88B	4	100000	64107689	64125006	18.5486	0.00275997	rs685870	0.007869
95	11	ZPR1	2	100000	116649275	116658739	11.7146	0.00283997	rs35120633	0.002197
96	7	AQP1	2	100000	30951414	30965131	11.6612	0.00285997	rs28362731	0.001396
97	19	ZNF614	4	100000	52516576	52531680	26.1385	0.00286997	rs45596739	0.001209
98	6	NT5DC1	3	100000	116421998	116566853	15.5354	0.00291997	rs2228547	0.0006681
99	19	SYCE2	2	100000	13009893	13030086	11.7765	0.00301997	rs8012	0.004515
100	6	COL10A1	3	100000	116440084	116447296	15.5354	0.00301997	rs2228547	0.0006681
101	16	EEF2K	3	100000	22217591	22300066	21.0698	0.00304997	rs9935059	0.0009113
102	4	LPHN3	2	100000	62362838	62938168	11.5672	0.00307997	rs35106420	0.005709
103	11	PGM2L1	3	100000	74041360	74109502	14.2164	0.00308997	rs36014178	0.000192
104	19	GCDH	2	100000	13001942	13010813	11.7765	0.00321997	rs8012	0.004515
105	21	KRTAP24-1	2	100000	31653626	31655276	11.2515	0.00348997	rs78287602	0.01009
106	2	BAZ2B_1	5	100000	160175489	160473112	23.0431	0.00350996	rs116085584	0.001334
107	13	COL4A2	3	100000	110959630	111165373	13.8228	0.00361996	rs9583500	0.003321
108	2	SPHKAP	5	100000	228844669	229046361	18.9276	0.00381996	rs16824283	0.006443
109	11	NELL1	3	100000	20691096	21597229	13.6334	0.00384996	rs8176785	0.004402
110	15	BBS4	2	100000	72978519	73030817	11.176	0.00384996	rs2277598	0.001334
111	17	B4GALNT2	4	100000	47209821	47247351	15.7476	0.00389996	rs7207403	0.0007606
112	22	LOC101929664	2	100000	30404730	30476469	11.0245	0.00401996	rs41278853	0.003524
113	12	C12orf71	2	100000	27233989	27235455	12.2874	0.00405996	rs708167	0.00765
114	2	APOB	13	100000	21224300	21266945	38.9603	0.00411996	rs533617	0.0001087
115	22	MTMR3	2	100000	30279157	30426857	11.0245	0.00426996	rs41278853	0.003524
116	8	MCPH1	6	100000	6264112	6501140	25.9872	0.00434996	rs2083914	0.0001473
117	16	DHODH	2	100000	72042642	72059316	11.0373	0.00444996	rs3213422	0.0008964
118	11	SIGIRR	2	100000	405715	417397	10.8169	0.00449996	rs117739035	0.001175
119	6	TSPYL1	3	100000	116596021	116601280	13.6061	0.00453995	rs45490498	0.008854
120	2	STRN	2	100000	37064840	37193615	10.6942	0.00484995	rs77353404	0.004491
121	1	NAV1	2	100000	201617449	201796102	10.741	0.00497995	rs16849342	0.005065
122	17	CHRNE	3	100000	4801063	4806369	12.9255	0.00500995	rs35400274	0.02119
123	15	DYX1C1-CCPG1	8	100000	55647420	55790782	30.2516	0.00501995	rs77641439	0.00633
124	6	SLC17A3	2	100000	25845327	25874471	13.2819	0.00503995	rs1165165	0.004667
125	1	IPO9-AS1	2	100000	201657383	201798687	10.741	0.00508995	rs16849342	0.005065
126	2	COL6A3	5	100000	238232654	238322850	21.9642	0.00535995	rs1131296	0.002508
127	1	PPM1J	2	100000	113252615	113257950	10.5009	0.00537995	rs34611728	0.00524
128	10	PDZD8	3	100000	119042605	119134937	12.8269	0.00545995	rs78645354	0.004115
129	9	C5	2	100000	123714613	123812554	10.6188	0.00555994	rs17612	0.001263
130	2	TPO	3	100000	1417232	1546499	18.0298	0.00558994	rs1126799	0.003702
131	17	XYLT2	4	100000	48423392	48438546	15.7827	0.00568994	rs113835371	0.002463
132	3	ZNF589	2	100000	48282595	48312479	15.2825	0.00573994	rs11718329	0.004857
133	6	HLA-DQA1	5	100000	32605182	32611429	23.372	0.00581994	rs1071630	0.00165
134	14	SPTB	3	100000	65213000	65289866	13.3468	0.00584994	rs229587	0.005291
135	2	LOC101929319	2	100000	152194341	152235885	11.3978	0.00589994	rs1046668	0.0008099
136	20	PLCG1	2	100000	39766160	39804357	11.5382	0.00601994	rs753381	0.0006823
137	13	RCBTB1	3	100000	50106081	50159719	12.5362	0.00606994	rs4942848	0.004569
138	11	APOA5	2	100000	116660085	116663136	10.2418	0.00609994	rs3135506	0.001513
139	7	PTPRZ1	5	100000	121513158	121702090	19.638	0.00609994	rs76373682	0.002876
140	5	XRCC4	3	100000	82373316	82649579	12.7574	0.00614994	rs28360135	0.001593
141	11	OR8H1	3	100000	56057602	56058538	16.6566	0.00621994	rs11600896	0.01129
142	5	TCOF1	6	100000	149737201	149779871	24.8799	0.00621994	rs7713638	0.001455
143	4	TET2	7	100000	106067031	106200960	22.3172	0.00626994	rs2454206	0.001256
144	2	FAM178B	4	100000	97541618	97652301	18.1456	0.00627994	rs113319086	0.003768
145	13	NBEA	2	100000	35516423	36246874	10.1042	0.00628994	rs41292197	0.001857
146	4	NOP14-AS1	2	100000	2937277	2952794	14.6558	0.00634994	rs1054090	0.004483
147	9	C9orf156	2	100000	100666770	100684852	11.9994	0.00642994	rs2282192	0.0009245
148	4	NOP14	2	100000	2939663	2965233	14.6558	0.00647994	rs1054090	0.004483
149	1	EPS8L3	4	100000	110292701	110306644	15.9545	0.00649994	rs17598321	0.004713
150	17	TTLL6	3	100000	46839592	46894469	15.8005	0.00657993	rs2032844	0.004803
151	8	TOP1MT	3	100000	144391496	144442147	14.3302	0.00660993	rs2293925	0.001626
152	9	DBH	6	100000	136501484	136524466	18.3369	0.00660993	rs5320	0.009903
153	16	ZCCHC14	3	100000	87439851	87525460	12.7112	0.00666993	rs11648852	0.01657
154	1	HHAT	3	100000	210501595	210849638	12.5668	0.00673993	rs2294851	0.0008078
155	3	PPP2R3A	5	100000	135684514	135866752	20.3763	0.00673993	rs9814557	0.008465
156	2	CTNNA2	2	100000	79740059	80875988	11.2796	0.00679993	rs76300062	0.002231
157	19	ZNF837	2	100000	58878989	58892389	10.0827	0.00687993	rs7256940	0.001857
158	11	LRP4-AS1	3	100000	46867961	46895967	13.7575	0.00693993	rs2306029	0.0008045
159	1	SELP	5	100000	169558087	169599377	17.7653	0.00703993	rs6133	0.005482
160	17	ABCA10	3	100000	67144147	67240956	17.6367	0.00716993	rs4968849	0.004679
161	2	IFIH1	5	100000	163123588	163175218	17.706	0.00724993	rs1990760	0.0002383
162	17	C17orf107	2	100000	4802947	4806227	9.99086	0.00727993	rs35400274	0.02119
163	4	GRK4	6	100000	2965342	3042474	23.8819	0.00730993	rs1024323	0.006393
164	20	MYH7B	5	100000	33543637	33590240	15.9795	0.00732993	rs11906160	0.006071
165	2	LRRTM1	2	100000	80529002	80531487	11.2796	0.00746993	rs76300062	0.002231
166	11	ACCS	2	100000	44087728	44105569	10.8405	0.00748993	rs3107275	0.01597
167	19	PIH1D1	3	100000	49949549	49955115	17.03	0.00757992	rs2293012	0.003255
168	7	CDHR3	4	100000	105603656	105676877	18.0316	0.00760992	rs6967330	0.01351
169	5	FAM114A2	2	100000	153371268	153418497	9.94195	0.00769992	rs2578377	0.002548
170	12	CLEC12B	2	100000	10163230	10171399	10.2273	0.00786992	rs637790	0.001917
171	12	CCDC60	3	100000	119772516	119978852	12.2181	0.00790992	rs1064319	0.02643
172	2	XIRP2	17	100000	167744996	168116261	86.6212	0.00791992	rs16853309	0.005168
173	11	MYBPC3	2	100000	47352956	47374253	9.76663	0.00793992	rs3729986	0.0018
174	1	IFI44L	7	100000	79086087	79111830	23.0028	0.00805992	rs273259	0.00923
175	6	C2	2	100000	31865561	31913451	9.51937	0.00806992	rs36221133	0.002965
176	11	OR5AS1	2	100000	55797894	55798869	9.65551	0.00848992	rs17600939	0.02634
177	3	SEMA5B	3	100000	122628039	122747452	12.1333	0.00864991	rs2303983	0.0213
178	1	SEC16B	5	100000	177898241	177939050	25.7605	0.00866991	rs61745560	0.004397
179	17	RNF213	16	100000	78234659	78372581	47.3609	0.00873991	rs8082521	0.002043
180	11	ZBED5	3	10000	10874250	10879620	15.2563	0.00889911	rs2232919	0.005632
181	6	LOC100507557	3	10000	146056004	146207721	15.2191	0.0089991	rs9373475	0.005308
182	16	ABCC12	3	10000	48116883	48180681	11.614	0.00909909	rs36102575	0.001127
183	17	SSH2	2	10000	27952956	28257246	9.98526	0.00909909	rs2289629	0.002236
184	15	PML	3	100000	74287013	74340155	15.6439	0.00932991	rs5742915	0.006239
185	14	MRPL52	2	10000	23299091	23304246	10.6057	0.00939906	rs4982685	0.002255
186	11	CD6	5	10000	60739112	60787848	19.2246	0.00949905	rs11230563	0.004737
187	1	PTPN22	3	10000	114356432	114414375	11.4641	0.00949905	rs2476601	0.002618
188	6	TRIM38	2	10000	25962916	25987557	13.1975	0.00949905	rs76757832	0.008677
189	9	GLT6D1	3	100000	138515501	138531386	13.5245	0.0095399	rs17040344	0.00849
190	18	EPG5	5	10000	43427573	43547305	16.7952	0.00959904	rs117817123	0.0005071
191	4	DSPP	2	10000	88529680	88538025	9.03646	0.00959904	rs36094464	0.00291
192	3	TTC21A	9	100000	39149151	39180394	32.1623	0.0097899	rs1112438	0.001853
193	11	OR5AP2	2	10000	56408964	56409915	9.56472	0.00979902	rs61747872	0.002664
194	19	ZNF615	3	10000	52494586	52511483	20.2355	0.00979902	rs10500311	0.007966
195	2	SULT6B1	5	10000	37394962	37415690	29.0548	0.00979902	rs45495394	0.004004
196	3	DNAH1	7	10000	52350334	52434513	25.1562	0.00979902	rs145673040	0.001406
197	17	PRKAR1A	4	10000	66409763	66547457	14.8599	0.00989901	rs883541	0.006823
198	19	ZNF813	2	10000	53970988	53997546	9.34631	0.010199	rs10422163	0.02793
199	1	ASTN1	2	10000	176826440	177134040	9.18213	0.010199	rs12118933	0.004584
200	6	TNXB_2	10	10000	32008931	32077151	38.696	0.010299	rs185819	3.775e-06
201	6	FBXO30	3	10000	146119271	146135921	15.2191	0.010399	rs9373475	0.005308
202	5	TRIM36	3	10000	114460458	114516243	11.3842	0.010499	rs17137481	0.02018
203	7	DAGLB	2	10000	6448746	6487643	9.10253	0.010499	rs2303361	0.003308
204	1	VSIG8	2	10000	159824105	159832447	9.34185	0.0105989	rs41264827	0.002884
205	9	IKBKAP	9	10000	111629799	111696608	29.3542	0.0106989	rs838827	0.00158
206	4	SPARCL1	4	10000	88394481	88450655	18.7158	0.0111989	rs1049544	0.007572
207	9	TJP2	6	10000	71736179	71870124	17.6479	0.0111989	rs77236826	0.004845
208	2	TNFAIP6	3	10000	152214105	152236562	11.5781	0.0113989	rs1046668	0.0008099
209	8	KCNU1	2	10000	36641841	36793643	9.78974	0.0113989	rs16885577	0.002232
210	3	BSN	4	10000	49591921	49708982	14.8428	0.0114989	rs34762726	0.002142
211	19	HSD17B14	2	10000	49316273	49339934	9.13347	0.0116988	rs8110220	0.006496
212	5	JMY	2	10000	78531924	78623038	8.9977	0.0116988	rs16876657	0.009049
213	19	ARHGEF18	2	10000	7459998	7537371	12.0796	0.0118988	rs9329368	0.002583
214	11	KIAA1377	5	10000	101785745	101871796	21.9331	0.0119988	rs6590942	0.001619
215	19	ZNF132	2	10000	58944180	58951589	10.8943	0.0119988	rs1122955	0.009252
216	6	EFHC1	4	10000	52284993	52360583	13.4421	0.0119988	rs1570624	0.009663
217	7	RELN	5	10000	103112230	103629963	14.7937	0.0119988	rs362691	0.02355
218	6	TAP2	5	10000	32789609	32806600	17.332	0.0120988	rs16870908	0.00638
219	3	ATXN7	3	10000	63850232	63989136	11.7917	0.0121988	rs1053338	0.0114
220	14	HIF1A	2	10000	62162118	62214977	8.83369	0.0122988	rs41508050	0.01362
221	22	RNF215	2	10000	30774802	30783302	8.92855	0.0122988	rs5749088	0.005323
222	14	LRRC16B	5	10000	24521205	24538937	15.3016	0.0123988	rs118132597	0.0137
223	6	DSP	6	10000	7541869	7586946	17.877	0.0124988	rs2076299	0.01015
224	7	STK31	6	10000	23749785	23872130	26.1127	0.0125987	rs10264952	0.001139
225	11	PLEKHA7	2	10000	16809206	17035963	9.01566	0.0126987	rs34556458	0.0146
226	19	ZNF225	2	10000	44617547	44637255	8.63857	0.0126987	rs16978738	0.01889
227	1	TEX35	2	10000	178482211	178492635	8.79856	0.0129987	rs3813636	0.003026
228	10	SYNPO2L	4	10000	75404638	75415863	19.1537	0.0130987	rs60632610	0.007491
229	19	LENG9	2	10000	54972978	54974894	11.7516	0.0130987	rs10406453	0.01498
230	1	MAEL	2	10000	166944818	166991449	8.8209	0.0130987	rs11578336	0.002978
231	14	MMP14	2	10000	23305741	23316808	8.69455	0.0132987	rs17880989	0.01035
232	19	SLC27A5	2	10000	59009699	59023432	12.344	0.0132987	rs34415062	0.009693
233	19	ZNF333	3	10000	14800869	14831772	11.1068	0.0132987	rs3764626	0.001336
234	11	C11orf82	3	10000	82612736	82645699	13.1798	0.0134987	rs7947780	0.002175
235	16	PPL	5	10000	4932507	4987136	18.3416	0.0134987	rs35869286	0.003461
236	5	SETD9	2	10000	56205086	56221359	8.76316	0.0134987	rs2257505	0.01735
237	4	PRSS48	3	10000	152198324	152212605	13.8529	0.0137986	rs13126069	0.01071
238	12	CLEC1B	2	10000	10145661	10151899	8.92792	0.0139986	rs2273986	0.007108
239	16	HS3ST6	2	10000	1961464	1968231	10.6095	0.0139986	rs337285	0.01296
240	21	TTC3	7	10000	38445570	38575408	20.8409	0.0139986	rs61736685	0.01418
241	10	DYDC2	2	10000	82104500	82127829	8.49643	0.0140986	rs36027713	0.003633
242	11	MRPL23	2	10000	1968501	1977839	8.35146	0.0144986	rs34134444	0.004235
243	22	TBX1	2	10000	19744225	19771112	8.76875	0.0147985	rs4819522	0.006801
244	2	IL1F10	2	10000	113825546	113833427	11.2296	0.0147985	rs6743376	0.005851
245	12	VWF	11	10000	6058039	6233836	26.1711	0.0148985	rs1063856	0.03475
246	11	ACTN3	6	10000	66313865	66330800	27.9556	0.0149985	rs540874	0.01075
247	9	C9orf114	2	10000	131581929	131592100	11.2594	0.0150985	rs2280843	0.01179
248	3	CCR5	2	10000	46411632	46417697	8.40722	0.0154985	rs62625034	0.01274
249	19	GTPBP3	2	10000	17445790	17453540	8.6007	0.0155984	rs3810206	0.03408
250	1	FAM63A	3	10000	150969300	150980854	10.4849	0.0155984	rs771205	0.002607
251	5	PRDM6	2	10000	122424840	122523745	8.57382	0.0155984	rs1008058	0.003419
252	12	NCOR2	5	10000	124808956	125052010	16.4655	0.0156984	rs2227277	0.01184
253	1	DNTTIP2	2	10000	94335013	94344762	8.67148	0.0156984	rs41292661	0.006951
254	1	TGFBR3	2	10000	92145899	92371559	8.22622	0.0158984	rs1805110	0.02533
255	1	TEX38	2	10000	47137496	47139256	11.799	0.0159984	rs1025806	0.007856
256	11	OR8H2	4	10000	55872518	55873457	18.8329	0.0160984	rs61750923	0.0009039
257	17	APOH	6	10000	64208146	64225556	20.9514	0.0161984	rs1801689	2.859e-05
258	12	HELB	4	10000	66696334	66737423	14.7385	0.0163984	rs1168312	0.01642
259	17	SGSH	3	10000	78183078	78194199	10.3056	0.0164984	rs9894254	0.001787
260	21	ADAMTS5	5	10000	28290230	28339439	14.5755	0.0164984	rs78037991	0.008867
261	16	ARMC5	2	10000	31469593	31478488	8.13528	0.0165983	rs11150624	0.005764
262	16	RHOT2	2	10000	718082	724174	8.67266	0.0165983	rs3177338	0.02483
263	6	HLA-DOB	2	10000	32780539	32784825	8.01435	0.0165983	rs2071554	0.03231
264	4	C4orf26	3	10000	76481257	76491103	10.745	0.0167983	rs2306174	0.002738
265	2	WDSUB1	2	10000	160092303	160143236	8.47757	0.0168983	rs16843852	0.005302
266	8	SLC45A4	3	10000	142217264	142264728	10.9184	0.0168983	rs753778	0.02196
267	13	DHRS12	2	10000	52342128	52378298	8.55119	0.0170983	rs61729904	0.004131
268	3	NCEH1	2	10000	172348434	172429008	8.18811	0.0170983	rs2276805	0.01883
269	19	ZNF682	2	10000	20115226	20150277	8.22135	0.0172983	rs7255165	0.004527
270	20	ZNF831	4	10000	57766074	57834167	14.2186	0.0174983	rs259956	0.02261
271	6	MANEA	4	10000	96025372	96057328	14.3341	0.0175982	rs35772543	0.0003437
272	20	RALY	2	10000	32581457	32670991	8.00698	0.0176982	rs148075348	0.02074
273	22	PLA2G3	4	10000	31530792	31536593	12.4447	0.0177982	rs2232183	0.05525
274	1	INPP5B	2	10000	38326368	38412729	8.23191	0.0180982	rs11488569	0.00417
275	1	KIF1B	3	10000	10270763	10441661	9.93852	0.0180982	rs2297881	0.007354
276	6	PHIP	3	10000	79644135	79788011	10.6133	0.0180982	rs9350797	0.006731
277	1	KIAA1614	3	10000	180882312	180915239	10.3023	0.0185981	rs3795504	0.002686
278	6	KIAA1586	3	10000	56911329	56920037	11.5056	0.0189981	rs61740375	0.01195
279	19	ZNF530	4	10000	58111252	58119637	12.8157	0.0192981	rs9677004	0.02099
280	12	KDM5A	2	10000	389222	498621	7.77732	0.0193981	rs11062385	0.006469
281	22	MRPL40	2	10000	19420035	19423596	10.0428	0.019698	rs7575	0.006341
282	5	C7	4	10000	40909598	40983042	12.0699	0.019698	rs13157656	0.002022
283	11	LRP4	7	10000	46878267	46940173	21.5469	0.019798	rs2306029	0.0008045
284	13	B3GALTL	2	10000	31774111	31906411	8.07828	0.019798	rs1041073	0.01348
285	17	MFSD6L	2	10000	8700427	8702667	8.03705	0.019898	rs17854013	0.01922
286	5	COL23A1	3	10000	177664616	178017556	10.2561	0.019898	rs34594012	0.007216
287	5	PCDHGA12	3	10000	140810157	140892546	12.153	0.019998	rs2074912	0.01324
288	7	OR6V1	2	10000	142749437	142750379	7.69325	0.020198	rs28563993	0.005717
289	1	MAP3K6	3	10000	27681669	27693337	10.5521	0.020298	rs1138294	0.02269
290	3	KNG1	6	10000	186435097	186462199	18.1576	0.020298	rs1656922	0.002661
291	11	OR5D13	3	10000	55540913	55541858	9.65754	0.0206979	rs11230983	0.04131
292	20	KIAA1755	5	10000	36838906	36889174	15.7938	0.0207979	rs760998	0.004998
293	21	LSS	5	10000	47608359	47648738	15.7346	0.0209979	rs2839158	0.005949
294	7	ZNF679	2	10000	63688851	63727309	7.66662	0.0209979	rs1830035	0.0197
295	10	NCOA4	2	10000	51565107	51590734	7.6304	0.0210979	rs10761581	0.01079
296	22	GNB1L	5	10000	19775933	19842462	13.3241	0.0210979	rs73148914	0.005012
297	17	CLEC10A	3	10000	6977855	6983600	12.5504	0.0212979	rs35318160	0.01385
298	9	ABCA1	4	10000	107543283	107690527	12.9653	0.0212979	rs2066715	0.01895
299	15	C15orf40	4	10000	83657714	83680393	12.1821	0.0214979	rs17361375	0.0182
300	10	OPN4	2	10000	88414313	88426216	8.18967	0.0215978	rs1079610	0.04103
301	1	ATF6	4	10000	161736033	161933860	14.0706	0.0215978	rs35284289	0.004981
302	6	PKHD1	10	10000	51480144	51952423	22.4054	0.0215978	rs139014478	0.004525
303	6	PARK2	3	10000	161768589	163148834	9.48989	0.0217978	rs1801334	0.01925
304	19	DNAAF3	2	10000	55670028	55678090	7.84756	0.0218978	rs2365725	0.02906
305	5	ARSB	2	10000	78073036	78282357	7.79897	0.0218978	rs25414	0.0474
306	8	CSPP1	2	10000	67976602	68108849	8.89042	0.0218978	rs16933182	0.003261
307	19	GALP	2	10000	56687388	56697144	8.47033	0.0220978	rs3745833	0.02133
308	1	NPPA	2	10000	11905766	11907840	7.56167	0.0220978	rs5065	0.006064
309	5	ERAP1	10	10000	96096513	96149848	28.3038	0.0224978	rs27044	0.00798
310	6	FNDC1	10	10000	159590428	159693140	32.8633	0.0225977	rs2501176	0.01691
311	17	ENGASE	4	10000	77071018	77084685	10.8871	0.0230977	rs12937557	0.004989
312	10	TIMM23B	2	10000	51371378	51734610	7.6304	0.0232977	rs10761581	0.01079
313	4	NPNT	2	10000	106816596	106892828	7.35623	0.0232977	rs143758714	0.01136
314	5	PCDHGC4	3	10000	140864740	140892546	12.153	0.0233977	rs2074912	0.01324
315	4	SYNPO2	3	10000	119771842	119982402	9.76727	0.0234977	rs61732241	0.006652
316	6	MLIP	4	10000	53883713	54131078	13.6525	0.0234977	rs4712056	0.0003002
317	1	NPPA-AS1	2	10000	11900375	11907673	7.56167	0.0235976	rs5065	0.006064
318	9	KIF27	3	10000	86451614	86536380	12.1145	0.0236976	rs12001918	0.01456
319	17	SHBG	2	10000	7517381	7536701	7.47846	0.0237976	rs13894	0.01384
320	3	KBTBD12	2	10000	127641901	127706514	7.85384	0.0237976	rs4141499	0.006574
321	15	CTSH	2	10000	79214091	79237420	7.6427	0.0238976	rs1036938	0.01022
322	16	RLTPR	4	10000	67679029	67691472	11.2619	0.0239976	rs117556162	0.01937
323	5	PCDHGC3	3	10000	140855568	140892544	12.153	0.0240976	rs2074912	0.01324
324	2	SFTPB	2	10000	85884439	85895864	7.32737	0.0243976	rs1130866	0.009701
325	1	OR14I1	3	10000	248844669	248845605	15.0389	0.0244976	rs41311583	0.01298
326	20	ZNF217	4	10000	52183609	52199636	14.4255	0.0251975	rs35720349	0.000368
327	8	TRPA1	6	10000	72933485	72987819	17.3667	0.0251975	rs959976	0.005318
328	5	ANKRD31	7	10000	74364121	74532703	18.2952	0.0254975	rs59620469	0.002034
329	6	ITPR3	2	10000	33589155	33664348	7.22907	0.0255974	rs12528378	0.01974
330	4	ACOX3	3	10000	8368008	8442452	11.514	0.0257974	rs13434465	0.001183
331	4	N4BP2	7	10000	40058523	40159872	17.5377	0.0257974	rs61748746	0.007471
332	5	PCDHGC5	2	10000	140868807	140892546	9.97286	0.0257974	rs2074912	0.01324
333	2	STK36	7	10000	219536748	219567440	21.2016	0.0258974	rs13023540	0.0369
334	1	PM20D1	5	10000	205797149	205819276	13.8892	0.0260974	rs7518979	0.01002
335	6	DCDC2	3	10000	24171982	24383520	9.45085	0.0260974	rs2274305	0.03769
336	7	LRWD1	2	10000	102105389	102113612	7.24766	0.0260974	rs148981077	0.008655
337	20	SPINT3	2	10000	44141100	44144264	7.13073	0.0266973	rs73305953	0.008307
338	2	CYP1B1	4	10000	38294745	38303323	14.2068	0.0267973	rs1056836	0.003891
339	5	PCDHGA11	4	10000	140800536	140892546	12.8011	0.0267973	rs2074912	0.01324
340	9	KCNV2	2	10000	2717525	2730037	7.12216	0.0267973	rs12352254	0.01648
341	12	ACADS	2	10000	121163570	121177811	7.29282	0.0268973	rs1800556	0.007927
342	20	BANF2	2	10000	17674319	17716517	7.36395	0.0270973	rs4814640	0.02972
343	5	TTC37	2	10000	94799598	94890709	9.60081	0.0271973	rs2303650	0.01748
344	1	TNFRSF14	2	10000	2487804	2495267	7.8407	0.0272973	rs2234167	0.02288
345	8	C8orf86	2	10000	38368351	38386180	7.3311	0.0272973	rs1378332	0.009208
346	11	VPS11	4	10000	118938462	118952688	17.4675	0.0273973	rs1784302	0.02729
347	11	OR52E2	4	10000	5079879	5080857	11.3797	0.0274973	rs16909440	0.009695
348	1	SELL	2	10000	169659805	169680843	7.02315	0.0277972	rs1131498	0.0569
349	4	REST	6	10000	57774041	57802010	14.4756	0.0278972	rs3796529	0.009597
350	12	KRT71	5	10000	52937692	52946931	15.1245	0.0279972	rs10783518	0.01341
351	12	NAA25	2	10000	112464492	112546635	7.41351	0.0279972	rs12298022	0.01952
352	2	SLC11A1	2	10000	219246751	219261617	6.94124	0.0279972	rs17235409	0.05903
353	1	AKR1A1	2	10000	46016454	46035723	7.37181	0.0280972	rs61751012	0.006656
354	10	DLG5	6	10000	79550548	79686348	14.3533	0.0281972	rs1248696	0.004125
355	5	ZFP62	2	10000	180274610	180288286	9.3906	0.0281972	rs168726	0.01628
356	6	BTN3A2	2	10000	26365386	26378548	7.02958	0.0282972	rs13216828	0.01925
357	12	ACAD10	2	10000	112123856	112194911	7.05731	0.0283972	rs34245489	0.008019
358	18	LOC101927698	2	10000	28681550	28742752	7.11049	0.0283972	rs17800159	0.01998
359	1	KLF17	2	10000	44584521	44600809	8.28348	0.0283972	rs2485652	0.01196
360	15	MYO1E	3	10000	59428167	59665071	10.8648	0.0284972	rs3809529	0.02078
361	6	ZNF318	2	10000	43303807	43337181	7.29454	0.0286971	rs34541323	0.0274
362	8	TGS1	5	10000	56685790	56738005	20.965	0.0286971	rs10109493	0.01196
363	18	DSC1	2	10000	28709213	28742819	7.11049	0.0288971	rs17800159	0.01998
364	19	KANK2	2	10000	11274942	11308243	9.60394	0.0289971	rs17616661	0.01777
365	1	TRIM58	2	10000	248020500	248043438	6.96022	0.0289971	rs1339847	0.05312
366	2	GEN1	6	10000	17935176	17966632	16.4258	0.0290971	rs17315702	0.0005125
367	3	GLB1	4	10000	33038099	33138694	10.9437	0.0291971	rs34421970	0.004442
368	1	PIAS3	2	10000	145575987	145586546	6.94202	0.0293971	rs17354559	0.03414
369	12	TPCN1	2	10000	113659259	113736389	7.76793	0.0294971	rs144613390	0.01552
370	6	ME1	2	10000	83920109	84140938	7.13813	0.029597	rs151111787	0.007607
371	14	SERPINA1	4	10000	94843083	94857029	12.1932	0.029697	rs28929474	0.00142
372	15	AKAP13	18	10000	85923846	86292589	52.0838	0.029697	rs7177107	0.0001246
373	19	HAUS8	2	10000	17160570	17186343	7.14579	0.029897	rs1130222	0.0176
374	14	L3HYPDH	3	10000	59939405	59951073	9.09411	0.029997	rs8660	0.02645
375	1	MIR7851_1	3	10000	155996957	156132001	8.84598	0.030397	rs2297792	0.03112
376	1	ARHGEF10L	3	10000	17866329	18024370	9.12241	0.0305969	rs2270976	0.003657
377	11	KIF18A	4	10000	28042162	28129746	10.9721	0.0306969	rs12272419	0.01822
378	4	SHROOM3	7	10000	77356252	77704405	18.124	0.0307969	rs61741104	0.001849
379	1	KNCN	2	10000	47011315	47016887	7.01988	0.0308969	rs61735709	0.008689
380	4	PPA2	2	10000	106290233	106395227	7.07053	0.0310969	rs35571699	0.04049
381	11	OR5W2	6	10000	55681125	55682058	19.5759	0.0312969	rs12419022	0.02723
382	15	ZNF280D	2	10000	56922373	57026284	7.04083	0.0312969	rs28620278	0.02598
383	1	SYPL2	2	10000	110009099	110024764	7.28284	0.0312969	rs62641754	0.03496
384	15	LDHAL6B	3	10000	59499014	59500785	10.8648	0.0313969	rs3809529	0.02078
385	16	CETP	2	10000	56995834	57017756	6.9998	0.0314969	rs5880	0.04336
386	6	FAM120B	2	10000	170599790	170716159	9.06996	0.0316968	rs9348266	0.03207
387	7	DOCK4	2	10000	111366163	111846462	7.01264	0.0317968	rs144867634	0.009486
388	11	USP2	2	10000	119225924	119252436	7.43464	0.0318968	rs45533837	0.0222
389	19	FBXW9	2	10000	12799729	12807455	6.926	0.0318968	rs150804197	0.009274
390	11	OR51B2	5	10000	5344527	5345582	15.2075	0.0319968	rs7937237	0.02095
391	16	TNRC6A	6	10000	24741048	24837547	18.0539	0.0319968	rs3803716	0.04044
392	19	ICAM1	3	10000	10381516	10397291	9.05766	0.0319968	rs1801714	0.02549
393	1	CTSS	2	10000	150702671	150738433	6.81907	0.0320968	rs2230061	0.01162
394	1	LEPR	2	10000	65886334	66103176	8.05336	0.0321968	rs1137100	0.01249
395	6	SLC44A4	4	10000	31830969	31846823	13.1081	0.0321968	rs644827	0.01591
396	6	ABCC10	2	10000	43395291	43418163	7.10373	0.0323968	rs2125739	0.01278
397	12	ATP6V0A2	3	10000	124196864	124246301	8.8639	0.0324968	rs75279884	0.006667
398	19	MEGF8	2	10000	42829760	42882921	6.89365	0.0324968	rs112167630	0.04604
399	12	PLEKHA5	2	10000	19282625	19529333	9.04181	0.0326967	rs76626801	0.03232
400	17	ELAC2	2	10000	12894928	12921381	6.9327	0.0326967	rs5030739	0.01769
401	17	MYO19	3	10000	34851598	34891305	8.98963	0.0327967	rs2306595	0.0368
402	6	VNN1	2	10000	133001996	133035194	6.97039	0.0327967	rs2294757	0.02983
403	11	IRF7	2	10000	612554	615999	9.03162	0.0328967	rs1061502	0.03292
404	1	MROH7	8	10000	55107412	55175940	19.7904	0.0329967	rs11206407	0.0003151
405	20	ZNF512B	3	10000	62588056	62601223	13.5872	0.0330967	rs6062599	0.01322
406	6	TCTE1	3	10000	44247896	44265458	10.2832	0.0331967	rs324146	0.01355
407	19	KLK3	4	10000	51358170	51364020	10.7112	0.0333967	rs17632542	0.01159
408	10	WBP1L	2	10000	104503726	104576021	7.11873	0.0334967	rs284860	0.02124
409	3	ZBTB38	3	10000	141043054	141168632	10.4332	0.0335966	rs16851435	0.01819
410	6	PGBD1	7	10000	28249313	28270326	19.7124	0.0335966	rs1997660	0.008639
411	11	SYTL2	8	10000	85405264	85522202	18.789	0.0336966	rs74718633	0.02465
412	15	PLA2G4F	3	10000	42433331	42448839	8.88153	0.0338966	rs73403546	0.05847
413	10	BAG3	3	10000	121410881	121437329	8.73965	0.0340966	rs2234962	0.006657
414	6	PEX6	4	10000	42931610	42946981	10.6431	0.0340966	rs35830695	0.009058
415	11	EXPH5	9	10000	108376157	108464374	21.1732	0.0343966	rs2640738	0.001397
416	22	SMTN	2	10000	31477281	31500610	6.88867	0.0343966	rs5997872	0.008915
417	2	THADA	4	10000	43457974	43823185	11.7996	0.0346965	rs35720761	0.0408
418	11	BUD13	3	10000	116618885	116643714	9.19105	0.0348965	rs11820589	0.0052
419	7	OR2AE1	2	10000	99473684	99474656	6.70224	0.0349965	rs2572023	0.00965
420	11	KIAA1731	4	10000	93394815	93463522	11.2846	0.0351965	rs62622500	0.01116
421	7	TAS2R38	3	10000	141672430	141673573	13.0181	0.0353965	rs713598	0.01852
422	17	FAM20A	2	10000	66531256	66597095	7.09986	0.0355964	rs2302234	0.01835
423	17	TBCD	5	10000	80709939	80901062	14.3256	0.0355964	rs35653278	0.01413
424	9	IDNK	2	10000	86237963	86259045	6.8309	0.0355964	rs1052690	0.01039
425	19	DOT1L	2	10000	2164147	2232577	6.65648	0.0356964	rs2302061	0.009981
426	11	C2CD3	7	10000	73723758	73882064	15.5275	0.0357964	rs111594125	0.01469
427	4	C4orf45	5	10000	159814683	159956333	12.0961	0.0357964	rs10517695	0.02688
428	18	NPC1	5	10000	21111462	21166581	14.4515	0.0359964	rs1805081	0.02926
429	2	CNTNAP5	3	10000	124782863	125672954	8.56952	0.0367963	rs34165507	0.0351
430	11	SERGEF	2	10000	17809595	18034709	8.5875	0.0370963	rs10788	0.03497
431	3	GNL3	2	10000	52719935	52728510	8.6938	0.0370963	rs2289247	0.03079
432	12	CIT	2	10000	120123594	120315095	6.63923	0.0371963	rs36054900	0.02252
433	6	BCLAF1	5	10000	136578000	136610989	11.915	0.0371963	rs139012879	0.002942
434	5	ZFR	2	10000	32354455	32444844	6.53825	0.0372963	rs4867440	0.0407
435	15	NDUFAF1	4	10000	41679546	41694658	12.1831	0.0373963	rs1899	0.01388
436	1	GPSM2	2	10000	109419602	109473044	6.5599	0.0373963	rs61754640	0.02369
437	5	LECT2	3	10000	135282599	135290723	8.5613	0.0373963	rs62623707	0.006637
438	19	CBLC	4	10000	45281125	45303903	10.3817	0.0374963	rs3208856	0.002881
439	11	TTC12	2	10000	113185250	113237114	6.55279	0.0375962	rs723077	0.0281
440	19	PLEKHA4	3	10000	49340353	49371884	8.55941	0.0377962	rs506425	0.007004
441	17	ABR	3	10000	906757	1090616	8.4515	0.0379962	rs145650014	0.009301
442	4	LOC402160	3	10000	2420671	2464690	8.25754	0.0382962	rs3108494	0.05992
443	14	TEP1	17	10000	20833825	20881579	35.2959	0.0383962	rs2228035	0.008098
444	1	IGSF3	2	10000	117117019	117210377	6.45052	0.0384962	rs41301291	0.01199
445	22	SEC14L6	3	10000	30920916	30942669	8.6336	0.0384962	rs118116676	0.01713
446	11	MRVI1	5	10000	10594637	10715535	12.2565	0.0385961	rs10770136	0.009451
447	16	LMF1	2	10000	903634	1031318	8.16178	0.0385961	rs35168378	0.01071
448	22	MYO18B	11	10000	26138119	26427007	22.3968	0.0385961	rs35578357	0.00213
449	2	UGT1A3	2	10000	234637772	234681945	8.48757	0.0385961	rs45449995	0.0346
450	9	RNF183	3	10000	116059372	116061320	10.3128	0.0386961	rs3750533	0.02622
451	17	STARD3	3	10000	37793332	37820454	8.75378	0.0388961	rs1877031	0.007237
452	3	LXN	3	10000	158384202	158390482	8.54418	0.0388961	rs8455	0.06244
453	5	MAP3K1	4	10000	56110899	56191978	11.4792	0.0390961	rs702689	0.01087
454	22	TXNRD2	3	10000	19863040	19929515	8.5745	0.0392961	rs5992495	0.006678
455	12	DPY19L2	2	10000	63952692	64062354	6.46867	0.039596	rs10878073	0.04015
456	1	MROH7-TTC4	9	10000	55107412	55208328	20.7299	0.039596	rs11206407	0.0003151
457	12	DHX37	5	10000	125431369	125473667	13.2669	0.039696	rs11057939	0.04137
458	2	UGT1A4	2	10000	234627437	234681945	8.48757	0.039696	rs45449995	0.0346
459	13	USPL1	4	10000	31191829	31233686	12.2476	0.039796	rs3742302	0.05444
460	9	FSD1L	3	10000	108210314	108314714	8.36623	0.039796	rs34998811	0.01528
461	11	C11orf35	2	10000	554849	560779	6.34564	0.040096	rs115226534	0.01543
462	12	DUSP6	3	10000	89741601	89746636	9.1679	0.040096	rs61734372	0.02172
463	3	YEATS2	2	10000	183415605	183530413	6.56517	0.040096	rs262993	0.01671
464	11	OR8I2	3	10000	55860783	55861716	12.3947	0.040296	rs117967749	0.04062
465	3	COL7A1	2	10000	48601505	48632593	6.39954	0.040296	rs35761247	0.07117
466	20	TP53RK	2	10000	45313003	45318276	6.26721	0.0413959	rs34983477	0.03014
467	1	COG2	2	10000	230778201	230829731	6.40178	0.0415958	rs11558606	0.04732
468	17	ZNF750	3	10000	80787309	80797931	9.00319	0.0416958	rs35653278	0.01413
469	1	SPOCD1	6	10000	32256022	32281652	14.1111	0.0419958	rs35533335	0.004533
470	11	OR4C15	5	10000	55321782	55322895	17.905	0.0420958	rs17581532	0.03979
471	8	STAU2-AS1	2	10000	74332308	74353753	6.32468	0.0421958	rs75740279	0.02222
472	7	C7orf63	3	10000	89874487	89940377	10.0758	0.0424958	rs7803620	0.02008
473	19	NPHS1	2	10000	36316273	36342895	6.22931	0.0426957	rs113825926	0.06125
474	11	OR51I1	5	10000	5461771	5462783	12.5721	0.0427957	rs16930998	0.007067
475	17	ENDOV	3	10000	78388966	78411884	8.55548	0.0427957	rs34933300	0.0112
476	11	ANO1	3	10000	69924407	70035652	8.15493	0.0433957	rs76718681	0.09079
477	13	ERCC5	4	10000	103498190	103528351	10.0925	0.0433957	rs17655	0.002849
478	12	ADCY6	2	10000	49159974	49182820	6.23328	0.0435956	rs115315671	0.0184
479	8	FER1L6	4	10000	124864226	125132302	10.0995	0.0435956	rs74808242	0.02688
480	3	ALCAM	2	10000	105085556	105295757	6.3784	0.0437956	rs1044240	0.01627
481	8	SPAG1	2	10000	101170262	101254132	6.58732	0.0437956	rs6511	0.04543
482	20	LOC100130264	2	10000	19222945	19265240	6.40759	0.0439956	rs1569767	0.02788
483	20	ZNF133	3	10000	18268926	18297640	9.71854	0.0439956	rs2228273	0.0239
484	12	POC1B-GALNT4	2	10000	89913189	89920039	6.35817	0.0443956	rs2230281	0.01175
485	6	MSH5	3	10000	31707724	31730455	9.56515	0.0443956	rs1802127	0.02342
486	13	BIVM-ERCC5	4	10000	103459495	103528351	10.0925	0.0444956	rs17655	0.002849
487	19	HMHA1	2	10000	1065921	1087830	6.32803	0.0445955	rs1801284	0.04761
488	7	ABCB8	3	10000	150725508	150744869	9.68412	0.0445955	rs17545756	0.002414
489	19	TIMM50	2	10000	39971051	39981528	6.21576	0.0448955	rs2304220	0.013
490	2	LOC101929680	3	10000	166938040	167158293	8.20038	0.0449955	rs6746030	0.02455
491	3	FBXW12	4	10000	48413708	48436190	11.2857	0.0449955	rs6784322	0.03919
492	12	OR8S1	5	10000	48919414	48921886	13.3674	0.0450955	rs4075258	0.02074
493	1	HEATR1	15	10000	236712304	236767841	36.858	0.0450955	rs61736343	0.00819
494	11	OR10AG1	4	10000	55735033	55735939	16.3642	0.0454955	rs75026138	0.02585
495	19	BEST2	2	10000	12863406	12869271	6.18307	0.0454955	rs79300835	0.01721
496	13	FARP1	3	10000	98794815	99102027	8.00824	0.0455954	rs16955011	0.02383
497	11	PGR	2	10000	100900354	101000544	6.22402	0.0457954	rs11571145	0.06537
498	17	C17orf102	2	10000	32901141	32906388	6.26359	0.0458954	rs117721431	0.03673
499	1	CLDN19	2	10000	43198763	43205925	6.66272	0.0459954	rs4660658	0.01077
500	5	SPINK5	9	10000	147443534	147516925	22.8437	0.0460954	rs2303063	0.01633
501	10	SLK	3	10000	105727469	105787342	8.01745	0.0461954	rs805657	0.01298
502	12	SCNN1A	3	10000	6456008	6486523	7.93191	0.0463954	rs11542844	0.04986
503	1	DSTYK	2	10000	205111630	205180727	6.20494	0.0463954	rs3851294	0.01366
504	1	EFCAB7	3	10000	63989012	64038364	11.744	0.0463954	rs6693255	0.02457
505	4	TRMT44	6	10000	8442531	8478282	15.7336	0.0465953	rs61739067	0.0009216
506	2	PTH2R	2	10000	209224568	209359231	6.21249	0.0467953	rs61742329	0.0134
507	3	GFM1	6	10000	158362316	158410360	14.0098	0.0469953	rs62288347	0.05227
508	5	GCNT4	2	10000	74323288	74326724	7.59537	0.0469953	rs3811987	0.047
509	12	OR10P1	2	10000	56030675	56031617	7.7873	0.0470953	rs10876838	0.04269
510	7	ADCK2	2	10000	140372952	140394908	6.40113	0.0470953	rs1046515	0.0404
511	20	DIDO1	5	10000	61509089	61569304	12.7284	0.0471953	rs6011441	0.03966
512	12	PRR4	2	10000	10998447	11002075	6.61559	0.0473953	rs1047699	0.03604
513	2	USP40	3	10000	234384164	234474236	8.79369	0.0473953	rs838543	0.02816
514	11	OR5R1	7	10000	56184733	56185708	18.0348	0.0476952	rs6591324	0.04498
515	20	NINL	3	10000	25433337	25566153	7.99043	0.0479952	rs13044759	0.009011
516	6	DACT2	2	10000	168693509	168720434	6.28112	0.0479952	rs192935251	0.04204
517	2	SCN9A	3	10000	167051696	167232497	8.20038	0.0480952	rs6746030	0.02455
518	8	GPR20	3	10000	142366586	142377365	7.95686	0.0486951	rs34591516	0.04171
519	1	MKNK1-AS1	3	10000	47004367	47035927	7.91312	0.0488951	rs61735709	0.008689
520	10	JMJD1C	6	10000	64926980	65225761	13.2222	0.0489951	rs1935	0.05156
521	11	OR4C16	7	10000	55339603	55340536	17.691	0.0490951	rs61916568	0.03623
522	12	POC1B	2	10000	89813497	89920039	6.35817	0.0492951	rs2230281	0.01175
523	6	WDR27	6	10000	169857302	170102159	16.873	0.0492951	rs4236176	0.005868
524	4	NCAPG	2	10000	17812435	17846487	6.20053	0.0494951	rs3795243	0.01285
525	12	CEP290	4	10000	88442789	88535993	10.1717	0.049695	rs79705698	0.04154
526	1	LRRC71	3	10000	156890423	156902880	11.6776	0.049795	rs12119908	0.03881
527	17	ARSG	8	10000	66255322	66417000	16.8597	0.049995	rs1558878	0.01156
528	4	SOWAHB	3	10000	77816081	77819002	8.64846	0.049995	rs2703129	0.009735
529	5	PJA2	2	10000	108670409	108745675	6.77827	0.049995	rs1045706	0.01384
530	11	OR5F1	3	10000	55761156	55762101	8.68611	0.050095	rs80272096	0.004252
531	6	PSORS1C2	4	10000	31105310	31107127	9.52708	0.050195	rs2233952	0.00486
532	2	DNAH7	13	10000	196602426	196933536	25.6773	0.050295	rs75001760	0.001511
533	4	EVC2	2	10000	5564145	5711275	6.22277	0.050295	rs730469	0.01264
534	15	CCPG1	3	10000	55647420	55700708	7.959	0.050495	rs117236526	0.01304
535	8	WDYHV1	4	10000	124428964	124454480	15.1024	0.0506949	rs6999234	0.04926
536	16	DNAAF1	9	10000	84178864	84211524	22.2481	0.0507949	rs149158199	0.01165
537	19	LENG8	4	10000	54960339	54973226	10.925	0.0511949	rs3813148	0.02043
538	13	PIBF1	4	10000	73356229	73590591	9.64844	0.0512949	rs61999297	0.03172
539	4	IDUA	3	10000	980784	998345	9.10043	0.0512949	rs6831280	0.05369
540	17	TMEM256-PLSCR3	2	10000	7293046	7307450	6.08665	0.0517948	rs3744549	0.0307
541	3	CASR	3	10000	121902529	122005344	7.76596	0.0517948	rs1801725	0.00561
542	5	PCDHGA10	7	10000	140792742	140892546	16.2566	0.0522948	rs2074912	0.01324
543	11	VPS37C	2	10000	60897727	60928916	5.89955	0.0525947	rs80029472	0.06596
544	1	CAPN9	4	10000	230883129	230937749	10.4785	0.0525947	rs28359647	0.03508
545	19	ZNF428	5	10000	44111375	44124014	13.5736	0.0526947	rs13343696	0.04686
546	17	AOC2	2	10000	40996608	41002724	6.0014	0.0527947	rs35508987	0.01515
547	1	KIF14	2	10000	200520624	200589862	5.78318	0.0527947	rs12120084	0.0199
548	2	SLC4A5	3	10000	74443368	74570534	7.71348	0.0528947	rs17009792	0.01625
549	6	CUL9	3	10000	43149921	43192325	7.80985	0.0528947	rs11962520	0.01909
550	19	NAT14	2	10000	55996556	55998935	5.76939	0.0531947	rs118182626	0.01843
551	16	ACSM5	2	10000	20420855	20452281	5.86527	0.0533947	rs59025904	0.01593
552	7	ZNF655	2	10000	99156044	99174076	5.82255	0.0534947	rs141089610	0.02584
553	10	WDFY4	16	10000	49893517	50191001	29.7056	0.0536946	rs2170132	0.01805
554	15	KIF23	2	10000	69706584	69740766	5.9175	0.0536946	rs61751119	0.03207
555	12	GALNT4	2	10000	89913189	89918583	6.35817	0.0537946	rs2230281	0.01175
556	15	ACAN	11	10000	89346673	89418585	25.5387	0.0541946	rs3743398	0.001483
557	17	CAMTA2	2	10000	4871286	4890960	5.90371	0.0541946	rs16942615	0.02024
558	2	TTN-AS1	45	10000	179387553	179484944	84.3559	0.0541946	rs2278196	0.006623
559	11	TSGA10IP	3	10000	65713114	65727434	7.63571	0.0544946	rs491973	0.007094
560	16	GOT2	2	10000	58741034	58768261	5.77364	0.0544946	rs30842	0.01795
561	5	HMGXB3	4	10000	149380168	149432706	9.51808	0.0545945	rs35341726	0.02383
562	9	FKTN	2	10000	108320410	108403399	5.717	0.0549945	rs34787999	0.02078
563	19	SRRM5	5	10000	44116252	44118650	13.5736	0.0550945	rs13343696	0.04686
564	1	SMYD2	2	10000	214454564	214510477	5.85151	0.0551945	rs34259050	0.03009
565	1	TSEN15	2	10000	184020810	184043344	7.22772	0.0551945	rs2274432	0.05722
566	10	PCDH15	9	10000	55562532	56561051	17.4886	0.0555944	rs17704703	0.01332
567	22	SUSD2	2	10000	24577443	24585074	5.78586	0.0555944	rs8141797	0.01968
568	5	PCDHGB7	6	10000	140797213	140892548	14.9915	0.0555944	rs2074912	0.01324
569	11	OR51Q1	7	10000	5443340	5444436	23.0227	0.0556944	rs10838092	0.04416
570	11	LRRC56	2	10000	537521	554916	5.83018	0.0561944	rs118033321	0.02696
571	17	CD300E	2	10000	72606021	72619897	6.55845	0.0561944	rs581157	0.03419
572	6	HIVEP1	7	10000	12012723	12165232	17.6672	0.0562944	rs2228210	0.04188
573	5	SPZ1	3	10000	79615789	79617660	7.7653	0.0563944	rs35337118	0.0193
574	5	TMEM173	4	10000	138855112	138862343	12.0368	0.0565943	rs78233829	0.00695
575	7	CFTR	4	10000	117120016	117308718	9.29617	0.0567943	rs213950	0.01194
576	12	ATF1	2	10000	51157788	51214943	5.7772	0.0569943	rs2230674	0.08869
577	6	DDX43	2	10000	74104284	74127289	7.37611	0.0570943	rs311686	0.0544
578	9	LAMC3	11	10000	133884503	133968446	21.486	0.0571943	rs11244275	0.00309
579	11	TRIM22	2	10000	5710816	5732093	5.55186	0.0572943	rs12364019	0.02945
580	3	TM4SF19	3	10000	196050416	196065291	7.52136	0.0572943	rs36016914	0.05588
581	4	KLB	2	10000	39408472	39453153	5.71415	0.0576942	rs4975017	0.01988
582	8	MAPK15	2	10000	144798506	144804633	5.74958	0.0576942	rs56038219	0.06262
583	1	MAN1C1	2	10000	25943958	26112698	5.69832	0.0577942	rs75075607	0.03519
584	1	PTPN7	2	10000	202116140	202130716	5.72334	0.0586941	rs61757798	0.08023
585	20	RRBP1	3	10000	17594322	17662928	8.09339	0.060194	rs1132274	0.01255
586	3	TM4SF19-TCTEX1D2	3	10000	196042955	196065291	7.52136	0.060194	rs36016914	0.05588
587	5	BDP1	9	10000	70751441	70863649	20.7457	0.060494	rs12187098	0.003837
588	7	PPP1R9A	5	10000	94536948	94925727	10.9853	0.0605939	rs854524	0.008853
589	5	GPR151	3	10000	145894416	145895676	7.29794	0.0609939	rs7709485	0.03278
590	7	POM121L12	2	10000	53103348	53104618	5.7029	0.0609939	rs11238247	0.08345
591	19	APOC4	2	10000	45445494	45448753	6.35776	0.0612939	rs1132899	0.02488
592	3	SCN11A	2	10000	38887259	38995142	5.56773	0.0612939	rs13059805	0.07148
593	15	ST20-MTHFS	3	10000	80135888	80215448	7.59229	0.0613939	rs7257	0.03869
594	10	GTPBP4	2	10000	1034348	1063708	5.71101	0.0617938	rs3207775	0.01688
595	3	ABI3BP	2	10000	100468178	100712334	5.56246	0.0617938	rs3732895	0.03708
596	20	SLC24A3	3	10000	19193289	19703541	7.26167	0.0629937	rs1569767	0.02788
597	22	EMID1	3	10000	29601900	29655586	7.2546	0.0633937	rs743920	0.01406
598	16	TBL3	2	10000	2022063	2028751	5.40182	0.0634937	rs140355892	0.02059
599	17	CEP131	5	10000	79163392	79196751	10.3346	0.0634937	rs2466773	0.005596
600	14	DACT1	3	10000	59100785	59115038	7.28016	0.0635936	rs698025	0.02821
601	15	GANC	6	10000	42566365	42645864	13.5873	0.0638936	rs8024732	0.00626
602	6	SCAF8	2	10000	155054511	155155378	5.50048	0.0644936	rs140506252	0.02116
603	1	TOR1AIP1	3	10000	179851176	179889212	8.77352	0.0652935	rs1281378	0.03752
604	7	NOM1	4	10000	156742416	156765876	10.2998	0.0659934	rs61747373	0.06107
605	1	LAMC1	4	10000	182992594	183114727	9.96919	0.0665933	rs20558	0.03597
606	15	C15orf52	2	10000	40623652	40633168	5.47408	0.0667933	rs78494549	0.03126
607	2	NCKAP5	6	10000	133429371	134326031	15.1353	0.0668933	rs12691830	0.02089
608	2	KHK	2	10000	27309610	27323619	6.6156	0.0670933	rs2304681	0.06707
609	8	R3HCC1	3	10000	23145611	23153792	8.24505	0.0670933	rs2272761	0.05132
610	11	TRIM66	5	10000	8633583	8680383	13.3173	0.0673933	rs7947230	0.0242
611	14	SEL1L	2	10000	81937890	82000205	5.54066	0.0674933	rs11499034	0.02722
612	15	ZWILCH	2	10000	66797420	66841822	5.5246	0.0683932	rs75532475	0.02648
613	2	MIR548N	51	10000	179246804	179541009	89.4445	0.0688931	rs2278196	0.006623
614	11	OR8J1	3	1000	56127690	56128764	6.88486	0.0689311	rs140351903	0.06199
615	14	FAM181A	2	1000	94385239	94395954	5.47043	0.0689311	rs117161928	0.06197
616	16	PHKB	2	1000	47495209	47735434	5.28275	0.0689311	rs16945474	0.0321
617	19	DNMT1	2	1000	10244021	10305755	5.32373	0.0689311	rs2228612	0.03123
618	21	NRIP1	5	1000	16333555	16437126	10.347	0.0689311	rs61750208	0.05707
619	2	OBSL1	5	1000	220415449	220436268	11.0952	0.0689311	rs35009641	0.005717
620	4	PDE5A	3	1000	120415549	120549981	7.49415	0.0689311	rs139979143	0.03213
621	17	C17orf98	2	10000	36991340	36997642	5.38118	0.0689931	rs7210156	0.02625
622	3	SUSD5	3	10000	33191536	33260707	7.59417	0.0690931	rs6810039	0.01684
623	10	SVIL	4	1000	29746276	30024730	8.61047	0.0699301	rs11007612	0.03188
624	11	EPS8L2	2	1000	706119	727727	5.29777	0.0699301	rs60889456	0.02528
625	14	FAM181A-AS1	2	1000	94371075	94392718	5.47043	0.0699301	rs117161928	0.06197
626	16	PRR25	2	1000	855442	863861	5.34366	0.0699301	rs1005190	0.02905
627	2	CAPG	3	1000	85621870	85641197	7.39814	0.0699301	rs6886	0.04549
628	2	ZNF638	3	1000	71558884	71662191	10.0007	0.0699301	rs1804020	0.03042
629	6	LOC101929057	5	1000	90348250	90399200	10.8318	0.0699301	rs4707557	0.02503
630	8	STAU2	3	1000	74332603	74659943	6.70881	0.0699301	rs75740279	0.02222
631	3	PRRT3-AS1	4	10000	9989087	9996471	11.0329	0.070093	rs55847233	0.06983
632	11	IGSF22	9	10000	18725851	18747777	18.0676	0.070193	rs10766494	0.01007
633	20	FAM65C	2	10000	49202644	49308067	5.30856	0.0706929	rs6020624	0.06183
634	11	OR5M9	4	1000	56229944	56230877	14.2528	0.0709291	rs61902871	0.04974
635	11	OR8U1	4	1000	56143099	56144029	9.56465	0.0709291	rs12272403	0.009218
636	11	TRPT1	2	1000	63991270	63993726	5.49601	0.0709291	rs1059440	0.06095
637	16	ITGAM	3	1000	31271287	31344213	7.71632	0.0709291	rs1143683	0.04145
638	16	WDR90	7	1000	699362	717829	17.6114	0.0709291	rs11866949	0.05358
639	17	ALOX15B	2	1000	7942357	7952451	5.21785	0.0709291	rs7225107	0.08446
640	17	MYADML2	4	1000	79897520	79905109	8.60382	0.0709291	rs62077244	0.05146
641	19	APOC4-APOC2	2	1000	45445494	45452822	6.35776	0.0709291	rs1132899	0.02488
642	19	SSC5D	4	1000	55999869	56030466	8.85823	0.0709291	rs114976626	0.03438
643	1	GJB4	3	1000	35225341	35229325	7.50656	0.0709291	rs9426009	0.006523
644	2	ZNF142	5	1000	219502639	219524355	12.6183	0.0709291	rs3770214	0.06602
645	6	NCR2	4	1000	41303527	41318625	10.0955	0.0709291	rs2273962	0.02157
646	2	UGT1A5	3	1000	234621637	234681945	8.55787	0.0719281	rs45449995	0.0346
647	3	DZIP1L	3	1000	137780826	137834451	9.08756	0.0719281	rs442800	0.06996
648	4	ZNF732	3	1000	264463	289944	6.87097	0.0719281	rs150738695	0.009582
649	2	SP140L	3	10000	231191893	231268445	7.29921	0.0721928	rs4973318	0.007373
650	1	NVL	2	10000	224415035	224517891	5.45143	0.0722928	rs41271483	0.02555
651	6	AKAP7	2	10000	131456825	131604675	5.29898	0.0726927	rs1190788	0.03327
652	11	OR4X1	3	1000	48285412	48286330	6.86987	0.0729271	rs79872488	0.03937
653	11	PTPRJ	3	1000	48002109	48192394	8.44555	0.0729271	rs1566734	0.03402
654	3	PRRT3	4	1000	9987225	9994078	11.0329	0.0729271	rs55847233	0.06983
655	9	OR1K1	2	1000	125562401	125563352	4.88527	0.0729271	rs55961642	0.03257
656	19	PEX11G	2	10000	7541755	7553924	5.31421	0.0729927	rs2303146	0.03787
657	7	AUTS2	2	10000	69063904	70258054	5.37587	0.0729927	rs150926322	0.02061
658	12	P2RX7	11	1000	121570621	121624354	18.9155	0.0739261	rs1718119	0.03989
659	19	EMR3	3	1000	14729928	14785730	6.68418	0.0739261	rs4606855	0.0608
660	5	RNU5E-1	2	1000	80501461	80746718	5.08644	0.0739261	rs34607174	0.05086
661	11	TIRAP	3	1000	126152981	126164828	7.1327	0.0749251	rs8177399	0.009315
662	13	ALG11	2	1000	52586522	52603780	5.14598	0.0749251	rs3742290	0.02554
663	13	ELF1	2	1000	41506054	41593508	5.14342	0.0749251	rs7799	0.07478
664	17	EFCAB5	6	1000	28256873	28435470	12.2114	0.0749251	rs9897794	0.03321
665	1	PSRC1	3	1000	109822175	109825790	6.64148	0.0749251	rs34863121	0.01392
666	20	BPIFB4	8	1000	31669317	31699557	19.6842	0.0749251	rs4339026	0.03215
667	4	AMTN	2	1000	71384288	71398460	4.96783	0.0749251	rs7660807	0.02714
668	5	PPIP5K2	2	1000	102455957	102539224	4.94292	0.0749251	rs36046591	0.02863
669	6	KLHL32	2	1000	97372495	97588630	5.26733	0.0749251	rs35143662	0.02704
670	8	RECQL4	2	1000	145736666	145743210	5.07395	0.0749251	rs4244612	0.02445
671	8	TSNARE1	6	1000	143293440	143484610	12.7211	0.0749251	rs10100935	0.0589
672	9	GDA	2	1000	74729510	74867140	4.89001	0.0749251	rs41310055	0.02806
673	17	ABCC3	2	10000	48712217	48769063	5.15812	0.0749925	rs11568591	0.02323
674	11	SLCO2B1	4	10000	74862031	74917445	8.5604	0.0755924	rs2306168	0.02562
675	10	MYOF	5	1000	95066185	95242074	9.90609	0.0759241	rs41290202	0.01444
676	10	NEBL	6	1000	21068902	21463116	12.4618	0.0759241	rs4748728	0.01586
677	14	SLC25A47	3	1000	100789678	100796715	7.21172	0.0759241	rs35097172	0.06748
678	17	CD300LG	3	1000	41924515	41940997	7.12133	0.0759241	rs72836561	0.01175
679	19	PRRG2	2	1000	50084586	50094265	5.05005	0.0759241	rs144521999	0.02788
680	19	TMEM221	2	1000	17546317	17559376	5.46165	0.0759241	rs184482815	0.06325
681	1	CHD1L	2	1000	146714290	146767447	5.11934	0.0759241	rs4950394	0.03685
682	4	MFSD7	2	1000	675617	682973	5.39547	0.0759241	rs141317789	0.04018
683	7	EEPD1	2	1000	36192835	36341152	4.69639	0.0759241	rs196586	0.07148
684	6	GRM1	4	10000	146348917	146758734	8.45037	0.0762924	rs2941	0.04489
685	3	VEPH1	3	1000	156977531	157221415	7.04876	0.0769231	rs11918974	0.04797
686	6	MSH5-SAPCD1	4	1000	31707724	31732624	9.79357	0.0769231	rs1802127	0.02342
687	10	ANKRD16	2	1000	5903688	5931860	5.25839	0.0779221	rs2296136	0.0832
688	10	MYO3A	10	1000	26223001	26501465	21.5937	0.0779221	rs3824699	0.01
689	10	VWA2	4	1000	115999012	116054259	8.52566	0.0779221	rs597371	0.04474
690	11	OR5AK2	2	1000	56756388	56757318	4.85341	0.0779221	rs2853083	0.02761
691	1	LGALS8	4	1000	236681513	236716279	10.2947	0.0779221	rs2273863	0.06402
692	22	GAL3ST1	2	1000	30950623	30960876	5.23387	0.0779221	rs55674628	0.02606
693	5	RNU5D-1	2	1000	80501462	80746718	5.08644	0.0779221	rs34607174	0.05086
694	6	MYLIP	2	1000	16129316	16148478	5.32944	0.0779221	rs9370867	0.02328
695	1	MYSM1	5	1000	59120410	59165747	11.6354	0.0789211	rs17118103	0.01961
696	3	KCNH8	2	1000	19190016	19577135	5.08527	0.0789211	rs34561654	0.02413
697	3	KLHL40	2	1000	42727010	42733938	4.93052	0.0789211	rs6805421	0.02644
698	7	ABCA13	20	1000	48211056	48687091	32.1824	0.0789211	rs77147473	0.01628
699	7	GIMAP2	2	1000	150382793	150390728	4.81747	0.0789211	rs11558054	0.02823
700	10	LOXL4	2	1000	100007442	100028007	5.18728	0.0799201	rs1983864	0.02285
701	11	SBF2	3	1000	9800213	10315754	6.82174	0.0799201	rs7102464	0.06821
702	13	LMO7	9	1000	76194569	76434006	18.073	0.0799201	rs7986131	0.05086
703	19	CCDC105	3	1000	15121538	15134083	6.61865	0.0799201	rs116923487	0.06655
704	19	PNMAL1	2	1000	46969747	46974820	5.06324	0.0799201	rs7248888	0.09798
705	20	CPNE1	5	1000	34213952	34252878	11.6478	0.0799201	rs11543239	0.02334
706	20	PREX1	5	1000	47240792	47444420	10.5193	0.0799201	rs16993997	0.05012
707	22	CLTCL1	6	1000	19166986	19279239	13.0703	0.0799201	rs1061325	0.03481
708	22	MICALL1	3	1000	38302154	38338465	6.4834	0.0799201	rs34834842	0.01476
709	4	GPRIN3	3	1000	90165428	90229161	7.40883	0.0799201	rs11733183	0.01384
710	6	C6orf89	2	1000	36839645	36896740	4.69907	0.0799201	rs11542163	0.05159
711	9	CCDC107	2	1000	35658286	35661500	5.26775	0.0799201	rs2275420	0.07103
712	14	SERPINA10	4	1000	94749649	94759608	9.27153	0.0809191	rs941590	0.0242
713	3	FNDC3B	2	1000	171757417	172118492	4.84364	0.0809191	rs7652177	0.0831
714	3	ROBO1	2	1000	78646387	79817059	4.96236	0.0809191	rs35456279	0.02593
715	9	TLR4	2	1000	120466452	120479769	6.49701	0.0809191	rs4986791	0.05358
716	14	PAPLN	5	1000	73704204	73741347	10.4806	0.0819181	rs4903104	0.00217
717	19	ADAMTS10	2	1000	8645123	8675620	4.97421	0.0819181	rs61750006	0.05696
718	1	F5	12	1000	169481191	169555769	23.3403	0.0819181	rs6033	0.005221
719	5	C5orf20	4	1000	134779903	134783038	10.1821	0.0819181	rs1031844	0.06151
720	5	ERAP2	4	1000	96211643	96255406	8.00581	0.0819181	rs2549782	0.004832
721	11	B4GALNT4	2	1000	369794	382117	4.93434	0.0829171	rs34063493	0.05478
722	17	AATK	2	1000	79091095	79139872	5.21185	0.0829171	rs55856613	0.04655
723	19	EML2	4	1000	46112657	46148775	9.18052	0.0829171	rs12151009	0.03078
724	22	THOC5	4	1000	29904155	29949736	8.41376	0.0829171	rs1049534	0.0597
725	3	CCDC66	4	1000	56591183	56655848	8.75481	0.0829171	rs61743979	0.04745
726	9	KIAA0020	3	1000	2804154	2844130	7.4188	0.0829171	rs2173904	0.01745
727	10	C10orf90	2	1000	128113573	128210010	4.84426	0.0839161	rs12412320	0.02964
728	10	PLXDC2	2	1000	20105371	20578784	5.55717	0.0839161	rs3817405	0.02104
729	18	FHOD3	4	1000	33877658	34360022	8.66905	0.0839161	rs2303510	0.0418
730	19	UPK1A	2	1000	36157417	36169387	5.00306	0.0839161	rs2285421	0.06149
731	19	ZNF559	3	1000	9434447	9454521	6.41932	0.0839161	rs74575837	0.03723
732	22	SFI1	6	1000	31892124	32014537	12.7542	0.0839161	rs9621295	0.05574
733	3	DLEC1	3	1000	38080695	38164228	6.60472	0.0839161	rs7625806	0.09102
734	14	ESRRB	3	1000	76837689	76968180	6.39161	0.0849151	rs61742642	0.04576
735	14	SALL2	3	1000	21989230	22005350	6.80742	0.0849151	rs1263810	0.01531
736	15	PIGB	2	1000	55611132	55647846	5.52568	0.0849151	rs678892	0.02546
737	16	ZNF23	2	1000	71481502	71496117	5.11979	0.0849151	rs72795864	0.06965
738	1	CASP9	4	1000	15817895	15851285	8.69827	0.0849151	rs2308941	0.01827
739	20	ATRN	3	1000	3451664	3631769	7.6036	0.0849151	rs118065662	0.05675
740	21	KRTAP11-1	2	1000	32252963	32253874	4.916	0.0849151	rs9636845	0.1012
741	2	CXCR1	3	1000	219027567	219031716	7.46118	0.0849151	rs16858808	0.04626
742	3	XPC	4	1000	14186647	14220172	9.38875	0.0849151	rs2228001	0.03313
743	4	FAT1	20	1000	187508936	187644987	35.0682	0.0849151	rs3733414	0.02267
744	7	GTPBP10	3	1000	89975978	90020769	7.86267	0.0849151	rs35001814	0.04284
745	9	TMEM2	7	1000	74298281	74383800	13.0608	0.0849151	rs2297089	0.01417
746	11	PATE1	2	1000	125616187	125619743	5.21534	0.0859141	rs2114084	0.02271
747	12	E2F7	3	1000	77415025	77459360	6.7497	0.0859141	rs61754233	0.04194
748	12	TMPRSS12	2	1000	51236700	51281663	4.96577	0.0859141	rs861204	0.03087
749	1	AKNAD1	5	1000	109358519	109400864	10.4588	0.0859141	rs1277207	0.01973
750	5	C5orf52	3	1000	157098560	157107162	6.46373	0.0859141	rs11740603	0.08221
751	9	TMC1	2	1000	75136716	75451267	5.0434	0.0859141	rs1796993	0.08021
752	10	BTBD16	6	1000	124030820	124097676	11.2068	0.0869131	rs2421013	0.004565
753	12	CLECL1	2	1000	9868455	9885895	4.62379	0.0869131	rs118152239	0.06216
754	12	KNTC1	4	1000	123011808	123110947	8.82574	0.0869131	rs61751322	0.01322
755	1	OR13G1	4	1000	247835419	247836343	11.6964	0.0869131	rs28556931	0.07848
756	20	RPN2	2	1000	35807455	35870025	5.19477	0.0869131	rs34488353	0.09377
757	2	INPP5D	3	1000	233924676	234116549	8.0062	0.0869131	rs148118779	0.05243
758	5	GEMIN5	6	1000	154266975	154317776	12.32	0.0869131	rs6865950	0.03311
759	16	RNF151	2	1000	2016874	2018976	5.60739	0.0879121	rs62617079	0.0917
760	2	MCEE	2	1000	71336805	71357394	5.01301	0.0879121	rs11541017	0.02736
761	3	CD86	2	1000	121774208	121839988	4.82806	0.0879121	rs1129055	0.04161
762	6	NKAPL	4	1000	28227074	28228736	8.92481	0.0879121	rs12000	0.007155
763	10	ADAM8	6	1000	135075919	135090407	12.0947	0.0889111	rs45451297	0.03228
764	4	DDX60	4	1000	169137441	169239958	9.91532	0.0889111	rs550625	0.04359
765	7	GIMAP6	2	1000	150322463	150329736	5.21588	0.0889111	rs144748380	0.09688
766	12	OAS1	5	1000	113344738	113357712	15.2709	0.0899101	rs10774671	0.06271
767	1	CFHR5	2	1000	196946666	196978803	4.63342	0.0899101	rs139017763	0.09271
768	1	HMGB4	2	1000	34326075	34330392	4.75751	0.0899101	rs10379	0.1134
769	7	MUC12	5	1000	100612903	100662230	10.74	0.0899101	rs4729631	0.0319
770	7	ZMIZ2	2	1000	44788529	44809479	4.70747	0.0899101	rs3735478	0.03931
771	9	AK8	2	1000	135600964	135754198	5.76942	0.0899101	rs17407084	0.07711
772	10	DOCK1	4	1000	128593977	129250781	8.00229	0.0909091	rs2229603	0.04263
773	15	FAM214A	3	1000	52873517	52970831	7.32463	0.0909091	rs61731670	0.03156
774	1	FMO3	2	1000	171060017	171086959	4.93152	0.0909091	rs1736557	0.04085
775	1	PGBD2	2	1000	249200441	249213345	6.51782	0.0909091	rs74157349	0.05921
776	2	ALK	4	1000	29415639	30144477	8.8082	0.0909091	rs35228363	0.0323
777	2	QPCT	2	1000	37571752	37600465	4.55735	0.0909091	rs4670696	0.04299
778	11	OR10A6	4	1000	7949264	7950209	8.88796	0.0919081	rs111488559	0.01743
779	9	PTCH1	2	1000	98205263	98279247	4.84346	0.0919081	rs2236405	0.09855
780	11	FZD4	2	1000	86656716	86666440	5.6927	0.0929071	rs61735303	0.06314
781	11	OR5I1	5	1000	55702931	55703876	11.9491	0.0929071	rs9666086	0.0422
782	15	LMAN1L	2	1000	75105193	75118099	5.06704	0.0929071	rs79217743	0.02464
783	1	DPYD	6	1000	97543299	98386615	10.4401	0.0929071	rs1801265	0.03216
784	1	MPL	2	1000	43803474	43820135	4.68496	0.0929071	rs12731981	0.07256
785	1	VWA5B1	6	1000	20617411	20681387	12.9213	0.0929071	rs2072751	0.02615
786	22	SUN2	4	1000	39130718	39152024	8.62387	0.0929071	rs138708	0.0167
787	2	MSGN1	2	1000	17997785	17998367	5.57683	0.0929071	rs34069439	0.08964
788	10	NPFFR1	2	1000	72014712	72043450	4.55218	0.0939061	rs113487866	0.0349
789	12	CD163L1	7	1000	7507556	7596749	12.9441	0.0939061	rs4072797	0.01905
790	17	FOXN1	3	1000	26850958	26865175	6.87438	0.0939061	rs532648	0.05052
791	6	C6orf195	2	1000	2622971	2635298	4.60279	0.0939061	rs17135340	0.03592
792	17	CD68	3	1000	7482804	7485429	7.11027	0.0949051	rs9901675	0.01079
793	1	HMCN1	7	1000	185703682	186160085	14.3588	0.0949051	rs12129650	0.02
794	22	EFCAB6	8	1000	43924623	44208217	14.3619	0.0949051	rs3747203	0.02166
795	2	C2orf16	3	1000	27799388	27805589	6.94531	0.0949051	rs115018606	0.07059
796	2	DYTN	3	1000	207516344	207583120	6.49541	0.0949051	rs116768218	0.01133
797	7	KRBA1	3	1000	149412101	149431664	6.03735	0.0949051	rs75701347	0.03143
798	15	ZNF106	3	1000	42704634	42783395	6.24698	0.0959041	rs34792942	0.01523
799	22	AIFM3	2	1000	21319417	21335649	4.93677	0.0959041	rs56179977	0.03139
800	4	CEP135	2	1000	56814973	56899529	4.63251	0.0959041	rs3214045	0.05468
801	14	PCK2	2	1000	24563339	24573341	4.35674	0.0969031	rs111723834	0.09505
802	20	ACTR5	3	1000	37377096	37401089	6.38348	0.0969031	rs2245231	0.01373
803	2	MYO7B	5	1000	128293377	128395303	9.76942	0.0969031	rs11686946	0.03095
804	4	TMPRSS11F	2	1000	68918915	68995587	4.41205	0.0969031	rs10030708	0.1025
805	5	BTNL3	3	1000	180415844	180433727	7.83037	0.0969031	rs73815153	0.07412
806	11	SLC39A13	2	1000	47430045	47438051	4.5365	0.0979021	rs35741412	0.04945
807	13	PCDH8	2	1000	53418108	53422775	4.61203	0.0979021	rs3742301	0.08124
808	15	WHAMM	2	1000	83478379	83503613	4.76372	0.0979021	rs139061517	0.02912
809	19	B3GNT3	2	1000	17905918	17924385	4.5249	0.0979021	rs36686	0.09189
810	19	ZNF559-ZNF177	5	1000	9434901	9493293	9.6211	0.0979021	rs74575837	0.03723
811	21	SIM2	3	1000	38071990	38122510	6.106	0.0979021	rs2073601	0.06576
812	10	GSTO1	2	1000	106013951	106027222	4.86871	0.0989011	rs4925	0.08035
813	1	TBX15	2	1000	119425665	119532179	4.67685	0.0989011	rs10494217	0.03434
814	15	SLCO3A1	2	1000	92396937	92715665	4.4463	0.0999001	rs1517618	0.03711
815	15	TGM5	2	1000	43524792	43559055	4.6841	0.0999001	rs35985214	0.03217
816	20	SEC23B	3	1000	18488187	18542059	6.4585	0.0999001	rs41309927	0.05268
817	16	ZNF276	4	1000	89786775	89807332	7.96044	0.100899	rs9282681	0.02179
818	1	PLCH2	2	1000	2407753	2436964	4.94445	0.100899	rs114371513	0.04542
819	8	SGK223	7	1000	8175257	8239344	12.9381	0.100899	rs4840955	0.04872
820	11	OR8D4	7	1000	123777138	123778083	14.1618	0.101898	rs7942047	0.02415
821	14	MIA2	3	1000	39703124	39722575	6.93478	0.101898	rs3825549	0.01374
822	15	MAPKBP1	2	1000	42066631	42120053	4.88182	0.101898	rs1201689	0.02924
823	1	TAS1R3	3	1000	1266725	1269844	6.16085	0.101898	rs111615792	0.01882
824	21	SPATC1L	3	1000	47581061	47604373	8.35898	0.101898	rs113146399	0.06407
825	2	RTN4	2	1000	55199326	55277734	4.85147	0.101898	rs80121116	0.1131
826	3	ARPC4-TTLL3	4	1000	9834231	9878040	7.81681	0.101898	rs1057278	0.06938
827	4	HTT	6	1000	3076236	3245687	11.2387	0.101898	rs362331	0.02327
828	5	PCDHB4	3	1000	140501331	140505203	6.64224	0.101898	rs3733698	0.07335
829	8	UTP23	2	1000	117778741	117786921	5.07592	0.101898	rs16888728	0.07812
830	9	KDM4C	6	1000	6720862	7175648	10.4324	0.101898	rs1407856	0.02944
831	22	ARFGAP3	3	1000	43192531	43253408	6.20908	0.102897	rs11551619	0.0154
832	2	GALNT14	2	1000	31133330	31361592	4.41274	0.102897	rs139115558	0.08895
833	3	TTLL3	4	1000	9851643	9878040	7.81681	0.102897	rs1057278	0.06938
834	7	CALCR	2	1000	93053798	93204042	4.72233	0.102897	rs2301680	0.117
835	7	CPVL	6	1000	29035246	29186153	11.0513	0.102897	rs7313	0.02582
836	8	ZNF572	3	1000	125985538	125991630	8.03531	0.102897	rs10104558	0.0937
837	12	KRT79	3	1000	53215230	53228077	5.87983	0.103896	rs73102423	0.05682
838	16	DNAH3	12	1000	20944475	21170762	21.4235	0.103896	rs330150	0.01351
839	12	CEP83	2	1000	94702055	94853764	4.63199	0.104895	rs74340001	0.04864
840	12	PSMD9	2	1000	122326636	122355771	4.5337	0.104895	rs14259	0.03428
841	17	TMC8	3	1000	76126858	76139049	6.15018	0.104895	rs112802399	0.07347
842	1	CLCA2	4	1000	86889768	86922240	8.33772	0.104895	rs17409304	0.01186
843	1	OR2G3	2	1000	247768887	247769817	4.5911	0.104895	rs61730407	0.1194
844	3	MINA	3	1000	97660660	97691295	5.98149	0.104895	rs2172257	0.03215
845	8	CHRNA2	2	1000	27317277	27336813	4.53889	0.104895	rs891398	0.04775
846	8	NEIL2	2	1000	11627171	11644854	5.33187	0.104895	rs8191613	0.08632
847	12	LEPREL2	5	1000	6937537	6949018	9.6987	0.105894	rs78623250	0.009775
848	19	FAM83E	2	1000	49103856	49116694	4.66413	0.105894	rs447802	0.1217
849	19	USP29	2	1000	57631508	57643293	4.468	0.105894	rs1027392	0.06282
850	1	CA6	4	1000	9005892	9035148	7.48249	0.105894	rs2274327	0.1056
851	2	FAM124B	2	1000	225243414	225266711	4.41123	0.105894	rs61732371	0.07074
852	8	FAM83H	3	1000	144806102	144815914	6.09481	0.105894	rs28573699	0.05104
853	8	SHARPIN	3	1000	145153535	145159140	6.44845	0.105894	rs11541805	0.04024
854	9	LOC100505478	3	1000	117428713	117444369	7.64433	0.105894	rs1055207	0.07563
855	14	RNASE9	3	1000	21024251	21029090	7.07652	0.106893	rs12590446	0.08042
856	15	HDC	2	1000	50534145	50558162	5.05881	0.106893	rs17740607	0.0758
857	19	MED16	2	1000	867961	893218	4.54606	0.106893	rs147510499	0.03404
858	7	TMEM176A	4	1000	150497853	150502208	7.43483	0.106893	rs741064	0.1244
859	10	CCDC7_1	4	1000	32735009	32863492	9.71389	0.107892	rs41276068	0.05226
860	11	MS4A14	3	1000	60163486	60185228	6.14975	0.107892	rs117801657	0.06057
861	2	ALPP	2	1000	233243347	233247599	4.31324	0.107892	rs1130335	0.09852
862	2	SLC16A14	2	1000	230899689	230933715	4.24272	0.107892	rs75457118	0.0703
863	6	IP6K3	2	1000	33689442	33714762	4.7648	0.107892	rs4713668	0.05108
864	11	OR4C46	2	1000	51515281	51516211	4.58889	0.108891	rs61890419	0.06334
865	11	OR9G4	2	1000	56510303	56511287	4.59744	0.108891	rs11228763	0.03703
866	17	SMCR8	4	1000	18218593	18231370	8.24414	0.108891	rs79875842	0.08617
867	20	NKAIN4	3	1000	61872135	61885892	7.08651	0.108891	rs2236194	0.1034
868	2	FEZ2	2	1000	36779403	36825332	4.36045	0.108891	rs1544655	0.0432
869	4	ADAMTS3	2	1000	73146685	73434516	4.67842	0.108891	rs788908	0.0306
870	6	ZKSCAN3	3	1000	28317690	28336954	6.6935	0.108891	rs13201753	0.02029
871	8	DLC1_2	3	1000	13162115	13372429	6.93252	0.108891	rs34575560	0.06242
872	15	NMB	2	1000	85198359	85201802	3.94685	0.10989	rs17598561	0.08719
873	16	FANCA	9	1000	89803958	89883065	18.6991	0.10989	rs9282681	0.02179
874	17	ABCA6	6	1000	67074846	67138015	11.544	0.10989	rs2302134	0.0256
875	17	C17orf74	2	1000	7328934	7330886	4.41827	0.10989	rs13290	0.1312
876	1	GBP1	2	1000	89517986	89531043	4.3776	0.10989	rs17130717	0.07764
877	20	SYS1-DBNDD2	2	1000	43991808	44039250	4.49622	0.10989	rs2231616	0.03775
878	22	APOBEC3G	2	1000	39473009	39483748	4.59499	0.10989	rs8177832	0.0636
879	4	OTOP1	2	1000	4190529	4228621	4.75779	0.10989	rs142612164	0.03774
880	5	CAMLG	2	1000	134074169	134087850	4.59028	0.10989	rs12657663	0.04355
881	7	OR2F2	2	1000	143632325	143633279	4.96352	0.10989	rs13235235	0.08957
882	10	CCDC7_2	2	1000	32856650	33171792	4.44813	0.110889	rs2504011	0.07896
883	12	ART4	2	1000	14982244	14996413	4.22391	0.110889	rs3088190	0.03995
884	15	AGBL1	5	1000	86685241	87572283	9.14589	0.110889	rs8028043	0.05194
885	22	PPM1F	2	1000	22273791	22307250	4.33597	0.110889	rs2070507	0.04859
886	7	PRKRIP1	2	1000	102036803	102067129	4.55354	0.110889	rs74448791	0.03432
887	10	TET1	7	1000	70320116	70454239	12.782	0.111888	rs12773594	0.01505
888	14	TTLL5	3	1000	76127550	76421425	6.15088	0.111888	rs1133834	0.01693
889	16	ZNF646	3	1000	31085742	31094833	6.2319	0.111888	rs749670	0.01734
890	17	TEKT3	2	1000	15207128	15244958	4.57823	0.111888	rs230898	0.0359
891	1	CHI3L2	2	1000	111770280	111786062	4.5424	0.111888	rs11556868	0.03361
892	1	ZMYM1	2	1000	35525386	35581459	4.72315	0.111888	rs2971408	0.03008
893	20	DLGAP4	2	1000	34894244	35157040	4.17088	0.111888	rs41274714	0.07405
894	2	ALS2	2	1000	202564985	202645895	4.31929	0.111888	rs3219154	0.04348
895	2	CCDC173	2	1000	170501934	170550931	4.47937	0.111888	rs61741435	0.04516
896	3	NEK4	2	1000	52744795	52804965	4.36723	0.111888	rs1029871	0.03696
897	6	GPR116	3	1000	46820241	46922675	5.95643	0.111888	rs586024	0.03444
898	6	TTLL2	3	1000	167738573	167756177	6.09566	0.111888	rs41266331	0.02454
899	7	INMT-FAM188B	11	1000	30791750	30932002	18.089	0.111888	rs12701034	0.03072
900	9	FAM154A	2	1000	18927657	19049352	4.60328	0.111888	rs6475273	0.04251
901	9	TPD52L3	2	1000	6328348	6331900	4.43466	0.111888	rs3847262	0.0353
902	15	TJP1	2	1000	29992356	30114706	4.46887	0.112887	rs2291166	0.09818
903	19	NAPSA	2	1000	50861733	50868931	4.46184	0.112887	rs11670727	0.07352
904	6	MDN1	9	1000	90352493	90529513	15.8607	0.112887	rs4707557	0.02503
905	7	LOC100630923	2	1000	102004307	102067129	4.55354	0.112887	rs74448791	0.03432
906	11	NXPE2	2	1000	114549199	114577652	4.50676	0.113886	rs11215158	0.08821
907	19	PTPRH	9	1000	55692614	55720874	14.7688	0.113886	rs2288515	0.01349
908	1	ADCY10	5	1000	167778624	167883453	9.11155	0.113886	rs16859886	0.009509
909	1	C1orf68	3	1000	152691997	152692905	6.27567	0.113886	rs41268474	0.09017
910	1	PMF1-BGLAP	3	1000	156182778	156213123	6.10361	0.113886	rs1052067	0.02881
911	12	ATF7IP	3	1000	14518565	14655869	6.25923	0.114885	rs2231909	0.07331
912	12	KRT5	3	1000	52908358	52914243	7.07139	0.114885	rs11170164	0.01564
913	13	FLT3	2	1000	28577410	28674729	4.03014	0.114885	rs1933437	0.05548
914	14	MOK	2	1000	102690833	102771537	4.18986	0.114885	rs34931752	0.04453
915	1	RSRP1	2	1000	25568739	25573985	4.34441	0.114885	rs1043879	0.05222
916	1	SPEN	2	1000	16174358	16266950	4.31878	0.114885	rs848208	0.05501
917	5	PCDHGB6	9	1000	140787769	140892546	16.2718	0.114885	rs2074912	0.01324
918	9	DNLZ	3	1000	139256351	139258263	5.61395	0.114885	rs3812552	0.06273
919	9	PTGS1	4	1000	125132808	125157982	7.28101	0.114885	rs3842787	0.04539
920	14	KIAA0586	2	1000	58894102	59015549	4.59335	0.115884	rs61735931	0.07911
921	15	TLN2	4	1000	62939509	63136829	7.60535	0.115884	rs148931336	0.03082
922	16	C16orf95	3	1000	87336403	87351026	6.11605	0.115884	rs61741503	0.09649
923	18	MEP1B	4	1000	29769986	29800366	7.72029	0.115884	rs233223	0.04113
924	20	ZSWIM1	3	1000	44509847	44513905	7.01015	0.115884	rs3746500	0.08563
925	7	TMEM176B	4	1000	150488375	150498448	8.18607	0.115884	rs3173833	0.01142
926	9	DOCK8	9	1000	214864	465259	14.3735	0.115884	rs17673268	0.06264
927	12	CCDC62	2	1000	123259055	123311927	5.05216	0.116883	rs55716280	0.09725
928	16	CRISPLD2	3	1000	84853586	84943116	6.14638	0.116883	rs12051468	0.05227
929	17	ACBD4	2	1000	43209966	43221543	4.12953	0.116883	rs16939879	0.1151
930	1	KDF1	2	1000	27276046	27286901	4.39264	0.116883	rs17360994	0.05401
931	22	CDPF1	3	1000	46639909	46646193	6.29029	0.116883	rs61748935	0.06298
932	4	MYL5	3	1000	671710	675817	6.14792	0.116883	rs141317789	0.04018
933	22	MOV10L1	8	1000	50528434	50600116	16.0111	0.117882	rs760749	0.08012
934	11	OR52H1	4	1000	5565790	5566753	9.14431	0.118881	rs1995158	0.03565
935	14	GOLGA5	2	1000	93260575	93306306	4.26101	0.118881	rs1040835	0.0495
936	17	ARHGEF15	3	1000	8213555	8225834	6.48991	0.118881	rs871841	0.0285
937	6	TRDN	7	1000	123537483	123958238	11.4626	0.118881	rs28494009	0.05602
938	4	TXK	3	1000	48068409	48136273	5.7659	0.11988	rs17470585	0.08946
939	10	PKD2L1	4	1000	102047902	102090243	7.32221	0.120879	rs12782963	0.071
940	1	E2F2	2	1000	23832919	23857712	4.1291	0.120879	rs2229297	0.09334
941	1	PARS2	3	1000	55222570	55230226	6.00468	0.120879	rs2270004	0.09912
942	2	HOXD12	2	1000	176964529	176965488	4.37482	0.120879	rs33921199	0.04745
943	5	AGGF1	2	1000	76326209	76361058	4.29124	0.120879	rs34203073	0.08409
944	5	MCC	3	1000	112357795	112824527	5.86387	0.120879	rs35269015	0.02773
945	2	FASTKD1	2	1000	170386261	170430431	4.23378	0.121878	rs2253680	0.06117
946	2	FSIP2	27	1000	186603354	186698016	48.086	0.121878	rs60029104	0.061
947	8	DLC1_1	4	1000	12940871	13372429	7.97562	0.121878	rs34575560	0.06242
948	14	ARID4A	2	1000	58765221	58840451	3.80122	0.122877	rs1051858	0.05313
949	15	LINS	5	1000	101109427	101142445	10.3802	0.122877	rs11247226	0.09107
950	2	CAPN14	7	1000	31395921	31440411	13.0576	0.122877	rs7587515	0.08725
951	4	PALLD	3	1000	169418216	169849608	5.82394	0.122877	rs7671781	0.06474
952	4	TLR3	3	1000	186990308	187006252	5.81787	0.122877	rs3775290	0.07361
953	6	RPP40	2	1000	4995279	5004297	3.87706	0.122877	rs62385118	0.07685
954	11	DYNC2H1	10	1000	102980159	103350591	16.5876	0.123876	rs688906	0.05451
955	14	RIPK3	2	1000	24805226	24809242	4.00324	0.123876	rs34106261	0.04561
956	19	CYP2A7	3	1000	41381343	41388657	6.0836	0.123876	rs73032311	0.03195
957	22	SMC1B	4	1000	45739944	45809500	7.70258	0.123876	rs5764698	0.04697
958	11	RHOD	2	1000	66824288	66839488	4.51912	0.124875	rs149901958	0.08383
959	14	C14orf39	3	1000	60902673	60952764	6.56657	0.124875	rs12586711	0.0636
960	20	CRNKL1	4	1000	20015004	20036690	7.59539	0.124875	rs2255255	0.1093
961	11	OR5D14	5	1000	55563031	55563976	9.9451	0.125874	rs76383258	0.05365
962	15	FSIP1	3	1000	39892231	40075039	6.35022	0.125874	rs16969386	0.06867
963	16	ERI2	4	1000	20791514	20817795	7.13107	0.125874	rs5716	0.05021
964	17	KRT15	2	1000	39669996	39675270	4.01331	0.125874	rs2305556	0.139
965	4	LRBA	5	1000	151185810	151936649	9.12505	0.125874	rs1782360	0.05417
966	6	RARS2	3	1000	88224095	88299735	5.93966	0.125874	rs3757370	0.04819
967	7	PODXL	4	1000	131185020	131241376	8.13414	0.125874	rs35893129	0.004979
968	11	OR5M3	2	1000	56236963	56238014	3.94603	0.126873	rs77400854	0.09141
969	14	NID2	7	1000	52471519	52535946	12.5819	0.126873	rs2273431	0.005709
970	7	ESYT2	4	1000	158523688	158622319	8.7692	0.126873	rs13233513	0.04268
971	7	INMT	6	1000	30791750	30797218	10.7559	0.126873	rs2302339	0.04644
972	18	ALPK2	17	1000	56148481	56296189	26.3827	0.127872	rs4940404	0.02183
973	1	TDRD10	2	1000	154474694	154520623	4.06891	0.127872	rs12750774	0.08832
974	6	KHDC3L	2	1000	74072399	74073898	4.1441	0.127872	rs561930	0.05018
975	11	PANX3	2	1000	124481452	124490251	4.06211	0.128871	rs35569094	0.04658
976	12	DNAH10	8	1000	124247041	124420267	12.595	0.128871	rs34934281	0.02706
977	15	FMN1_1	6	1000	33057744	33486934	10.9617	0.128871	rs117804335	0.02518
978	15	MNS1	2	1000	56720928	56757335	3.95515	0.128871	rs1715919	0.05061
979	1	CROCC	3	1000	17248444	17299474	6.29245	0.128871	rs41272737	0.04699
980	10	TACC2	11	1000	123748688	124014060	17.5053	0.12987	rs2295876	0.01506
981	12	ERC1	2	1000	1100403	1605099	3.92501	0.12987	rs35037408	0.1037
982	12	LRRIQ1	5	1000	85430098	85638883	9.75012	0.12987	rs61738629	0.02983
983	14	ELMSAN1	2	1000	74181824	74253961	3.93499	0.12987	rs60635070	0.07855
984	16	ADAMTS18	6	1000	77316024	77469011	10.8898	0.12987	rs11643211	0.009807
985	16	ZNF423	2	1000	49524514	49891830	4.14538	0.12987	rs147898137	0.04283
986	17	RNF43	4	1000	56431037	56494931	7.29806	0.12987	rs2257205	0.05998
987	19	TYK2	3	1000	10461203	10491248	5.65798	0.12987	rs2304256	0.09634
988	1	AMPD1	3	1000	115215719	115238239	6.20004	0.12987	rs61752479	0.06675
989	1	CLCC1	2	1000	109472129	109506121	4.12269	0.12987	rs168107	0.1086
990	3	FAM208A	3	1000	56654159	56717135	5.62385	0.12987	rs9835332	0.08142
991	5	FGFR4	3	1000	176513872	176525143	5.57723	0.12987	rs1966265	0.05861
992	6	POLH	2	1000	43543877	43588260	3.97955	0.12987	rs6941583	0.04755
993	10	C10orf71	12	1000	50507186	50535537	21.306	0.130869	rs151171891	0.01953
994	11	C11orf16	3	1000	8941622	8954553	5.72541	0.130869	rs2653588	0.03287
995	12	SCAF11	3	1000	46312913	46384401	5.6499	0.130869	rs7315731	0.0395
996	15	ZNF592	2	1000	85291817	85349663	3.8233	0.130869	rs8182086	0.084
997	17	KRT39	2	1000	39114668	39123144	4.21365	0.130869	rs17843021	0.095
998	1	SLC9C2	2	1000	173469603	173572233	4.31446	0.130869	rs16846206	0.08902
999	22	DENND6B	2	1000	50750391	50765489	4.14238	0.130869	rs68178377	0.04343
1000	5	PCDHB3	3	1000	140479829	140483406	6.08838	0.130869	rs3733699	0.08486
1001	6	PSORS1C1	10	1000	31082607	31107869	15.6678	0.130869	rs2233952	0.00486
1002	7	MUC17	9	1000	100663363	100702140	17.1291	0.130869	rs56103274	0.0149
1003	7	VWC2	2	1000	49813256	49952138	4.09584	0.130869	rs79731913	0.0485
1004	13	CCDC169	2	1000	36801178	36871992	4.54047	0.131868	rs9546897	0.1075
1005	19	ZNF180	4	1000	44978644	45004575	8.63417	0.131868	rs1897820	0.05209
1006	5	MGC32805	2	1000	121772191	121814782	3.89725	0.131868	rs140850272	0.1119
1007	14	C14orf80	2	1000	105956191	105965585	4.22635	0.132867	rs34137879	0.05408
1008	1	PMF1	3	1000	156182778	156209868	6.10361	0.132867	rs1052067	0.02881
1009	2	ANKMY1	6	1000	241418838	241497438	10.5164	0.132867	rs35044862	0.04614
1010	3	ERICH6	2	1000	150377674	150421742	3.77292	0.132867	rs144597450	0.05214
1011	6	LCA5	3	1000	80194707	80247147	5.87964	0.132867	rs34068461	0.01996
1012	7	BRAT1	5	1000	2577443	2595392	9.21599	0.132867	rs77213198	0.09214
1013	10	LRIT1	2	1000	85991275	86001217	4.34119	0.133866	rs3814211	0.06882
1014	11	OR5A2	2	1000	59189451	59190426	4.09377	0.133866	rs1453547	0.0781
1015	19	CHAF1A	3	1000	4402659	4443394	5.86378	0.133866	rs243383	0.01548
1016	19	ZNF382	2	1000	37096206	37119499	3.9814	0.133866	rs3108171	0.1229
1017	1	DISP1	4	1000	222988430	223179337	7.55251	0.133866	rs9441940	0.1092
1018	2	RAB3GAP1	2	1000	135809834	135928279	4.04183	0.133866	rs10445686	0.1403
1019	4	C4orf36	2	1000	87797357	87813575	3.87143	0.133866	rs28664715	0.04917
1020	5	PCDHGA9	10	1000	140782519	140892546	16.6544	0.133866	rs2074912	0.01324
1021	7	PTPRN2	4	1000	157331749	158380482	7.10917	0.133866	rs55645575	0.02898
1022	7	SAMD9	8	1000	92728825	92747336	13.5492	0.133866	rs140921998	0.02062
1023	8	PRSS55	3	1000	10383055	10411676	5.87796	0.133866	rs4406360	0.0255
1024	11	OR4A15	2	1000	55135359	55136394	4.31689	0.134865	rs7927370	0.03797
1025	12	PFKM	3	1000	48499655	48540187	5.69929	0.134865	rs41291971	0.08247
1026	15	EIF2AK4	3	1000	40226324	40327797	5.55296	0.135864	rs2291627	0.02061
1027	1	TSACC	2	1000	156307104	156316785	4.02958	0.135864	rs41265043	0.07201
1028	3	HTR3D	5	1000	183749331	183757157	8.49518	0.135864	rs1000952	0.008775
1029	5	DCTN4	2	1000	150088308	150138657	3.85722	0.135864	rs11954652	0.1414
1030	6	GPR110	3	1000	46967812	47010082	6.33341	0.135864	rs45598235	0.06244
1031	11	OR5B2	2	1000	58189737	58190786	3.95818	0.136863	rs10466659	0.06845
1032	1	CFH	3	1000	196621007	196716634	5.80483	0.136863	rs1065489	0.07759
1033	10	PLCE1	3	1000	95753745	96088148	5.69635	0.137862	rs2274223	0.07567
1034	11	TPCN2	6	1000	68816349	68858072	10.2287	0.137862	rs3829241	0.007208
1035	15	LOC101929655	6	1000	81616673	81735417	9.76145	0.137862	rs11636318	0.06746
1036	20	SEMG1	2	1000	43835637	43838414	4.05279	0.137862	rs2301366	0.09604
1037	3	COL6A6	9	1000	130279177	130395888	13.9725	0.137862	rs9830253	0.0121
1038	4	BBS12	2	1000	123653856	123666098	4.56842	0.137862	rs309370	0.1105
1039	5	ITGA1	7	1000	52084135	52249485	11.475	0.137862	rs12520591	0.01354
1040	5	SNCAIP	2	1000	121647819	121799794	3.89725	0.137862	rs140850272	0.1119
1041	11	OR10V1	2	1000	59480388	59481318	4.0197	0.138861	rs499033	0.05272
1042	11	PHRF1	4	1000	576445	612222	6.92357	0.138861	rs7123948	0.02378
1043	16	MLKL	4	1000	74705752	74734789	6.86928	0.138861	rs35589326	0.08951
1044	19	ZNF134	3	1000	58125829	58133636	6.05407	0.138861	rs10414451	0.04852
1045	5	NIPAL4	2	1000	156887026	156901730	3.92197	0.138861	rs6860507	0.1081
1046	5	SLCO6A1	2	1000	101707485	101834720	3.79699	0.138861	rs17150488	0.06798
1047	7	MLXIPL	2	1000	73007523	73038870	4.64603	0.138861	rs35332062	0.1222
1048	10	ENKUR	4	1000	25270907	25351208	7.02291	0.13986	rs34929144	0.01447
1049	11	OR5T2	6	1000	55999581	56000661	10.4136	0.13986	rs7122514	0.04586
1050	19	DKKL1	3	1000	49866986	49878373	5.48754	0.13986	rs919364	0.1493
1051	19	NLRP5	5	1000	56511091	56573174	8.86805	0.13986	rs471979	0.009365
1052	1	TP53BP2	2	1000	223967594	224033674	4.08413	0.13986	rs61749337	0.0741
1053	2	CASP8	3	1000	202098165	202152434	5.29845	0.13986	rs3769824	0.1247
1054	5	PCDHGB5	11	1000	140777694	140892546	17.114	0.13986	rs2074912	0.01324
1055	9	POMT1	4	1000	134378288	134399193	7.71913	0.13986	rs2296949	0.06846
1056	15	CHSY1	4	1000	101715927	101792137	6.6854	0.140859	rs62621400	0.01095
1057	19	ZNF880	4	1000	52873169	52889046	7.57808	0.140859	rs78052167	0.01416
1058	20	CHD6	6	1000	40030742	40247133	11.3105	0.140859	rs3817893	0.04783
1059	3	IGSF11	2	1000	118619478	118864898	4.15572	0.140859	rs34908332	0.0599
1060	8	EPHX2	4	1000	27348518	27402439	6.92474	0.140859	rs41507953	0.08615
1061	9	C9orf43	5	1000	116172923	116191964	8.58381	0.140859	rs78738447	0.06672
1062	3	MCF2L2	6	1000	182895791	183146057	10.2435	0.141858	rs7639705	0.02987
1063	5	DMGDH	4	1000	78293386	78365497	7.45027	0.141858	rs77116243	0.0263
1064	7	ABCB1	4	1000	87133178	87342639	7.04066	0.141858	rs2229109	0.08065
1065	1	BCAN	3	1000	156611739	156629324	5.20316	0.142857	rs1056695	0.03498
1066	6	CYP39A1	4	1000	46517316	46620567	6.29369	0.142857	rs2277119	0.02391
1067	1	SPATA45	2	1000	213003484	213020991	3.82475	0.143856	rs10864004	0.1075
1068	20	PI3	3	1000	43803539	43805185	5.76109	0.143856	rs2664581	0.0686
1069	3	ATR	5	1000	142168076	142297668	9.10105	0.143856	rs77208665	0.006613
1070	17	KRTAP16-1	4	1000	39463951	39465505	7.97461	0.144855	rs2074286	0.04288
1071	17	NSRP1	2	1000	28443824	28513493	3.76996	0.144855	rs117582579	0.05388
1072	2	UGT1A9	6	1000	234580543	234681951	10.3082	0.144855	rs45449995	0.0346
1073	6	IGF2R	4	1000	160390130	160527583	6.68414	0.144855	rs629849	0.05756
1074	9	CNTLN	4	1000	17134988	17503921	6.87682	0.144855	rs144166918	0.0383
1075	12	STAB2	7	1000	103981068	104160502	10.9603	0.145854	rs7306642	0.01198
1076	17	GP1BA	2	1000	4835591	4838325	4.0454	0.145854	rs6065	0.08153
1077	19	ZNF568	11	1000	37407230	37488834	21.6598	0.145854	rs547483	0.03339
1078	5	CCDC69	2	1000	150560612	150603654	4.14359	0.145854	rs248427	0.08918
1079	6	ASCC3	4	1000	100956070	101329248	7.39517	0.145854	rs240768	0.06715
1080	13	UTP14C	3	1000	52598826	52607736	5.4132	0.146853	rs3742290	0.02554
1081	5	GFM2	5	1000	74017028	74063196	9.10497	0.146853	rs957680	0.1163
1082	7	LUC7L2	2	1000	139025104	139108203	3.75839	0.146853	rs10265	0.05428
1083	15	NPAP1	6	1000	24920540	24928593	10.5604	0.147852	rs36032407	0.07902
1084	19	ZNF610	2	1000	52839497	52870376	4.29314	0.147852	rs2241586	0.0817
1085	1	BTBD8	2	1000	92545861	92613401	3.78401	0.147852	rs17131602	0.08371
1086	6	ADGB	3	1000	146920135	147136597	5.21723	0.147852	rs78851618	0.08231
1087	7	TRIL	2	1000	28992973	28998029	3.7849	0.147852	rs740250	0.05309
1088	17	EFCAB13	8	1000	45401326	45518677	12.352	0.148851	rs34134208	0.1173
1089	22	RIBC2	6	1000	45809571	45828302	11.0578	0.148851	rs1022477	0.05822
1090	2	UGT1A6	6	1000	234600320	234681951	10.3082	0.148851	rs45449995	0.0346
1091	4	PTPN13	6	1000	87515467	87736328	9.99036	0.148851	rs61730641	0.004554
1092	4	TBCK	3	1000	106965473	107237861	5.46028	0.148851	rs115723993	0.02596
1093	9	ARHGEF39	4	1000	35659340	35665278	7.088	0.148851	rs2275420	0.07103
1094	15	THBS1	2	1000	39873279	39889668	3.76104	0.14985	rs2292305	0.05251
1095	19	LIG1	2	1000	48618701	48673860	3.58367	0.14985	rs146309259	0.06018
1096	2	STON1	4	1000	48757307	48825654	8.13247	0.14985	rs3792234	0.0547
1097	3	CCDC37	2	1000	126113781	126155398	3.79659	0.14985	rs142534437	0.1009
1098	19	PVR	3	1000	45147097	45169428	5.53173	0.150849	rs35385129	0.08004
1099	1	CSF1	2	1000	110453232	110473616	3.8775	0.150849	rs1058885	0.06371
1100	1	TNR	3	1000	175291934	175712752	5.52811	0.150849	rs2239819	0.02263
1101	2	C2orf54	3	1000	241825464	241835573	5.87802	0.150849	rs6707568	0.1498
1102	9	OR2S2	2	1000	35957104	35958151	3.62649	0.150849	rs61738501	0.07764
1103	19	OR7G2	2	1000	9212944	9213982	3.55132	0.151848	rs12610094	0.06661
1104	1	PQLC2	2	1000	19638739	19658922	3.75647	0.151848	rs12140547	0.1166
1105	2	COBLL1	3	1000	165536694	165698678	5.0292	0.151848	rs7607980	0.07476
1106	6	CRISP3	2	1000	49695091	49712168	3.77707	0.151848	rs1864312	0.1372
1107	7	ACHE	2	1000	100487614	100493592	3.99482	0.151848	rs1799805	0.08504
1108	10	THNSL1	4	1000	25305507	25315593	7.02291	0.152847	rs34929144	0.01447
1109	11	CCDC81	5	1000	86085777	86134151	8.82399	0.152847	rs3741005	0.06196
1110	14	BAZ1A	2	1000	35221936	35344853	3.74277	0.152847	rs45620534	0.1682
1111	19	FCAR	2	1000	55385548	55401839	3.53426	0.152847	rs16986050	0.1553
1112	20	CHGB	10	1000	5891973	5906005	14.771	0.152847	rs6133278	0.03313
1113	2	UGT1A7	6	1000	234590583	234681945	10.3082	0.152847	rs45449995	0.0346
1114	4	MIR1273H	4	1000	39105519	39584819	7.03891	0.152847	rs4975017	0.01988
1115	7	ANLN	2	1000	36429414	36493401	3.63363	0.152847	rs3735400	0.06498
1116	10	IFIT2	3	1000	91061705	91069033	5.18386	0.153846	rs2070845	0.03094
1117	12	PTPRR	3	1000	71031852	71314584	5.17627	0.153846	rs35387004	0.05903
1118	14	SYNE3	3	1000	95883830	95942173	5.13356	0.153846	rs9671369	0.03545
1119	15	ALPK3	7	1000	85359910	85416713	11.2135	0.153846	rs187316	0.04639
1120	19	VSTM1	2	1000	54544079	54567207	3.49952	0.153846	rs2433724	0.06156
1121	1	C8A	4	1000	57320442	57383894	6.6883	0.153846	rs72670315	0.02762
1122	1	LRRIQ3	4	1000	74491701	74663871	7.54217	0.153846	rs17094900	0.1381
1123	1	MAST2	6	1000	46269284	46501796	9.83348	0.153846	rs1052610	0.0183
1124	1	SELE	3	1000	169691780	169703220	5.21782	0.153846	rs5355	0.05092
1125	2	TANC1	2	1000	159825145	160089170	3.82309	0.153846	rs55738533	0.0527
1126	9	SMC5	2	1000	72873877	72969789	3.97262	0.153846	rs1180117	0.08377
1127	17	FBXO47	2	1000	37092684	37123655	3.75241	0.154845	rs113358400	0.06904
1128	19	ZNF708	3	1000	21473962	21512212	5.40442	0.154845	rs1781872	0.0305
1129	1	USP24	2	1000	55532031	55681039	3.69219	0.154845	rs1165222	0.05947
1130	21	DSCAM	3	1000	41384342	42219039	5.61443	0.154845	rs2297270	0.08501
1131	3	PRSS45	2	1000	46783580	46786245	4.04487	0.154845	rs58943210	0.1534
1132	4	FAM47E-STBD1	3	1000	77172852	77232283	5.33347	0.154845	rs3733250	0.04415
1133	10	ERCC6	5	1000	50662525	50747169	8.85156	0.155844	rs2228528	0.07484
1134	15	TMC3	6	1000	81624759	81666418	9.76145	0.155844	rs11636318	0.06746
1135	17	GAA	6	1000	78075354	78093679	10.2122	0.155844	rs1800299	0.09899
1136	17	TEKT1	2	1000	6703299	6735060	3.8016	0.155844	rs2271233	0.06043
1137	18	TGIF1	2	1000	3411924	3458406	3.67111	0.155844	rs111896914	0.08127
1138	2	CAPN10	4	1000	241526132	241538526	6.70425	0.155844	rs2975766	0.1067
1139	3	KALRN	4	1000	123813557	124440036	6.91751	0.155844	rs56106611	0.04094
1140	11	ART1	3	1000	3666360	3685646	5.30456	0.156843	rs35123761	0.02149
1141	12	LAG3	2	1000	6881669	6887621	3.49705	0.156843	rs139429051	0.06214
1142	14	MTHFD1	2	1000	64854758	64926725	3.76085	0.156843	rs1950902	0.1106
1143	14	PPP1R36	2	1000	65016619	65056096	3.63872	0.156843	rs6573560	0.1076
1144	1	IQCC	2	1000	32671235	32674288	3.80315	0.156843	rs12032332	0.05826
1145	3	WDR49	2	1000	167196472	167371289	3.59986	0.156843	rs13060964	0.06639
1146	4	SPON2	2	1000	1160720	1202750	3.56898	0.156843	rs6836335	0.06554
1147	6	NCR3	2	1000	31556659	31560762	3.8014	0.156843	rs11575840	0.05687
1148	6	SPDEF	2	1000	34505578	34524110	3.96036	0.156843	rs2233637	0.1516
1149	7	LAMB4	5	1000	107663995	107770801	8.09451	0.156843	rs2240445	0.03903
1150	9	GBGT1	2	1000	136028334	136039332	3.5426	0.156843	rs35898523	0.06197
1151	15	ARRDC4	2	1000	98503932	98517068	3.90069	0.157842	rs2130882	0.1624
1152	19	ZIM3	5	1000	57645463	57656570	8.32146	0.157842	rs7252632	0.08367
1153	11	ANO9	4	1000	417929	442011	6.48011	0.158841	rs114405390	0.05773
1154	19	RASGRP4	3	1000	38899697	38916945	5.10451	0.158841	rs892055	0.03169
1155	5	PCDH12	5	1000	141323149	141338627	7.858	0.158841	rs164075	0.1093
1156	11	OR6A2	2	1000	6815755	6817139	3.62755	0.15984	rs61741824	0.159
1157	17	CTNS	2	1000	3539761	3566397	3.4973	0.15984	rs161400	0.0743
1158	19	CEP89	7	1000	33369903	33462869	10.8252	0.15984	rs34626245	0.03205
1159	19	PKN1	3	1000	14544165	14582679	5.18648	0.15984	rs35416389	0.03947
1160	4	STPG2	3	1000	98480024	99064391	5.39513	0.15984	rs17558193	0.1274
1161	1	FBXO42	2	1000	16576558	16678948	3.68777	0.160839	rs35196193	0.05551
1162	9	GPSM1_1	3	1000	139221931	139254057	5.44692	0.160839	rs78403475	0.05947
1163	9	SLC27A4	3	1000	131102838	131123749	5.05959	0.160839	rs2240953	0.1033
1164	10	NPS	2	1000	129347612	129350935	3.61728	0.161838	rs990310	0.05727
1165	11	APIP	3	1000	34903842	34937958	5.35153	0.161838	rs61734605	0.05839
1166	11	TCN1	2	1000	59620280	59634041	3.57285	0.161838	rs34528912	0.05917
1167	16	EXOC3L1	2	1000	67218281	67224107	3.44257	0.161838	rs34746889	0.1179
1168	9	BSPRY	3	1000	116111811	116133513	5.14316	0.161838	rs3088235	0.02388
1169	9	SEC16A	6	1000	139334547	139378211	9.32724	0.161838	rs73670288	0.05342
1170	9	VPS13A	4	1000	79792360	80032399	6.49428	0.161838	rs41289969	0.08756
1171	12	FAM186B	2	1000	49976657	49999433	3.65975	0.162837	rs143179540	0.1272
1172	19	GPATCH1	4	1000	33571785	33621318	6.59329	0.162837	rs10421769	0.08921
1173	1	SZT2	3	1000	43855555	43919918	4.96702	0.162837	rs6692611	0.05345
1174	20	DHX35	2	1000	37590980	37668366	3.7035	0.162837	rs3752302	0.08964
1175	17	WNK4	2	1000	40932648	40949084	3.42779	0.163836	rs56116165	0.1466
1176	19	FBN3	18	1000	8130286	8212385	25.8768	0.163836	rs36124795	0.02553
1177	19	PPAP2C	2	1000	281039	291435	3.68229	0.163836	rs61745392	0.06825
1178	1	UTS2	3	1000	7907671	7913551	5.00718	0.163836	rs2890565	0.146
1179	2	CGREF1	2	1000	27322220	27341995	3.53368	0.163836	rs1131375	0.07089
1180	2	PLCL1	2	1000	198669425	199014608	3.71294	0.163836	rs113185553	0.08692
1181	4	GAK	3	1000	843064	926178	5.07504	0.163836	rs2306242	0.05559
1182	4	NAF1	3	1000	164047859	164088073	5.20265	0.163836	rs4691895	0.07418
1183	8	HHLA1	2	1000	133073732	133117512	3.7983	0.163836	rs2403730	0.1017
1184	12	HDAC7	2	1000	48176506	48213763	3.66414	0.164835	rs77196719	0.1038
1185	18	SERPINB5	2	1000	61144143	61172318	3.80578	0.164835	rs2289520	0.05552
1186	22	CCDC116	8	1000	21987085	21991616	13.0574	0.164835	rs861852	0.06204
1187	4	DKK2	3	1000	107842958	107957453	5.07556	0.164835	rs402586	0.09406
1188	4	FAM47E	3	1000	77135192	77204936	5.33347	0.164835	rs3733250	0.04415
1189	4	MAN2B2	4	1000	6576900	6624131	6.82232	0.164835	rs2301796	0.08788
1190	5	SLC36A3	2	1000	150655925	150683334	3.40214	0.164835	rs12520516	0.06783
1191	8	HR	7	1000	21971931	21988565	11.8253	0.164835	rs12675375	0.02171
1192	19	ZNF419	2	1000	57999078	58006048	3.63875	0.165834	rs2074071	0.0574
1193	1	NCF2	3	1000	183524696	183560056	5.60521	0.165834	rs17849502	0.02667
1194	2	DNAH6	11	1000	84743578	85046713	15.5798	0.165834	rs76200524	0.04787
1195	12	CCDC65	6	1000	49297892	49315359	9.90887	0.166833	rs10747556	0.09573
1196	12	PZP	5	1000	9301435	9360966	8.04432	0.166833	rs10842971	0.1336
1197	15	PLA2G4B	2	1000	42131010	42140346	3.51916	0.166833	rs117260632	0.09209
1198	17	SLC38A10	2	1000	79218610	79269139	3.77242	0.166833	rs35546507	0.05278
1199	2	ACTR1B	2	1000	98272401	98280561	3.66354	0.166833	rs79616802	0.06619
1200	3	ZPLD1	3	1000	102153858	102198685	5.96673	0.166833	rs6784389	0.1338
1201	10	DUSP13	4	1000	76854189	76868970	7.25127	0.167832	rs3088142	0.03094
1202	17	MYO15A	4	1000	18012019	18083116	6.81527	0.167832	rs2955365	0.02041
1203	21	FTCD	2	1000	47556175	47575481	3.58221	0.167832	rs61735836	0.05862
1204	18	SERPINB10	6	1000	61582744	61602476	9.41648	0.168831	rs35453062	0.1007
1205	19	PNMAL2	3	1000	46994447	46999169	4.94688	0.168831	rs3745790	0.04935
1206	21	COL6A1	3	1000	47401662	47424963	5.10276	0.168831	rs13051496	0.0851
1207	6	C6orf1	2	1000	34214156	34216885	3.74539	0.168831	rs34410712	0.1229
1208	7	C7orf55-LUC7L2	2	1000	139025877	139108203	3.75839	0.168831	rs10265	0.05428
1209	9	UNC13B	3	1000	35161988	35405332	5.07806	0.168831	rs41276043	0.03702
1210	10	ERCC6-PGBD3	2	1000	50723150	50747584	3.23668	0.16983	rs2228528	0.07484
1211	17	USP36	6	1000	76792964	76836969	9.51426	0.16983	rs3088040	0.03606
1212	1	ZBTB48	2	1000	6640050	6649340	3.42431	0.16983	rs72634778	0.09688
1213	6	CUTA	3	1000	33384318	33386065	5.13074	0.16983	rs41267649	0.04627
1214	11	MIR3680-1	7	1000	63014620	63321124	10.6513	0.170829	rs117587231	0.03492
1215	11	SNX19	7	1000	130745765	130786382	11.5584	0.170829	rs142783173	0.008159
1216	12	AKAP3	4	1000	4724673	4758213	7.37303	0.170829	rs12366671	0.04498
1217	13	LCP1	2	1000	46700057	46756459	3.60071	0.170829	rs4941543	0.07828
1218	16	NLRC5	9	1000	57050985	57117436	13.3188	0.170829	rs289723	0.01988
1219	19	C19orf45	3	1000	7562444	7573336	4.81891	0.170829	rs1133378	0.1296
1220	19	MYO9B	6	1000	17186590	17324104	9.45943	0.170829	rs45541337	0.05832
1221	19	PIK3R2	2	1000	18263987	18281343	3.53752	0.170829	rs28730848	0.09944
1222	1	LAMTOR5	2	1000	110943876	110950546	3.61978	0.170829	rs6674775	0.08957
1223	1	PIK3C2B	3	1000	204391757	204459474	5.02134	0.170829	rs61762602	0.02911
1224	3	C3orf17	3	1000	112721291	112738555	4.99797	0.170829	rs2306857	0.03645
1225	6	SYCP2L	4	1000	10887063	10974541	6.35068	0.170829	rs6456746	0.1084
1226	7	NRCAM	2	1000	107788070	108096841	3.46791	0.170829	rs17155094	0.08969
1227	11	ALG8	3	1000	77811987	77850699	5.02704	0.171828	rs665278	0.0742
1228	4	GRID2	2	1000	93225549	94695706	3.56004	0.171828	rs10034345	0.0678
1229	7	ASB15	2	1000	123241920	123277934	3.43176	0.171828	rs6962756	0.0975
1230	7	PDE1C	3	1000	31790792	32339016	5.09151	0.171828	rs215607	0.03446
1231	12	H1FNT	4	1000	48722762	48724062	6.5461	0.172827	rs1471997	0.04189
1232	22	PARVB	3	1000	44395090	44565112	5.45377	0.172827	rs1007863	0.09366
1233	2	DDX18	3	1000	118572254	118589953	5.46001	0.172827	rs61755349	0.07403
1234	3	PPP4R2	3	1000	73046118	73115011	5.15199	0.172827	rs61188513	0.09345
1235	6	GLP1R	2	1000	39016556	39055520	3.49192	0.172827	rs6923761	0.09696
1236	6	KIAA0319	3	1000	24544331	24646383	4.90412	0.172827	rs2744559	0.03259
1237	1	CYP4B1	4	1000	47264669	47285021	6.69458	0.173826	rs45467195	0.102
1238	1	USH2A	25	1000	215796235	216596738	32.9901	0.173826	rs56056328	0.00151
1239	4	CLGN	4	1000	141309606	141348815	6.6127	0.173826	rs114046582	0.0151
1240	5	CCNG1	2	1000	162864576	162872022	3.76368	0.173826	rs2069352	0.06477
1241	8	LRRCC1	3	1000	86019322	86058314	5.18387	0.173826	rs62525422	0.09529
1242	11	MIR3680-2	7	1000	63014620	63321124	10.6513	0.174825	rs117587231	0.03492
1243	11	OR8D1	3	1000	124179735	124180662	4.99051	0.174825	rs4936919	0.1119
1244	12	SLCO1B3	2	1000	20963637	21069843	3.87151	0.174825	rs7311358	0.059
1245	5	MAST4	6	1000	65892175	66465423	9.2827	0.174825	rs55970008	0.03202
1246	10	ANXA11	3	1000	81914879	81965433	4.95243	0.175824	rs1802932	0.03615
1247	12	DDX55	2	1000	124086671	124105482	3.33396	0.175824	rs10773019	0.07802
1248	1	SOAT1	2	1000	179262848	179327814	3.58097	0.175824	rs143910632	0.08179
1249	2	DFNB59	2	1000	179316162	179326110	3.58726	0.175824	rs17304212	0.1725
1250	2	UGT1A8	6	1000	234526290	234681945	10.3082	0.175824	rs45449995	0.0346
1251	5	EPB41L4A	6	1000	111498314	111755010	9.92653	0.175824	rs7703522	0.1054
1252	5	MSH3	3	1000	79950466	80172634	5.13995	0.175824	rs184967	0.08766
1253	9	OR13C8	2	1000	107331448	107332411	3.56136	0.175824	rs7026705	0.07388
1254	15	NUTM1	8	1000	34635515	34649938	12.4403	0.176823	rs118111266	0.03042
1255	1	IFI16	6	1000	158979681	159024945	9.67075	0.176823	rs1057028	0.07618
1256	1	SPRR3	2	1000	152974222	152976332	3.57362	0.176823	rs1055935	0.0638
1257	20	SEL1L2	2	1000	13830043	13975979	3.33791	0.176823	rs141957868	0.1727
1258	2	LRP1B	7	1000	140988995	142889270	10.3668	0.176823	rs12990449	0.009992
1259	2	UGT1A10	6	1000	234545122	234681951	10.3082	0.176823	rs45449995	0.0346
1260	3	DNASE1L3	2	1000	58178352	58196730	3.46894	0.176823	rs74350392	0.07198
1261	3	MRPL47	2	1000	179306254	179322434	4.03788	0.176823	rs2339844	0.1545
1262	4	PDE6B	2	1000	619362	664681	3.46252	0.176823	rs62295357	0.09406
1263	6	OPRM1	4	1000	154331630	154568001	6.34833	0.176823	rs540825	0.09024
1264	14	MPP5	2	1000	67708011	67802778	3.30495	0.177822	rs142290619	0.1479
1265	17	ATAD5	6	1000	29159022	29222295	11.0287	0.177822	rs9910051	0.1064
1266	3	WDR52-AS1	2	1000	113122844	113152839	3.45541	0.177822	rs59722850	0.06436
1267	7	FAM71F2	4	1000	128312319	128327926	6.99867	0.177822	rs74343948	0.05392
1268	12	CCDC38	3	1000	96260825	96336428	5.01912	0.178821	rs75959092	0.1165
1269	14	XRCC3	2	1000	104163953	104181823	3.21781	0.178821	rs861539	0.07479
1270	7	ZAN	16	1000	100331248	100395419	25.4771	0.178821	rs10953303	0.002606
1271	1	PINK1-AS	2	1000	20969149	20978686	3.22023	0.17982	rs1043424	0.1752
1272	21	SON	2	1000	34915343	34949820	3.34284	0.17982	rs61743204	0.1019
1273	3	C3orf20	7	1000	14716605	14814543	10.9185	0.17982	rs34230332	0.007255
1274	3	CCRL2	4	1000	46448720	46451014	6.74138	0.17982	rs111863112	0.06473
1275	1	FNDC7	5	1000	109255555	109285367	7.70197	0.180819	rs17553619	0.03445
1276	1	NUP133	3	1000	229577043	229644088	5.06088	0.180819	rs11805194	0.13
1277	22	SLC16A8	2	1000	38474143	38479170	3.79389	0.180819	rs2076371	0.05628
1278	2	ACOXL	5	1000	111490149	111875799	7.39914	0.180819	rs189429375	0.03677
1279	4	FAM149A	5	1000	187065994	187093817	7.90802	0.180819	rs61155675	0.08163
1280	10	ANKRD26	5	1000	27293044	27389427	8.12973	0.181818	rs12359281	0.02033
1281	11	OR4A16	4	1000	55110676	55111663	6.86561	0.181818	rs75280282	0.01344
1282	8	MCMDC2	3	1000	67782983	67834283	5.05055	0.181818	rs116671744	0.0313
1283	12	TCP11L2	2	1000	106696568	106740792	3.52373	0.182817	rs4964460	0.1572
1284	14	AK7	2	1000	96858447	96955764	3.59183	0.182817	rs2275554	0.105
1285	1	HHIPL2	2	1000	222695601	222721444	3.51832	0.182817	rs3748666	0.1677
1286	21	KRTAP27-1	2	1000	31709330	31710012	3.25649	0.182817	rs117534873	0.1379
1287	2	EPB41L5	2	1000	120770603	120936697	3.65145	0.182817	rs28930677	0.05603
1288	2	TMEM17	2	1000	62727355	62733604	3.34582	0.182817	rs17854454	0.07802
1289	5	PCDHB11	3	1000	140579347	140582618	5.09068	0.182817	rs116689702	0.1173
1290	9	IFT74	7	1000	26947036	27062931	10.8356	0.182817	rs11555693	0.0969
1291	13	DIS3	3	1000	73329539	73356266	4.80234	0.183816	rs35288597	0.03855
1292	15	JMJD7-PLA2G4B	2	1000	42120282	42140346	3.51916	0.183816	rs117260632	0.09209
1293	15	MTHFS	2	1000	80135888	80189627	3.31786	0.183816	rs200058464	0.1622
1294	17	MYCBPAP	6	1000	48585744	48608862	8.60199	0.183816	rs78242165	0.07189
1295	18	ATP8B1	2	1000	55313658	55470327	3.69049	0.183816	rs34315917	0.09256
1296	1	LDLRAD2	3	1000	22138757	22151714	4.9138	0.183816	rs1138469	0.04336
1297	9	TEK	3	1000	27109138	27230176	4.92575	0.183816	rs1334811	0.05466
1298	11	TEX40	2	1000	64067862	64072239	3.52531	0.184815	rs2286614	0.0758
1299	12	KIAA1033	3	1000	105501491	105562906	4.85463	0.184815	rs1663564	0.0727
1300	17	CCDC42	2	1000	8633245	8648154	3.36691	0.184815	rs2288156	0.06856
1301	17	TEX14	4	1000	56634037	56769416	6.59821	0.184815	rs6503870	0.07636
1302	19	KIAA1683	13	1000	18367905	18385319	19.3278	0.184815	rs16982285	0.1112
1303	19	TMEM259	2	1000	1009649	1021141	3.36467	0.184815	rs1058810	0.0696
1304	2	TBC1D8	3	1000	101623689	101767846	4.66317	0.184815	rs1062062	0.124
1305	3	LAMB2	4	1000	49158546	49170599	6.21577	0.184815	rs34759087	0.02536
1306	5	MAP1B	4	1000	71403117	71505397	6.37442	0.184815	rs13153166	0.05864
1307	5	TRIM41	2	1000	180650262	180662808	3.37291	0.184815	rs17714046	0.1175
1308	6	FRK	2	1000	116262692	116381921	3.33635	0.184815	rs3756772	0.06864
1309	12	FOXN4	2	1000	109715782	109747025	3.30152	0.185814	rs75148933	0.07
1310	12	WNK1	5	1000	862088	1020618	7.67847	0.185814	rs2286007	0.08761
1311	14	ACIN1	4	1000	23527773	23564823	6.48692	0.185814	rs61745081	0.1075
1312	14	KLC1	2	1000	104095524	104167888	3.21781	0.185814	rs861539	0.07479
1313	16	MBTPS1	3	1000	84087365	84150548	5.05594	0.185814	rs34701895	0.0918
1314	16	ZFHX3	7	1000	72816785	73092534	10.1478	0.185814	rs16971436	0.03609
1315	18	PIGN	5	1000	59711457	59854289	7.83813	0.185814	rs17069506	0.04669
1316	2	ANO7	6	1000	242127923	242164791	9.00609	0.185814	rs77482050	0.09193
1317	2	MRPL53	2	1000	74699084	74699942	3.37235	0.185814	rs141704877	0.07049
1318	11	RNU6-83P_11	4	1000	77764353	77830821	6.347	0.186813	rs665278	0.0742
1319	15	C15orf32	2	1000	93014906	93044347	3.56005	0.186813	rs77687316	0.05941
1320	16	ACSM3	3	1000	20775311	20808479	4.83613	0.186813	rs5716	0.05021
1321	16	WWOX	4	1000	78133309	79246564	6.27296	0.186813	rs77067228	0.01941
1322	19	ZNF177	2	1000	9473695	9493293	3.20177	0.186813	rs2230750	0.1456
1323	22	SEC14L4	5	1000	30884897	30901698	7.74271	0.186813	rs77679347	0.05459
1324	4	AASDH	8	1000	57204450	57253674	12.0875	0.186813	rs61978622	0.02474
1325	4	MRPL1	2	1000	78783804	78873944	3.33673	0.186813	rs28695846	0.06776
1326	4	ZCCHC4	2	1000	25314395	25372005	3.27246	0.186813	rs144236014	0.1213
1327	5	CCDC125	2	1000	68576518	68616410	3.5726	0.186813	rs10471773	0.08672
1328	11	OR51D1	4	1000	4660944	4662068	6.68916	0.187812	rs61746547	0.05234
1329	1	COL16A1	4	1000	32117847	32169768	5.99517	0.187812	rs2228552	0.1176
1330	2	EML4	3	1000	42396489	42559688	5.22122	0.187812	rs6736913	0.04347
1331	11	DAK	2	1000	61100653	61116231	3.15518	0.188811	rs2260655	0.1114
1332	16	C16orf70	2	1000	67143914	67182442	3.73986	0.188811	rs115599330	0.07264
1333	2	GLI2	4	1000	121554866	121750229	5.97662	0.188811	rs12711538	0.1179
1334	6	KIAA0408	3	1000	127759550	127780535	4.54639	0.18981	rs3734447	0.08726
1335	7	PEG10	2	1000	94285636	94299006	3.2885	0.18981	rs35039803	0.1117
1336	11	CDON	4	1000	125826712	125933187	5.81164	0.190809	rs12274923	0.07891
1337	1	IL22RA1	2	1000	24446260	24469775	3.15363	0.190809	rs3795299	0.1053
1338	8	TPD52	2	1000	80947102	81083894	3.57953	0.190809	rs35099105	0.06092
1339	10	INA	2	1000	105036919	105050108	3.32351	0.191808	rs78099843	0.06873
1340	12	MANSC4	3	1000	27915598	27924209	4.90388	0.191808	rs11049126	0.168
1341	13	TSC22D1	2	1000	45006278	45150701	3.46502	0.191808	rs9525983	0.07523
1342	17	WDR81	3	1000	1619816	1641893	4.55845	0.191808	rs57207396	0.09311
1343	2	DBI	2	1000	120124499	120130127	3.07072	0.191808	rs8192506	0.08113
1344	3	ZFYVE20	3	1000	15111579	15140655	4.93831	0.191808	rs9868848	0.1226
1345	4	NAAA	4	1000	76831807	76862166	6.36646	0.191808	rs6823734	0.0602
1346	9	C9orf173	2	1000	140145712	140147935	3.21173	0.191808	rs61759822	0.1245
1347	9	SH2D3C	2	1000	130500595	130541048	3.25515	0.191808	rs10760500	0.1777
1348	17	DNAH9	10	1000	11501747	11873065	13.7046	0.192807	rs61744697	0.04319
1349	19	PRAM1	3	1000	8554939	8567538	4.50212	0.192807	rs4804305	0.1233
1350	20	B4GALT5	2	1000	48249482	48330421	3.57055	0.192807	rs235035	0.08934
1351	12	KANSL2	2	1000	49046994	49076035	3.28799	0.193806	rs17238800	0.06982
1352	13	UGGT2	7	1000	96453835	96705736	10.9467	0.193806	rs33949518	0.04947
1353	16	SLC12A3	3	1000	56899118	56949762	4.83926	0.193806	rs11643718	0.03879
1354	17	TMEM132E	3	1000	32907767	32966337	4.94341	0.193806	rs111689642	0.1119
1355	19	LGALS14	4	1000	40194945	40200088	5.84833	0.193806	rs35541195	0.1634
1356	19	MKNK2	2	1000	2037469	2051243	3.3555	0.193806	rs34475638	0.09206
1357	22	HPS4	5	1000	26846848	26879829	7.89467	0.193806	rs1894704	0.127
1358	7	C7orf62	2	1000	88423419	88425031	3.4798	0.193806	rs2373396	0.07569
1359	10	PTCHD3	6	1000	27687116	27703297	9.25364	0.194805	rs1638630	0.1132
1360	11	NLRX1	4	1000	119039042	119054726	5.99935	0.194805	rs4245191	0.1467
1361	15	ADAMTSL3	9	1000	84322837	84708593	12.9611	0.194805	rs4842838	0.01818
1362	19	SBK3	4	1000	56052022	56056909	5.93202	0.194805	rs35844194	0.092
1363	1	SCNN1D	6	1000	1215815	1227409	8.48606	0.194805	rs111819661	0.01252
1364	3	GMNC	2	1000	190570525	190580465	3.30386	0.194805	rs13075089	0.1906
1365	12	SLC6A15	2	1000	85253266	85306608	3.37677	0.195804	rs12424429	0.06897
1366	19	LOC101928295	2	1000	49871961	49891338	3.40815	0.195804	rs1054770	0.1795
1367	1	NBPF3	3	1000	21766582	21811393	4.69546	0.195804	rs145790279	0.0893
1368	3	ACAA1	2	1000	38164200	38178733	3.5658	0.195804	rs156265	0.09656
1369	15	PCSK6	4	1000	101844132	102030187	6.16357	0.196803	rs1135911	0.03229
1370	8	GPT	2	1000	145729464	145732555	3.17556	0.196803	rs1063739	0.08801
1371	16	CHD9	2	1000	53088944	53361414	3.2203	0.197802	rs3743771	0.07526
1372	1	C1orf106	3	1000	200860626	200884864	4.87798	0.197802	rs41313912	0.0907
1373	2	DYNC2LI1	3	1000	44001177	44037149	4.71295	0.197802	rs11556157	0.07649
1374	6	TPMT	2	1000	18128544	18155374	3.57258	0.197802	rs1142345	0.09575
1375	15	ATP10A	6	1000	25923859	26108349	8.30101	0.198801	rs2066703	0.02277
1376	17	C17orf77	4	1000	72581056	72590348	6.38898	0.198801	rs783239	0.06509
1377	19	ZNF229	5	1000	44930422	44952766	7.33803	0.198801	rs57014690	0.07957
1378	6	HLA-DQB1	2	1000	32627240	32634466	3.29747	0.198801	rs9274407	0.1321
1379	13	BRCA2	5	1000	32889616	32973809	7.80008	0.1998	rs11571833	0.022
1380	14	DHRS4L2	2	1000	24439082	24475617	3.11453	0.1998	rs2273947	0.07916
1381	17	RNF157	3	1000	74138533	74236390	4.58508	0.1998	rs11539879	0.06021
1382	3	ALDH1L1-AS1	2	1000	125822482	125826912	3.27348	0.1998	rs4646750	0.07214
1383	5	PCDHGB3	23	1000	140749961	140892546	30.5276	0.1998	rs2074912	0.01324
1384	13	CCDC169-SOHLH2	4	1000	36742344	36871992	6.10333	0.200799	rs9546897	0.1075
1385	17	FTSJ3	2	1000	61896792	61905031	3.12072	0.200799	rs2584625	0.1437
1386	3	MUC4	11	1000	195473637	195538844	16.6958	0.200799	rs11923648	0.02746
1387	7	DDC	2	1000	50526133	50633154	3.20996	0.200799	rs6263	0.1961
1388	9	DMRT3	2	1000	976967	991732	3.24587	0.200799	rs16927037	0.2003
1389	10	PGBD3	2	1000	50723150	50732327	3.23668	0.201798	rs2228528	0.07484
1390	12	LOC574538	2	1000	246576	258332	3.17578	0.201798	rs56204927	0.07474
1391	16	IL34	2	1000	70613797	70694585	3.35089	0.201798	rs4985556	0.1338
1392	19	WDR87	8	1000	38375462	38397346	11.8366	0.201798	rs34785154	0.05116
1393	12	TDG	2	1000	104359592	104382656	3.20296	0.202797	rs4135113	0.1569
1394	1	PHC2	3	1000	33789223	33841194	4.52593	0.202797	rs41265897	0.03629
1395	3	HHLA2	4	1000	108015336	108097131	6.10965	0.202797	rs3792332	0.02924
1396	3	MUC13	3	1000	124624288	124653595	4.70461	0.202797	rs4679392	0.09472
1397	7	AOC1	3	1000	150549564	150558379	4.65237	0.202797	rs1049742	0.04035
1398	9	HAUS6	2	1000	19053134	19102940	3.0426	0.202797	rs7875404	0.09629
1399	12	LPCAT3	2	1000	7085346	7125842	2.99885	0.203796	rs34196984	0.08439
1400	12	MMP17	3	1000	132312940	132336316	4.50957	0.203796	rs6598163	0.05997
1401	6	SOGA3	3	1000	127759550	127840500	4.54639	0.203796	rs3734447	0.08726
1402	7	TRIM4	2	1000	99488029	99517223	2.9263	0.203796	rs35432946	0.2166
1403	9	ADAMTS13	5	1000	136279458	136324525	7.43316	0.203796	rs28503257	0.02686
1404	11	OSBPL5	3	1000	3108345	3186582	4.31007	0.204795	rs147555918	0.06543
1405	11	TP53AIP1	2	1000	128804626	128813294	3.08281	0.204795	rs56235610	0.1307
1406	19	CYP4F12	6	1000	15783827	15807984	9.37534	0.204795	rs593818	0.07464
1407	19	ZNF541	2	1000	48023941	48059113	3.31149	0.204795	rs56162770	0.07235
1408	3	SPATA16	5	1000	172607146	172859058	7.56166	0.204795	rs16846616	0.0552
1409	2	SMC6	2	1000	17845078	17935096	3.07246	0.205794	rs35195207	0.1309
1410	2	TTC31	2	1000	74710199	74721691	3.17432	0.205794	rs140012562	0.189
1411	10	CEP55	5	1000	95256368	95288849	7.56002	0.206793	rs2293277	0.05219
1412	6	GSTA2	2	1000	52614884	52628361	2.88037	0.206793	rs2234951	0.1723
1413	6	NQO2	4	1000	3000049	3020110	5.82997	0.206793	rs28383623	0.08482
1414	7	ATG9B	2	1000	150709296	150721586	3.09844	0.206793	rs3800789	0.0814
1415	7	COL26A1	2	1000	101006100	101202304	2.96989	0.206793	rs17135626	0.1622
1416	8	SLC10A5	2	1000	82605890	82607207	3.04091	0.206793	rs79849182	0.08127
1417	11	XRRA1	3	1000	74551954	74660232	4.34329	0.207792	rs148055073	0.1041
1418	14	COQ6	2	1000	74416636	74429813	2.89643	0.207792	rs2074930	0.1181
1419	16	SRRM2	2	1000	2802329	2821413	3.02512	0.207792	rs2240140	0.1377
1420	19	FXYD5	2	1000	35645624	35660788	3.26338	0.207792	rs12110	0.08081
1421	1	ASPM	4	1000	197053256	197115824	6.0365	0.207792	rs36004306	0.1727
1422	1	DENND2C	4	1000	115127195	115212732	5.95246	0.207792	rs7541738	0.08078
1423	1	GABPB2	3	1000	151043079	151091007	4.75543	0.207792	rs62621412	0.1337
1424	2	ASIC4	2	1000	220378891	220403494	3.10698	0.207792	rs11695248	0.09271
1425	7	FAM188B	5	1000	30811032	30932002	7.33307	0.207792	rs12701034	0.03072
1426	14	DNAAF2	2	1000	50091891	50101948	2.95373	0.208791	rs2985684	0.1446
1427	15	PRC1-AS1	2	1000	91509598	91531854	2.92527	0.208791	rs12911192	0.1061
1428	16	CDH11	3	1000	64980682	65155919	4.62018	0.208791	rs35195	0.03189
1429	16	CNTNAP4	4	1000	76311175	76593135	5.72938	0.208791	rs7202925	0.04257
1430	4	ZNF518B	4	1000	10441503	10459032	6.01107	0.208791	rs10016702	0.06117
1431	15	NEDD4	6	1000	56119116	56285944	8.07159	0.20979	rs1912403	0.09231
1432	12	ANKLE2	4	1000	133302252	133338474	6.21188	0.210789	rs78905764	0.06207
1433	16	TMEM8A	2	1000	420775	431950	2.99693	0.210789	rs2071915	0.08965
1434	1	LRRC38	2	1000	13801444	13840242	3.05048	0.210789	rs2940315	0.109
1435	2	SCRN3	2	1000	175260456	175294303	3.3424	0.210789	rs10497410	0.07644
1436	10	KIF20B	7	1000	91461346	91534700	10.7778	0.211788	rs34354493	0.02372
1437	12	A2M	2	1000	9220303	9268558	3.21689	0.211788	rs669	0.09829
1438	16	PRSS54	3	1000	58313900	58328951	4.54984	0.211788	rs3815803	0.03765
1439	17	ZNF830	2	1000	33288548	33290205	3.07904	0.211788	rs3744355	0.08429
1440	20	ZNF337	2	1000	25653830	25677540	2.91513	0.211788	rs926487	0.09728
1441	6	C6orf132	5	1000	42068856	42110715	7.17559	0.211788	rs11758539	0.04061
1442	6	SCML4	2	1000	108023360	108145521	3.09725	0.211788	rs56215636	0.07851
1443	15	TBC1D2B	2	1000	78287326	78369994	3.27535	0.212787	rs78162825	0.08095
1444	17	CCDC137	3	1000	79633760	79640936	4.66624	0.212787	rs11150805	0.1237
1445	17	HSF5	2	1000	56497527	56565762	2.91537	0.212787	rs117817367	0.1065
1446	1	ARHGEF11	3	1000	156904631	157015162	4.66111	0.212787	rs35187704	0.1015
1447	1	CEP350	4	1000	179923907	180084015	6.05441	0.212787	rs16855164	0.02065
1448	2	DAPL1	2	1000	159651828	159672496	3.08687	0.212787	rs61740880	0.1195
1449	2	ZAK	2	1000	173940564	174132737	2.92921	0.212787	rs35608243	0.1266
1450	4	TBC1D1	4	1000	37892704	38140796	6.08503	0.212787	rs35859249	0.02455
1451	8	MATN2	5	1000	98881310	99048946	7.18424	0.212787	rs1869609	0.02025
1452	9	PAPPA	3	1000	118916070	119164600	4.33289	0.212787	rs55901693	0.1254
1453	17	SPHK1	3	1000	74380689	74383941	4.64276	0.213786	rs346803	0.04255
1454	18	CEP192	12	1000	12991360	13125051	17.2223	0.213786	rs56913743	0.0664
1455	19	DOCK6	3	1000	11309968	11373168	4.50834	0.213786	rs12978266	0.06049
1456	19	REXO1	2	1000	1815244	1848452	2.95609	0.213786	rs4807145	0.08833
1457	20	BPIFB6	3	1000	31619453	31631853	4.76006	0.213786	rs2070317	0.1048
1458	2	KLHL41	3	1000	170366211	170382772	4.53863	0.213786	rs139415849	0.04407
1459	7	C7orf69	3	1000	47834888	47859444	4.78859	0.213786	rs146576726	0.04646
1460	7	PAPOLB	2	1000	4897368	4901625	3.13171	0.213786	rs3750009	0.1472
1461	8	TG	11	1000	133879204	134147143	14.4052	0.213786	rs61741457	0.04406
1462	10	MASTL	2	1000	27443752	27475848	3.21338	0.214785	rs3802526	0.07304
1463	11	TMEM225	2	1000	123753632	123756349	3.1359	0.214785	rs35551906	0.08541
1464	12	OAS3	5	1000	113376248	113411054	6.77239	0.214785	rs1859330	0.01763
1465	18	ESCO1	2	1000	19109261	19180693	3.17256	0.214785	rs13381941	0.07761
1466	19	THAP8	2	1000	36525886	36545664	3.00091	0.214785	rs34250145	0.1564
1467	5	SEMA6A	2	1000	115779250	115910551	2.97276	0.214785	rs17432496	0.1976
1468	6	DEF6	2	1000	35265594	35289548	2.93682	0.214785	rs2395617	0.08668
1469	6	SLC22A16	2	1000	110745891	110797844	3.06706	0.214785	rs12210538	0.08004
1470	7	PMS2	2	1000	6012869	6048737	3.17743	0.214785	rs1805324	0.0807
1471	8	DCAF13	3	1000	104426941	104455680	4.16012	0.214785	rs3134296	0.1953
1472	9	LOC100129722	2	1000	140144670	140147949	3.21173	0.214785	rs61759822	0.1245
1473	9	SARDH	3	1000	136528683	136605077	4.77384	0.214785	rs886016	0.1055
1474	10	PITRM1	10	1000	3179918	3215033	14.0684	0.215784	rs71477812	0.02655
1475	3	NKTR	2	1000	42642146	42690233	3.04841	0.215784	rs35770315	0.1295
1476	6	SMPD2	2	1000	109761930	109765122	2.99632	0.215784	rs1048197	0.09155
1477	1	EPS15	3	1000	51819934	51984995	4.53149	0.216783	rs17567	0.06237
1478	8	OPLAH	3	1000	145106166	145115606	4.68379	0.216783	rs7004867	0.1407
1479	8	SLA	2	1000	134048972	134115310	3.10301	0.216783	rs56541861	0.08804
1480	13	SACS	5	1000	23902961	24007867	7.00224	0.217782	rs146722795	0.1094
1481	17	ABCA8	3	1000	66863427	66951533	4.42788	0.217782	rs35621847	0.08147
1482	17	PER1	2	1000	8043787	8055753	3.08282	0.217782	rs112980285	0.08794
1483	17	SEZ6	3	1000	27281946	27333458	4.72776	0.217782	rs181031076	0.1182
1484	7	ZNF862	2	1000	149535508	149564568	2.94234	0.217782	rs62621237	0.1686
1485	8	EEF1D	2	1000	144661866	144679845	2.96993	0.217782	rs112907282	0.08651
1486	17	ALDH3A1	2	1000	19641297	19651746	2.99544	0.218781	rs2228100	0.1934
1487	19	OR1I1	7	1000	15197876	15198944	10.7514	0.218781	rs16980312	0.08232
1488	19	PALM3	2	1000	14164178	14169971	2.99581	0.218781	rs75389771	0.1322
1489	6	SIM1	2	1000	100836749	100911551	3.37974	0.218781	rs3734355	0.1885
1490	16	ACSF3	2	1000	89160216	89222254	2.81975	0.21978	rs7188200	0.09361
1491	16	KCNG4	5	1000	84254740	84273356	7.20841	0.21978	rs3803641	0.07937
1492	16	PIEZO1	7	1000	88781745	88851372	9.65035	0.21978	rs35159887	0.08496
1493	17	DHRS7C	2	1000	9674750	9694614	3.14301	0.21978	rs2280490	0.08346
1494	19	C19orf55	2	1000	36249043	36260077	3.14643	0.21978	rs35178229	0.09863
1495	19	EMR1	10	1000	6887559	6940464	13.7	0.21978	rs330880	0.02352
1496	1	LAPTM5	2	1000	31205314	31230683	3.14265	0.21978	rs35351292	0.1347
1497	4	PAICS	2	1000	57301914	57327534	3.00929	0.21978	rs138933625	0.08601
1498	6	MMS22L	4	1000	97590036	97731052	5.90529	0.21978	rs1737145	0.04364
1499	19	ZNF607	3	1000	38187263	38210691	4.3891	0.220779	rs958305	0.0883
1500	1	GBP4	2	1000	89646830	89664633	3.00493	0.220779	rs1142890	0.1901
1501	2	FER1L5	2	1000	97308573	97370624	2.98281	0.220779	rs7599598	0.08428
1502	5	FAM173B	2	1000	10225619	10250021	3.3082	0.220779	rs17360625	0.09505
1503	5	PCSK1	3	1000	95726039	95768985	4.43729	0.220779	rs6232	0.06065
1504	6	MIR548H3_6	4	1000	97537842	97862283	5.90529	0.220779	rs1737145	0.04364
1505	3	PLCD1	2	1000	38048986	38071154	3.09311	0.221778	rs933135	0.1915
1506	5	AHRR	2	1000	304290	438405	2.90619	0.221778	rs34453673	0.1507
1507	10	CLRN3	2	1000	129676113	129691211	3.0616	0.222777	rs35890579	0.08062
1508	11	NADSYN1	2	1000	71164216	71212581	3.24194	0.222777	rs7121106	0.09181
1509	11	OR5B3	5	1000	58169937	58170882	7.88584	0.222777	rs12280114	0.1934
1510	19	FAM71E2	4	1000	55866275	55874620	5.66439	0.222777	rs73054941	0.02133
1511	1	ST7L	3	1000	113066140	113162040	4.54378	0.222777	rs114199731	0.06439
1512	20	STK4	2	1000	43595119	43708593	2.92954	0.222777	rs33963346	0.1437
1513	2	FAM228B	3	1000	24299743	24392507	4.52546	0.222777	rs2288072	0.04055
1514	7	PHTF2	2	1000	77428108	77586821	3.0528	0.222777	rs848486	0.09195
1515	9	PLGRKT	2	1000	5357966	5437937	2.94101	0.222777	rs75728340	0.1471
1516	10	MMS19	2	1000	99218080	99258551	3.16603	0.223776	rs3740526	0.09407
1517	11	CCDC83	2	1000	85566143	85631063	3.06876	0.223776	rs12805520	0.07986
1518	13	XPO4	2	1000	21351467	21476913	3.03623	0.223776	rs117470697	0.1778
1519	19	LOC101927572	2	1000	36505400	36536899	3.00091	0.223776	rs34250145	0.1564
1520	20	MTG2	4	1000	60758080	60777810	5.94687	0.223776	rs6062133	0.06693
1521	3	CPN2	2	1000	194060493	194072057	3.15014	0.223776	rs11711157	0.1773
1522	3	RFTN1	2	1000	16357351	16555222	2.89293	0.223776	rs34276015	0.1474
1523	6	PPIL6	2	1000	109711417	109762374	2.84695	0.223776	rs1048197	0.09155
1524	5	MRPS27	3	1000	71515235	71616084	4.23623	0.224775	rs3209157	0.1023
1525	1	NSUN4	2	1000	46805848	46830824	2.82774	0.225774	rs9865	0.1098
1526	21	COL18A1	6	1000	46825096	46933634	8.29431	0.225774	rs148957774	0.06237
1527	22	PRR14L	6	1000	32077333	32146120	8.55499	0.225774	rs16989427	0.06855
1528	4	LGI2	2	1000	25000470	25032414	3.11538	0.225774	rs74901868	0.08075
1529	6	PLEKHG1	3	1000	150920998	151164799	4.49143	0.225774	rs148178393	0.04545
1530	9	CCIN	3	1000	36169388	36171331	4.39922	0.225774	rs113985677	0.04752
1531	15	ADAMTS17	4	1000	100511642	100882183	5.75854	0.226773	rs2573652	0.01798
1532	19	ZNF816-ZNF321P	2	1000	53430387	53466164	3.02875	0.226773	rs57088011	0.1332
1533	4	CCDC149	3	1000	24807738	24981826	4.47242	0.226773	rs764497	0.1163
1534	4	CNGA1	2	1000	47937993	48014961	3.09888	0.226773	rs76537883	0.1144
1535	4	SLC10A6	2	1000	87744620	87770416	2.95665	0.226773	rs17694522	0.1257
1536	10	CHST15	2	1000	125767181	125853123	2.76217	0.227772	rs78068995	0.108
1537	1	OTUD3	2	1000	20208887	20239437	2.77599	0.227772	rs2298110	0.2129
1538	3	IQCF1	3	1000	51928891	51937386	4.3015	0.227772	rs11927897	0.1052
1539	8	RP1L1	10	1000	10463859	10512617	13.4109	0.227772	rs117007660	0.01237
1540	15	DISP2	6	1000	40650433	40663256	8.25685	0.228771	rs35070171	0.03592
1541	16	GTF3C1	3	1000	27471933	27561251	4.10565	0.228771	rs2228248	0.2184
1542	1	ACOT11	10	1000	55013806	55100417	13.8435	0.228771	rs11206394	0.0278
1543	1	MACF1	7	1000	39549838	39952810	9.69856	0.228771	rs138873333	0.06111
1544	10	GPAM	3	1000	113909621	113943537	4.34825	0.230769	rs10787428	0.1483
1545	10	R3HCC1L	3	1000	99894380	100004654	4.47899	0.230769	rs11189513	0.04565
1546	11	LGR4	3	1000	27387507	27494334	4.28612	0.230769	rs34804482	0.0453
1547	19	CCDC114	3	1000	48799708	48823332	4.3163	0.230769	rs16981988	0.1362
1548	20	BPIFB1	3	1000	31870940	31897684	4.2383	0.230769	rs17856249	0.09806
1549	20	NTSR1	3	1000	61340188	61394123	4.33551	0.230769	rs2273075	0.07358
1550	10	PNLIPRP2	3	1000	118380464	118404654	4.56828	0.231768	rs10885997	0.09967
1551	11	MMP10	4	1000	102641232	102651359	5.57988	0.231768	rs17435959	0.07772
1552	15	STRA6	3	1000	74471807	74502046	4.16809	0.231768	rs971756	0.08234
1553	4	LIMCH1	2	1000	41361623	41702061	2.862	0.231768	rs11734372	0.1308
1554	6	TINAG	4	1000	54173202	54254950	5.35554	0.231768	rs41276062	0.0762
1555	6	UHRF1BP1	6	1000	34759793	34845291	7.97729	0.231768	rs16894945	0.03726
1556	7	PRRT4	3	1000	127990378	128001739	4.34753	0.231768	rs145413607	0.04828
1557	8	CSMD3	4	1000	113235158	114449242	5.84894	0.231768	rs1592624	0.04686
1558	8	PINX1	2	1000	10622470	10697409	2.97019	0.231768	rs17855458	0.08704
1559	19	ZNF816	2	1000	53452631	53466164	3.02875	0.232767	rs57088011	0.1332
1560	5	DDX4	2	1000	55033844	55112974	2.99	0.232767	rs2305123	0.1417
1561	9	CYLC2	6	1000	105757592	105780770	8.56063	0.232767	rs3763636	0.07722
1562	10	C10orf113	2	1000	21414691	21435488	2.7546	0.233766	rs11591355	0.09843
1563	12	SRRM4	2	1000	119419299	119600856	2.87268	0.233766	rs2723880	0.1164
1564	19	ZNF429	2	1000	21688436	21721079	2.73511	0.233766	rs2562473	0.2371
1565	17	HEATR9	2	1000	34181959	34195895	2.624	0.234765	rs2306630	0.1156
1566	1	DNAJC11	3	1000	6694227	6761966	4.25099	0.234765	rs200454	0.1289
1567	1	EXO1	10	1000	242011492	242053241	12.7864	0.234765	rs4149909	0.06188
1568	22	SEC14L3	5	1000	30855215	30868034	7.10134	0.234765	rs114438349	0.1324
1569	2	MLK7-AS1	2	1000	174062440	174146764	2.92921	0.234765	rs35608243	0.1266
1570	5	MEGF10	2	1000	126626455	126796910	2.70503	0.234765	rs17164935	0.1775
1571	8	RAD54B	2	1000	95384187	95487343	2.99881	0.234765	rs28910279	0.1276
1572	20	PYGB	2	1000	25228705	25278648	3.17625	0.235764	rs2227891	0.09102
1573	6	COL21A1	3	1000	55921387	56112378	4.84081	0.235764	rs12209452	0.0304
1574	7	USP42	2	1000	6144549	6201195	2.86095	0.235764	rs61732169	0.143
1575	8	GGH	2	1000	63927638	63951610	2.6082	0.235764	rs11545077	0.1314
1576	9	WNK2	6	1000	95947211	96082854	7.99313	0.235764	rs56170708	0.03533
1577	13	CSNK1A1L	2	1000	37677396	37679801	3.10391	0.236763	rs9576175	0.1925
1578	7	CCDC129	3	1000	31553684	31698334	4.06878	0.236763	rs10252720	0.1016
1579	11	FOLH1B	2	1000	89392464	89431886	2.73841	0.237762	rs61905507	0.09799
1580	12	TEAD4	2	1000	3068477	3149842	2.60654	0.237762	rs71583736	0.2111
1581	14	OR4E2	3	1000	22133296	22134238	4.42464	0.237762	rs970382	0.07082
1582	1	ACTRT2	2	1000	2938045	2939467	2.81656	0.237762	rs3795263	0.1241
1583	20	CNBD2	2	1000	34556528	34618622	2.86064	0.237762	rs17347958	0.1331
1584	22	C1QTNF6	4	1000	37576205	37584330	5.24938	0.237762	rs17812699	0.06154
1585	8	TMEM67	4	1000	94767071	94831460	5.59139	0.237762	rs73324992	0.08594
1586	9	PRRC2B	3	1000	134305476	134375575	4.21219	0.237762	rs72772613	0.09007
1587	10	C10orf129	2	1000	96953956	96988686	2.62713	0.238761	rs11188225	0.173
1588	13	CCDC122	2	1000	44410488	44453826	2.86926	0.238761	rs79782223	0.1384
1589	19	ZFR2	5	1000	3804021	3869027	6.85498	0.238761	rs61747120	0.02106
1590	1	CSMD2	6	1000	33979598	34631443	8.08815	0.238761	rs10379	0.1134
1591	20	RALGAPA2	3	1000	20370271	20693266	4.16514	0.238761	rs45484900	0.1042
1592	3	PLA1A	2	1000	119316694	119348658	2.87073	0.238761	rs61733987	0.09118
1593	8	SLC39A4	3	1000	145637797	145642279	4.35158	0.238761	rs2272662	0.08016
1594	12	GRASP	2	1000	52400728	52409673	2.80878	0.23976	rs7974426	0.09935
1595	1	CNR2	2	1000	24200459	24239817	2.92805	0.23976	rs2501432	0.1401
1596	20	SLX4IP	2	1000	10415950	10604027	2.5285	0.23976	rs73075324	0.1889
1597	3	AHSG	3	1000	186330849	186339107	4.34986	0.23976	rs35457250	0.04442
1598	7	PKD1L1	13	1000	47814249	47988071	15.8159	0.23976	rs146576726	0.04646
1599	10	PIK3AP1	3	1000	98353068	98480279	4.31381	0.240759	rs3748229	0.05421
1600	12	KRT73	2	1000	53001353	53012343	2.93798	0.240759	rs7302968	0.1275
1601	16	KLHDC4	4	1000	87741417	87799598	5.28331	0.240759	rs2303771	0.0501
1602	17	MYO1C	2	1000	1367479	1396001	2.71414	0.240759	rs61753655	0.1258
1603	1	TTF2	4	1000	117602948	117645491	5.41624	0.240759	rs41276572	0.1282
1604	10	ANK3	4	1000	61786055	62493284	5.53662	0.241758	rs41283526	0.0717
1605	10	FXYD4	2	1000	43867091	43871783	2.79979	0.241758	rs10899795	0.2245
1606	19	PLEKHG2	8	1000	39903749	39919055	10.5429	0.241758	rs31726	0.07566
1607	19	CD33	2	1000	51728334	51743274	2.91751	0.242757	rs35112940	0.1005
1608	4	IBSP	6	1000	88720701	88733601	8.34597	0.242757	rs1054629	0.1321
1609	11	CDHR5	2	1000	616564	625067	2.90479	0.243756	rs2246614	0.1549
1610	11	DCDC5	2	1000	30885149	31014233	2.79167	0.243756	rs158633	0.1262
1611	11	OR5B12	3	1000	58206592	58207646	4.14264	0.243756	rs11229457	0.05036
1612	15	PRC1	2	1000	91509267	91537881	2.92527	0.243756	rs12911192	0.1061
1613	19	ZSCAN5B	2	1000	56701057	56704421	2.67648	0.243756	rs61742910	0.1022
1614	3	LOC339874	2	1000	131043935	131100319	2.73618	0.243756	rs12632399	0.2284
1615	7	FBXO24	2	1000	100183955	100198740	2.67314	0.243756	rs11768465	0.1241
1616	7	PPP1R3A	3	1000	113516881	113559082	4.06042	0.243756	rs1800000	0.105
1617	10	GRID1	3	1000	87359311	88126250	4.38888	0.244755	rs61856638	0.0521
1618	11	PDHX	3	1000	34937676	35017675	4.18069	0.244755	rs11539202	0.06719
1619	12	A2ML1	4	1000	8975149	9029381	5.49114	0.244755	rs7308811	0.0801
1620	14	CEP128	4	1000	80962820	81405884	5.48709	0.244755	rs116610923	0.07895
1621	20	CST9L	2	1000	23545369	23549386	2.96961	0.244755	rs79890466	0.1601
1622	19	SIGLEC6	5	1000	52022783	52035110	6.76978	0.245754	rs60467951	0.0779
1623	2	MDH1B	3	1000	207602488	207630273	4.20373	0.245754	rs2287632	0.107
1624	2	PECR	2	1000	216903110	216946539	2.63308	0.245754	rs1429148	0.2363
1625	3	ATP13A5	10	1000	192992830	193096514	12.5471	0.245754	rs2271791	0.03995
1626	18	CTDP1	2	1000	77439800	77514510	2.85389	0.246753	rs2279103	0.1829
1627	1	MIIP	3	1000	12079298	12092106	4.0541	0.246753	rs11553925	0.1234
1628	2	ABCB11	2	1000	169779448	169887833	2.82412	0.246753	rs2287622	0.098
1629	3	MAP4	3	1000	47892179	48130769	4.1533	0.246753	rs1060407	0.1229
1630	8	SBSPON	2	1000	73976777	74005507	2.63898	0.246753	rs59331088	0.1043
1631	9	ADAMTSL1	5	1000	18474078	18910947	6.48828	0.246753	rs41304755	0.06029
1632	16	RPGRIP1L	4	1000	53633817	53737771	5.30271	0.247752	rs2302677	0.02583
1633	20	LBP	6	1000	36974813	37005653	7.96741	0.247752	rs2232618	0.02565
1634	4	ZFYVE28	4	1000	2271323	2420370	5.55797	0.247752	rs17768776	0.1194
1635	7	MACC1	3	1000	20174278	20257013	4.10704	0.247752	rs975263	0.1238
1636	7	TNRC18	5	1000	5346422	5463177	6.72503	0.247752	rs34729538	0.04201
1637	9	BRD3	3	1000	136895445	136933141	4.08578	0.247752	rs34609592	0.04609
1638	9	MIR548Q	5	1000	109653504	109848716	6.5122	0.247752	rs3814541	0.0643
1639	17	HAP1	7	1000	39878890	39890898	9.04951	0.248751	rs4796603	0.05887
1640	1	GRHL3	6	1000	24645811	24690970	8.38238	0.248751	rs41268753	0.02699
1641	20	KIF16B	4	1000	16252748	16554079	5.15272	0.248751	rs2236144	0.1877
1642	2	ABCB6	2	1000	220074487	220083712	2.78881	0.24975	rs147445258	0.09496
1643	2	TGOLN2	5	1000	85545140	85555419	6.77011	0.24975	rs4240199	0.143
1644	5	PCDHGA5	25	1000	140743897	140892546	31.8389	0.24975	rs2074912	0.01324
1645	11	OR5B17	3	1000	58125597	58126542	4.06789	0.250749	rs4939208	0.1537
1646	11	PPP1R32	2	1000	61248584	61258400	2.62678	0.250749	rs146231065	0.2391
1647	12	APAF1	2	1000	99039077	99129211	2.98298	0.250749	rs117235991	0.09846
1648	17	MAP3K14-AS1	2	1000	43325291	43345997	2.90887	0.250749	rs11651968	0.13
1649	19	LOC100131691	4	1000	59070552	59086164	5.34466	0.250749	rs4756	0.03877
1650	19	OLFM2	2	1000	9964393	10047070	2.68977	0.250749	rs11556087	0.2359
1651	19	OR7C1	4	1000	14909985	14910948	5.24001	0.250749	rs62122646	0.1563
1652	22	CHKB-CPT1B	2	1000	51007289	51021428	2.52684	0.250749	rs3213445	0.2181
1653	2	CLEC4F	4	1000	71035775	71047732	5.33697	0.250749	rs35381972	0.02251
1654	5	KIAA0141	2	1000	141303384	141321612	2.5285	0.250749	rs351260	0.144
1655	10	MKX	2	1000	27961802	28034778	2.73909	0.251748	rs34806745	0.1598
1656	12	ADAMTS20	3	1000	43748011	43945724	3.9639	0.251748	rs7310011	0.2346
1657	14	SERPINA5	2	1000	95047705	95059457	2.58548	0.251748	rs6118	0.2361
1658	15	CHRNB4	2	1000	78916635	78933587	2.75735	0.251748	rs12914008	0.09974
1659	1	URB2	3	1000	229761980	229795946	4.28687	0.251748	rs3811474	0.04512
1660	5	TRIM7_1	3	1000	180620923	180632293	4.00658	0.251748	rs13357554	0.07812
1661	7	FAM221A	3	1000	23719748	23742269	3.67488	0.251748	rs35928055	0.175
1662	14	OR11G2	3	1000	20665494	20666532	3.91597	0.252747	rs148846869	0.1492
1663	14	SLC7A7	2	1000	23242431	23289020	2.74865	0.252747	rs8018462	0.1024
1664	19	FAM98C	2	1000	38893774	38899728	2.59976	0.252747	rs150024474	0.1224
1665	2	STK11IP	3	1000	220462595	220481173	3.91775	0.252747	rs673951	0.08466
1666	6	ENPP1	2	1000	132129155	132216295	2.66696	0.252747	rs1044498	0.1921
1667	9	ZNF169	5	1000	97021577	97065291	6.15557	0.252747	rs35177967	0.04875
1668	2	FSHR	2	1000	49189295	49381666	2.51277	0.253746	rs6166	0.2503
1669	7	ATP5J2-PTCD1	2	1000	99014361	99063824	2.72235	0.253746	rs117298057	0.0995
1670	10	EXOC6	4	1000	94594469	94819251	5.19175	0.254745	rs2490741	0.08515
1671	16	TMC5	3	1000	19422056	19510434	3.97154	0.254745	rs72785308	0.08326
1672	1	IVL	2	1000	152881038	152884362	2.36563	0.254745	rs7545520	0.1242
1673	7	PCOLCE-AS1	2	1000	100187023	100201661	2.67314	0.254745	rs11768465	0.1241
1674	9	CA9	2	1000	35673914	35681154	2.84506	0.254745	rs3829078	0.1963
1675	11	APOA4	4	1000	116691417	116694011	5.42624	0.255744	rs5104	0.06603
1676	11	CD5	4	1000	60869929	60895323	5.38506	0.255744	rs2229177	0.04884
1677	1	FAM151A	6	1000	55074849	55089200	7.65031	0.255744	rs11206394	0.0278
1678	15	WDR72	4	1000	53805937	54055075	5.63529	0.256743	rs551225	0.03423
1679	11	OR10A2	2	1000	6890985	6891897	2.59711	0.257742	rs10839632	0.1466
1680	16	ITGAL	2	1000	30483982	30534506	2.51966	0.257742	rs1064524	0.1148
1681	17	SPATA22	4	1000	3343305	3375142	5.20372	0.257742	rs2291604	0.1164
1682	19	PEG3	3	1000	57321444	57352094	3.89665	0.257742	rs36044899	0.1286
1683	5	ADAM19	5	1000	156904311	157002831	6.61157	0.257742	rs10067096	0.1116
1684	5	ADAMTS12	4	1000	33527286	33892124	5.48799	0.257742	rs112196098	0.1093
1685	11	TUB	2	1000	8060179	8127654	2.63241	0.258741	rs75594955	0.1707
1686	19	CLC	2	1000	40221892	40228669	2.74756	0.258741	rs17608	0.1123
1687	19	LILRB2	2	1000	54777674	54785033	2.67844	0.258741	rs73055442	0.1105
1688	1	PLEKHN1	2	1000	901876	910484	2.65455	0.258741	rs3829738	0.1303
1689	10	CHAT	6	1000	50817140	50873150	7.92859	0.25974	rs8178991	0.01885
1690	16	IL4R	7	1000	27325229	27376099	8.75032	0.25974	rs144651842	0.0151
1691	17	PLD2	4	1000	4710395	4726727	5.04058	0.25974	rs2286672	0.1173
1692	17	TNRC6C	3	1000	76000317	76104916	3.95914	0.25974	rs71385927	0.06648
1693	14	TECPR2	5	1000	102829299	102968818	6.109	0.260739	rs118141823	0.06481
1694	15	SERF2-C15ORF63	2	1000	44084173	44094769	2.54898	0.260739	rs117143230	0.2182
1695	2	NPAS2	2	1000	101436612	101613287	2.4053	0.260739	rs2305160	0.125
1696	13	SETDB2	2	1000	50018428	50069139	2.52176	0.261738	rs7998427	0.1393
1697	19	GZMM	2	1000	544033	549920	2.66406	0.261738	rs1599882	0.1037
1698	1	ARHGEF19	5	1000	16524598	16539104	6.38341	0.261738	rs221057	0.1245
1699	3	SLC9A9	2	1000	142984063	143567373	2.80331	0.261738	rs2289491	0.09492
1700	11	NAALAD2	3	1000	89867817	89925779	3.7031	0.262737	rs11018879	0.1739
1701	11	OR52J3	5	1000	5067755	5068691	6.31987	0.262737	rs2500017	0.1334
1702	16	GAS8	2	1000	90086036	90111379	2.73746	0.262737	rs17178299	0.09904
1703	17	SPATA20	2	1000	48624449	48633213	2.75951	0.262737	rs62621401	0.1215
[truncated: 3,093 more rows]

## Sheet: VI VEGAS2 GPA
	Versatile Gene Based Pathway Association Study-2 of CARDIoGRAM Exome non-synonymous SNVs
[truncated: 5,529 more rows]

[truncated: 6 more sheets: VII Top VEGAS2 genes, VIII Top VEGAS2 pathways, IX GBA (MAGMA), X GPA (MAGMA), FI QQplot, FII Manhattan Plot]
