# Supplementary material for: Mapping gene and gene pathways associated with coronary artery disease: a CARDIoGRAM exome and multi-ancestry UK biobank analysis
Source: Sci Rep. 2021 Aug 12;11:16461. doi: 10.1038/s41598-021-95637-9 (PMC8361107; doi:10.1038/s41598-021-95637-9)
Supplement: Supplementary file 2 — Supplementary Dataset 2. [file 41598_2021_95637_MOESM2_ESM.xlsx]

## Sheet: Contents
				Mapping gene and gene pathways associated with coronary artery disease: A CARDIoGRAM exome and multi-ancestry UK biobank analysis
				Supplemental Tables			Title of the sheet
				I			Replication UK Biobank GWAS Summary Statistics (non-synonymous autosomal SNVs)
				II			GWAS screened non-synonymous SNVs associated with Ischemic Heart Disease (IHD)
				III			Versatile Gene Based Association Study-2 of UKBB non-synonymous SNVs
				IV			Top one percent VEGAS2 associated genes associated with IHD
				V			Versatile Gene Based Pathway Association Study-2 of UKBB non-synonymous SNVs
				VI			MAGMA Gene Based Association Study of UKBB non-synonymous SNVs
				VII			MAGMA Gene Based Pathway Association Study of UKBB non-synonymous SNVs
				VIII			Linkage disequilibrium measures of selected genes contaning SNVs with prior reported SNVs associated with CAD
				Supplemental Figures
				FI			QQ plot of non-synonymous SNVs in UKBB
				FII			Mahattan plot of non-synonymous SNVs in UKBB

## Sheet: I UKBBDATA
chr	pos	ref	alt	af_cases_meta	af_controls_meta	beta_meta	se_meta	pval_meta	pval_heterogeneity	af_cases_AFR	af_cases_AMR	af_cases_CSA	af_cases_EAS	af_cases_EUR	af_cases_MID	af_controls_AFR	af_controls_AMR	af_controls_CSA	af_controls_EAS	af_controls_EUR	af_controls_MID	beta_AFR	beta_AMR	beta_CSA	beta_EAS	beta_EUR	beta_MID	se_AFR	se_AMR	se_CSA	se_EAS	se_EUR	se_MID	pval_AFR	pval_AMR	pval_CSA	pval_EAS	pval_EUR	pval_MID	low_confidence_AFR	low_confidence_AMR	low_confidence_CSA	low_confidence_EAS	low_confidence_EUR	low_confidence_MID	avsnp150
1	865628	G	A	0.00523	0.00478	0.121	0.0599	0.044	0	NA	NA	0.000728	NA	0.00523	0.0092	NA	NA	0.0022	NA	0.00478	0.0133	NA	NA	-0.712	NA	0.121	-0.495	NA	NA	0.54	NA	0.0599	0.512	NA	NA	0.188	NA	0.044	0.333	NA	NA	TRUE	NA	FALSE	TRUE	rs41285790
1	865694	C	T	0.00178	0.00193	-0.00897	0.1	0.929	0.486	0.026	0.023	0.0261	0.0916	0.00021	0.0121	0.0267	0.0581	0.0251	0.111	0.000178	0.0113	-0.0289	-0.738	0.0144	-0.0894	0.242	0.761	0.234	0.458	0.144	0.252	0.32	0.711	0.902	0.107	0.92	0.722	0.449	0.285	FALSE	FALSE	FALSE	FALSE	FALSE	FALSE	rs9988179
1	871229	G	C	0.00501	0.00404	0.395	0.62	0.524	1	0.00501	NA	NA	NA	NA	NA	0.00404	NA	NA	NA	NA	NA	0.395	NA	NA	NA	NA	NA	0.62	NA	NA	NA	NA	NA	0.524	NA	NA	NA	NA	NA	FALSE	NA	NA	NA	NA	NA	rs149944086
1	874714	C	T	0.00297	0.00362	-0.226	0.384	0.557	0	NA	NA	0.00297	NA	NA	NA	NA	NA	0.00362	NA	NA	NA	NA	NA	-0.226	NA	NA	NA	NA	NA	0.384	NA	NA	NA	NA	NA	0.557	NA	NA	NA	NA	NA	FALSE	NA	NA	NA	rs201596485
1	877608	C	G	0.00625	0.00489	0.493	0.57	0.387	1	0.00625	NA	NA	NA	NA	NA	0.00489	NA	NA	NA	NA	NA	0.493	NA	NA	NA	NA	NA	0.57	NA	NA	NA	NA	NA	0.387	NA	NA	NA	NA	NA	FALSE	NA	NA	NA	NA	NA	rs200038862
1	877981	G	C	0.00205	0.00214	-0.0277	0.0963	0.773	1	NA	NA	NA	NA	0.00205	NA	NA	NA	NA	NA	0.00214	NA	NA	NA	NA	NA	-0.0277	NA	NA	NA	NA	NA	0.0963	NA	NA	NA	NA	NA	0.773	NA	NA	NA	NA	NA	FALSE	NA	rs564703450
1	878310	T	C	0.00613	0.00711	-0.0843	0.487	0.863	0	0.00613	NA	NA	NA	NA	NA	0.00711	NA	NA	NA	NA	NA	-0.0843	NA	NA	NA	NA	NA	0.487	NA	NA	NA	NA	NA	0.863	NA	NA	NA	NA	NA	FALSE	NA	NA	NA	NA	NA	rs201580592
1	878325	C	T	0.0264	0.0355	-0.315	0.208	0.129	1	0.0264	NA	NA	NA	5.75e-05	NA	0.0355	NA	NA	NA	1.99e-05	NA	-0.315	NA	NA	NA	2.32	NA	0.208	NA	NA	NA	0.982	NA	0.129	NA	NA	NA	0.0181	NA	FALSE	NA	NA	NA	TRUE	NA	rs114478480
1	878331	C	T	0.0135	0.0132	0.0245	0.0364	0.5	0.498	3.43e-05	0.0145	0.00367	NA	0.0138	NA	0.000903	0.00941	0.00293	NA	0.0134	NA	-1.08	0.659	0.321	NA	0.0225	NA	1.56	0.994	0.438	NA	0.0365	NA	0.487	0.507	0.464	NA	0.538	NA	TRUE	TRUE	FALSE	NA	FALSE	NA	rs148327885
1	878744	G	C	0.00185	0.00149	0.302	0.116	0.00944	0.297	NA	NA	0.00269	0.0203	0.00171	NA	NA	NA	0.0025	0.00525	0.00145	NA	NA	NA	0.331	1.66	0.276	NA	NA	NA	0.646	0.88	0.119	NA	NA	NA	0.608	0.0594	0.0207	NA	NA	NA	FALSE	FALSE	FALSE	NA	rs138897766
1	879481	G	C	0.00141	0.00124	0.223	0.144	0.121	0.912	0.0862	NA	2.71e-05	NA	7.27e-05	0.00973	0.0756	NA	0.000196	NA	6.57e-05	0.00585	0.219	NA	-1.76	NA	0.29	1.63	0.148	NA	3.24	NA	0.623	0.976	0.138	NA	0.587	NA	0.642	0.0946	FALSE	NA	TRUE	NA	FALSE	TRUE	rs113383096
1	880942	A	G	0.00502	0.00346	0.316	0.616	0.609	1	0.00502	NA	NA	NA	NA	NA	0.00346	NA	NA	NA	NA	NA	0.316	NA	NA	NA	NA	NA	0.616	NA	NA	NA	NA	NA	0.609	NA	NA	NA	NA	NA	FALSE	NA	NA	NA	NA	NA	rs112163984
1	881918	G	A	0.0685	0.0701	-0.0348	0.0158	0.0272	0.803	0.005	0.0362	0.0626	0.00971	0.0699	0.0276	0.00836	0.0335	0.0635	0.00384	0.0714	0.0416	-0.365	-0.169	-0.028	2.09	-0.0337	-0.359	0.435	0.513	0.0892	1.27	0.0161	0.328	0.401	0.741	0.754	0.101	0.0359	0.274	FALSE	FALSE	FALSE	TRUE	FALSE	FALSE	rs35471880
1	888659	T	C	0.945	0.945	-0.00239	0.0177	0.892	0.183	0.893	0.906	0.919	0.884	0.947	0.905	0.909	0.935	0.917	0.913	0.947	0.925	-0.189	-0.501	0.00298	-0.447	0.00577	-0.188	0.128	0.379	0.0814	0.266	0.0184	0.223	0.139	0.186	0.971	0.0928	0.754	0.399	FALSE	FALSE	FALSE	FALSE	FALSE	FALSE	rs3748597
1	889238	G	A	0.0531	0.053	-0.00134	0.0179	0.94	0.243	0.02	0.0725	0.0782	0.112	0.0526	0.0767	0.0134	0.0599	0.0772	0.0854	0.0528	0.0587	0.557	0.232	0.0296	0.447	-0.00814	0.148	0.323	0.397	0.0839	0.272	0.0185	0.244	0.0843	0.559	0.724	0.0997	0.66	0.543	FALSE	FALSE	FALSE	FALSE	FALSE	FALSE	rs3828049
1	897009	A	G	0.00138	0.00137	-0.0402	0.11	0.714	1	NA	NA	NA	NA	0.00138	NA	NA	NA	NA	NA	0.00137	NA	NA	NA	NA	NA	-0.0402	NA	NA	NA	NA	NA	0.11	NA	NA	NA	NA	NA	0.714	NA	NA	NA	NA	NA	FALSE	NA	rs138690517
1	901922	G	C	0.00476	0.00438	0.0914	0.0613	0.136	0.015	NA	NA	0.00292	NA	0.0048	NA	NA	NA	0.000829	NA	0.00445	NA	NA	NA	1.55	NA	0.0761	NA	NA	NA	0.601	NA	0.0616	NA	NA	NA	0.0101	NA	0.217	NA	NA	NA	FALSE	NA	FALSE	NA	rs62639980
1	902088	G	A	0.00143	0.00114	0.243	0.119	0.0414	1	NA	NA	NA	NA	0.00143	NA	NA	NA	NA	NA	0.00114	NA	NA	NA	NA	NA	0.243	NA	NA	NA	NA	NA	0.119	NA	NA	NA	NA	NA	0.0414	NA	NA	NA	NA	NA	FALSE	NA	rs201730138
1	902128	C	T	0.00224	0.00229	0.0763	0.0927	0.411	0.0869	0.0355	0.0223	0.0384	0.105	0.000168	0.0214	0.0315	0.0571	0.0363	0.125	0.000158	0.0107	0.0982	-0.735	0.105	-0.102	0.238	1.68	0.219	0.464	0.125	0.236	0.384	0.669	0.654	0.113	0.401	0.666	0.536	0.0121	FALSE	FALSE	FALSE	FALSE	FALSE	FALSE	rs28499371
1	906312	C	T	0.00625	0.00367	0.913	0.633	0.149	0	0.00625	NA	NA	NA	NA	NA	0.00367	NA	NA	NA	NA	NA	0.913	NA	NA	NA	NA	NA	0.633	NA	NA	NA	NA	NA	0.149	NA	NA	NA	NA	NA	FALSE	NA	NA	NA	NA	NA	rs201987388
1	906472	G	A	0.00377	0.00188	0.786	0.822	0.339	1	0.00377	NA	NA	NA	3.56e-05	NA	0.00188	NA	NA	NA	2.92e-05	NA	0.786	NA	NA	NA	0.418	NA	0.822	NA	NA	NA	0.874	NA	0.339	NA	NA	NA	0.633	NA	FALSE	NA	NA	NA	TRUE	NA	rs201680039
1	906769	C	A	0.00291	0.00285	-0.0126	0.0765	0.869	0	NA	NA	NA	NA	0.00291	NA	NA	NA	NA	NA	0.00285	NA	NA	NA	NA	NA	-0.0126	NA	NA	NA	NA	NA	0.0765	NA	NA	NA	NA	NA	0.869	NA	NA	NA	NA	NA	FALSE	NA	rs78850589
1	907676	A	T	0.00572	0.0041	0.305	0.59	0.605	1	0.00572	NA	NA	NA	NA	NA	0.0041	NA	NA	NA	NA	NA	0.305	NA	NA	NA	NA	NA	0.59	NA	NA	NA	NA	NA	0.605	NA	NA	NA	NA	NA	FALSE	NA	NA	NA	NA	NA	rs145042066
1	907740	G	A	0.00172	0.00155	0.101	0.109	0.352	0	NA	NA	NA	NA	0.00172	NA	NA	NA	NA	NA	0.00155	NA	NA	NA	NA	NA	0.101	NA	NA	NA	NA	NA	0.109	NA	NA	NA	NA	NA	0.352	NA	NA	NA	NA	NA	FALSE	NA	rs112235940
1	908275	G	A	0.004	0.00657	-0.351	0.389	0.367	0.159	0.000152	0.0218	0.00204	NA	2.08e-05	NA	0.00106	0.051	0.00167	NA	1.82e-05	NA	-1	-0.733	0.436	NA	0.243	NA	1.25	0.474	0.68	NA	1.25	NA	0.423	0.122	0.522	NA	0.846	NA	TRUE	FALSE	FALSE	NA	TRUE	NA	rs145574509
1	908669	G	A	0.00122	0.00127	-0.0786	0.125	0.528	1	NA	NA	NA	NA	0.00122	NA	NA	NA	NA	NA	0.00127	NA	NA	NA	NA	NA	-0.0786	NA	NA	NA	NA	NA	0.125	NA	NA	NA	NA	NA	0.528	NA	NA	NA	NA	NA	FALSE	NA	rs145015690
1	908929	C	T	0.00458	0.00424	0.0839	0.0621	0.177	0.0638	NA	NA	0.00291	NA	0.00462	NA	NA	NA	0.00113	NA	0.0043	NA	NA	NA	1.13	NA	0.0712	NA	NA	NA	0.566	NA	0.0625	NA	NA	NA	0.0465	NA	0.255	NA	NA	NA	FALSE	NA	FALSE	NA	rs142080242
1	909222	G	A	0.00149	0.00144	0.0484	0.13	0.709	0.316	0.0812	NA	0.000277	NA	0.000195	0.012	0.0809	NA	0.000381	NA	0.000145	0.0121	-0.0207	NA	-0.805	NA	0.604	-0.0296	0.141	NA	1.8	NA	0.388	0.585	0.884	NA	0.655	NA	0.12	0.96	FALSE	NA	TRUE	NA	FALSE	FALSE	rs56185812
1	909238	G	C	0.577	0.58	-0.00754	0.00821	0.359	0.0318	0.823	0.674	0.813	0.796	0.566	0.801	0.809	0.668	0.812	0.866	0.569	0.759	0.0917	0.104	0.0668	-0.627	-0.00968	0.131	0.095	0.199	0.0559	0.217	0.00836	0.149	0.335	0.603	0.232	0.00391	0.247	0.381	FALSE	FALSE	FALSE	FALSE	FALSE	FALSE	rs3829740
1	909309	T	C	0.178	0.176	0.0171	0.0108	0.113	0.513	0.279	0.209	0.288	0.213	0.173	0.266	0.256	0.194	0.283	0.212	0.172	0.258	0.15	0.0706	0.0844	0.0347	0.0116	0.0472	0.089	0.256	0.0519	0.198	0.0112	0.149	0.0912	0.783	0.104	0.861	0.301	0.751	FALSE	FALSE	FALSE	FALSE	FALSE	FALSE	rs3829738
1	909875	G	A	0.00897	0.00404	1.22	0.574	0.0335	1	0.00897	NA	NA	NA	NA	NA	0.00404	NA	NA	NA	NA	NA	1.22	NA	NA	NA	NA	NA	0.574	NA	NA	NA	NA	NA	0.0335	NA	NA	NA	NA	NA	FALSE	NA	NA	NA	NA	NA	rs148853412
1	911595	A	G	0.793	0.795	-0.0167	0.0101	0.0984	0.141	0.436	0.752	0.762	0.898	0.799	0.693	0.436	0.791	0.776	0.926	0.8	0.649	0.00655	-0.158	-0.132	-0.197	-0.0137	0.207	0.0773	0.236	0.0544	0.275	0.0104	0.133	0.933	0.505	0.0152	0.475	0.188	0.119	FALSE	FALSE	FALSE	FALSE	FALSE	FALSE	rs7417106
1	914333	C	G	0.599	0.601	-0.00447	0.00827	0.589	0.118	0.281	0.616	0.617	0.722	0.603	0.548	0.274	0.637	0.623	0.797	0.604	0.491	0.0421	-0.0315	-0.0327	-0.45	-0.00382	0.183	0.085	0.206	0.0459	0.184	0.00849	0.126	0.621	0.878	0.476	0.0143	0.653	0.147	FALSE	FALSE	FALSE	FALSE	FALSE	FALSE	rs13302979
1	914839	C	T	0.0494	0.0505	-0.0265	0.0201	0.187	0.443	0.00569	0.0539	0.0354	0.0146	0.0506	0.0669	0.00537	0.045	0.0386	0.0183	0.0518	0.0398	0.267	0.328	-0.134	-0.823	-0.0274	0.521	0.646	0.534	0.164	0.856	0.0203	0.325	0.68	0.539	0.412	0.336	0.178	0.109	FALSE	FALSE	FALSE	FALSE	FALSE	FALSE	rs34903276
1	914852	G	C	0.595	0.597	-0.00588	0.00826	0.477	0.241	0.192	0.58	0.609	0.655	0.601	0.535	0.203	0.618	0.617	0.718	0.602	0.475	-0.0375	-0.136	-0.0426	-0.29	-0.00431	0.197	0.0952	0.201	0.0456	0.166	0.00847	0.126	0.694	0.5	0.35	0.0811	0.611	0.117	FALSE	FALSE	FALSE	FALSE	FALSE	FALSE	rs13303368
1	914876	T	C	0.974	0.973	0.0357	0.0252	0.157	0.622	0.949	0.967	0.98	0.995	0.974	0.914	0.938	0.968	0.98	0.998	0.974	0.891	0.181	-0.064	0.0743	-0.234	0.027	0.299	0.167	0.578	0.159	1.62	0.0261	0.204	0.278	0.912	0.641	0.885	0.3	0.143	FALSE	FALSE	FALSE	TRUE	FALSE	FALSE	rs13302983
1	915614	T	A	0.00183	0.00193	-0.0347	0.101	0.732	1	0.00196	NA	NA	NA	0.00183	NA	0.00093	NA	NA	NA	0.00193	NA	3.49	NA	NA	NA	-0.0347	NA	2.07	NA	NA	NA	0.101	NA	0.0919	NA	NA	NA	0.732	NA	TRUE	NA	NA	NA	FALSE	NA	rs186435690
1	916549	A	G	0.751	0.749	0.0107	0.00934	0.253	0.064	0.609	0.79	0.834	0.82	0.751	0.737	0.6	0.782	0.825	0.869	0.749	0.704	0.0682	0.0759	0.109	-0.55	0.00755	0.119	0.0775	0.238	0.0583	0.224	0.00958	0.138	0.379	0.75	0.0624	0.0141	0.431	0.39	FALSE	FALSE	FALSE	FALSE	FALSE	FALSE	rs6660139
1	934735	A	C	0.00679	0.00535	0.363	0.531	0.495	1	0.00679	NA	NA	NA	NA	NA	0.00535	NA	NA	NA	NA	NA	0.363	NA	NA	NA	NA	NA	0.531	NA	NA	NA	NA	NA	0.495	NA	NA	NA	NA	NA	FALSE	NA	NA	NA	NA	NA	rs200527634
1	934770	G	A	0.00223	0.00206	0.033	0.0892	0.712	1	NA	NA	NA	NA	0.00223	NA	NA	NA	NA	NA	0.00206	NA	NA	NA	NA	NA	0.033	NA	NA	NA	NA	NA	0.0892	NA	NA	NA	NA	NA	0.712	NA	NA	NA	NA	NA	FALSE	NA	rs201391049
1	935222	C	A	0.572	0.572	0.00336	0.00827	0.685	0.375	0.0607	0.584	0.627	0.701	0.579	0.515	0.0601	0.613	0.64	0.762	0.577	0.484	-0.0123	-0.144	-0.0592	-0.301	0.00631	0.0105	0.173	0.212	0.047	0.177	0.00844	0.127	0.943	0.496	0.208	0.0889	0.455	0.934	FALSE	FALSE	FALSE	FALSE	FALSE	FALSE	rs2298214
1	949422	G	A	0.0188	0.0139	0.355	0.323	0.273	1	0.0188	NA	NA	NA	8.85e-07	NA	0.0139	NA	NA	NA	2.22e-05	NA	0.355	NA	NA	NA	-1.42	NA	0.323	NA	NA	NA	1.03	NA	0.273	NA	NA	NA	0.167	NA	FALSE	NA	NA	NA	TRUE	NA	rs143888043
1	949608	G	A	0.394	0.394	-0.000794	0.00825	0.923	0.223	0.433	0.37	0.349	0.243	0.395	0.301	0.415	0.313	0.343	0.203	0.396	0.296	0.127	0.244	0.0443	0.179	-0.00505	0.121	0.0767	0.217	0.0466	0.184	0.00846	0.138	0.0974	0.262	0.342	0.329	0.551	0.383	FALSE	FALSE	FALSE	FALSE	FALSE	FALSE	rs1921
1	955563	G	C	0.0633	0.0432	0.5	0.187	0.00745	1	0.0633	NA	NA	NA	NA	NA	0.0432	NA	NA	NA	NA	NA	0.5	NA	NA	NA	NA	NA	0.187	NA	NA	NA	NA	NA	0.00745	NA	NA	NA	NA	NA	FALSE	NA	NA	NA	NA	NA	rs539283387
1	955619	G	C	0.00516	0.00518	0.0409	0.0556	0.462	0.0684	0.00645	NA	0.0393	0.00971	0.00436	0.0207	0.00434	NA	0.0335	0.0035	0.00458	0.00923	0.652	NA	0.25	1.14	-0.0289	0.843	0.628	NA	0.124	1.09	0.0628	0.553	0.299	NA	0.0444	0.296	0.645	0.127	FALSE	NA	FALSE	TRUE	FALSE	FALSE	rs201073369
1	970687	C	T	0.00763	0.00703	0.0664	0.47	0.888	1	0.00763	NA	NA	NA	NA	NA	0.00703	NA	NA	NA	NA	NA	0.0664	NA	NA	NA	NA	NA	0.47	NA	NA	NA	NA	NA	0.888	NA	NA	NA	NA	NA	FALSE	NA	NA	NA	NA	NA	rs140954236
1	976598	C	T	0.00129	0.00139	-0.0528	0.114	0.641	0.762	0.00213	NA	0.00758	0.0194	0.00104	NA	0.0018	NA	0.00716	0.0208	0.00114	NA	0.656	NA	0.125	0.058	-0.0944	NA	1.17	NA	0.283	0.565	0.127	NA	0.576	NA	0.657	0.918	0.457	NA	TRUE	NA	FALSE	FALSE	FALSE	NA	rs200607541
1	976963	A	G	0.00145	0.00123	0.194	0.135	0.149	0.71	0.0722	NA	NA	NA	0.000332	0.00455	0.06	NA	NA	NA	0.000301	0.00713	0.228	NA	NA	NA	0.12	0.0126	0.163	NA	NA	NA	0.241	0.94	0.16	NA	NA	NA	0.618	0.989	FALSE	NA	NA	NA	FALSE	TRUE	rs150359724
1	977028	G	T	0.00787	0.00785	-0.00746	0.0462	0.872	0.817	0.00125	NA	0.00218	NA	0.00799	0.00307	0.000482	NA	0.0022	NA	0.00797	0.0105	1.48	NA	0.106	NA	-0.00847	-0.655	1.62	NA	0.49	NA	0.0464	0.736	0.36	NA	0.829	NA	0.855	0.374	TRUE	NA	FALSE	NA	FALSE	TRUE	rs138031468
1	978628	C	T	0.00473	0.0073	-0.338	0.494	0.493	1	0.00473	NA	NA	NA	NA	NA	0.0073	NA	NA	NA	NA	NA	-0.338	NA	NA	NA	NA	NA	0.494	NA	NA	NA	NA	NA	0.493	NA	NA	NA	NA	NA	FALSE	NA	NA	NA	NA	NA	rs116586548
1	978762	G	A	0.0118	0.0123	-0.0564	0.0371	0.129	0.83	0	0.0145	0.00109	NA	0.012	NA	0.00113	0.00824	0.0018	NA	0.0125	NA	-1.12	0.918	-0.184	NA	-0.0559	NA	1.21	1.09	0.595	NA	0.0372	NA	0.353	0.399	0.757	NA	0.133	NA	TRUE	TRUE	FALSE	NA	FALSE	NA	rs138288952
1	978804	C	T	0.012	0.00611	0.744	0.458	0.104	1	0.012	NA	NA	NA	NA	NA	0.00611	NA	NA	NA	NA	NA	0.744	NA	NA	NA	NA	NA	0.458	NA	NA	NA	NA	NA	0.104	NA	NA	NA	NA	NA	FALSE	NA	NA	NA	NA	NA	rs144164397
1	978974	G	A	0.00431	0.00433	0.00959	0.0629	0.879	0.768	NA	NA	0.00218	0.034	0.00417	NA	NA	NA	0.00234	0.0315	0.0042	NA	NA	NA	-0.106	0.325	0.0058	NA	NA	NA	0.462	0.464	0.0641	NA	NA	NA	0.819	0.484	0.928	NA	NA	NA	FALSE	FALSE	FALSE	NA	rs79016973
1	979594	C	T	0.00171	0.00187	-0.089	0.0963	0.355	1	NA	NA	NA	NA	0.00171	NA	NA	NA	NA	NA	0.00187	NA	NA	NA	NA	NA	-0.089	NA	NA	NA	NA	NA	0.0963	NA	NA	NA	NA	NA	0.355	NA	NA	NA	NA	NA	FALSE	NA	rs149814455
1	979748	A	T	0.0415	0.0418	-0.0229	0.0204	0.263	0.577	0.00184	0.0266	0.0213	0.0212	0.0421	0.023	0.00273	0.0303	0.0252	0.0107	0.0424	0.0248	-0.444	-0.231	-0.183	0.835	-0.0203	-0.0278	0.865	0.576	0.148	0.687	0.0207	0.424	0.608	0.689	0.215	0.224	0.327	0.948	TRUE	FALSE	FALSE	FALSE	FALSE	FALSE	rs113288277
1	980868	G	A	0.00178	0.00162	0.14	0.101	0.166	0.316	NA	NA	0.00291	NA	0.00175	NA	NA	NA	0.00147	NA	0.00162	NA	NA	NA	0.633	NA	0.119	NA	NA	NA	0.502	NA	0.103	NA	NA	NA	0.207	NA	0.248	NA	NA	NA	FALSE	NA	FALSE	NA	rs146243145
1	981131	A	G	0.00336	0.00336	0.0149	0.0743	0.841	0.092	0.0963	0.0217	0.0106	0.0243	0.00161	0.00614	0.0776	0.00604	0.0101	0.0286	0.00188	0.0171	0.304	2.18	0.0262	-0.0825	-0.126	-0.57	0.139	1.04	0.221	0.473	0.0977	0.516	0.0288	0.0368	0.906	0.862	0.198	0.269	FALSE	TRUE	FALSE	FALSE	FALSE	TRUE	rs9697293
1	981353	C	T	0.0038	0.00336	0.141	0.0708	0.0463	1	NA	NA	NA	NA	0.0038	NA	NA	NA	NA	NA	0.00336	NA	NA	NA	NA	NA	0.141	NA	NA	NA	NA	NA	0.0708	NA	NA	NA	NA	NA	0.0463	NA	NA	NA	NA	NA	FALSE	NA	rs116836855
1	981942	C	A	0.00428	0.00416	0.0459	0.0641	0.474	0.78	NA	NA	0.00218	0.034	0.00413	NA	NA	NA	0.00227	0.0313	0.00402	NA	NA	NA	-0.1	0.339	0.043	NA	NA	NA	0.463	0.466	0.0653	NA	NA	NA	0.828	0.467	0.51	NA	NA	NA	FALSE	FALSE	FALSE	NA	rs3813188
1	982213	G	C	0.00638	0.00679	-0.0349	0.0501	0.487	0.269	0.0225	NA	0.00619	NA	0.00605	0.0276	0.0243	NA	0.00434	NA	0.00653	0.0175	-0.0868	NA	0.521	NA	-0.0523	0.404	0.241	NA	0.333	NA	0.0523	0.441	0.719	NA	0.118	NA	0.317	0.359	FALSE	NA	FALSE	NA	FALSE	FALSE	rs150132566
1	982302	C	A	0.00184	0.00179	0.0477	0.106	0.653	1	NA	NA	0.00036	NA	0.00184	NA	NA	NA	0.00109	NA	0.00179	NA	NA	NA	-0.943	NA	0.0477	NA	NA	NA	0.859	NA	0.106	NA	NA	NA	0.272	NA	0.653	NA	NA	NA	TRUE	NA	FALSE	NA	rs149159118
1	982722	A	G	0.00607	0.00619	0.0138	0.0501	0.783	0.245	0.00411	NA	0.0574	0.00971	0.00493	0.0286	0.00242	NA	0.0524	0.00401	0.00522	0.0178	1.13	NA	0.123	1.02	-0.0358	0.427	0.981	NA	0.0998	1.05	0.0586	0.42	0.251	NA	0.219	0.333	0.542	0.31	FALSE	NA	FALSE	TRUE	FALSE	FALSE	rs142416636
1	982969	G	A	0.0088	0.0131	-0.458	0.321	0.154	1	0.0088	NA	NA	NA	NA	NA	0.0131	NA	NA	NA	NA	NA	-0.458	NA	NA	NA	NA	NA	0.321	NA	NA	NA	NA	NA	0.154	NA	NA	NA	NA	NA	FALSE	NA	NA	NA	NA	NA	rs148430436
1	983243	C	T	0.00238	0.00252	-0.0103	0.0843	0.902	1	NA	NA	NA	NA	0.00238	NA	NA	NA	NA	NA	0.00252	NA	NA	NA	NA	NA	-0.0103	NA	NA	NA	NA	NA	0.0843	NA	NA	NA	NA	NA	0.902	NA	NA	NA	NA	NA	FALSE	NA	rs142620337
1	983506	C	T	0.0059	0.00638	-0.0506	0.0518	0.328	0.366	0.00781	NA	0.0058	NA	0.00584	0.0152	0.00909	NA	0.00417	NA	0.00635	0.015	-0.156	NA	0.537	NA	-0.0598	-0.267	0.395	NA	0.347	NA	0.0531	0.479	0.693	NA	0.122	NA	0.26	0.577	FALSE	NA	FALSE	NA	FALSE	FALSE	rs139294803
1	983566	G	A	0.00685	0.00498	0.307	0.526	0.559	1	0.00685	NA	NA	NA	NA	NA	0.00498	NA	NA	NA	NA	NA	0.307	NA	NA	NA	NA	NA	0.526	NA	NA	NA	NA	NA	0.559	NA	NA	NA	NA	NA	FALSE	NA	NA	NA	NA	NA	rs199680125
1	983583	C	T	0.00372	0.00344	0.0911	0.0763	0.233	0	NA	NA	NA	NA	0.00372	NA	NA	NA	NA	NA	0.00344	NA	NA	NA	NA	NA	0.0911	NA	NA	NA	NA	NA	0.0763	NA	NA	NA	NA	NA	0.233	NA	NA	NA	NA	NA	FALSE	NA	rs550461458
1	984426	C	T	0.0175	0.0129	0.378	0.324	0.244	1	0.0175	NA	NA	NA	1.33e-05	NA	0.0129	NA	NA	NA	2.75e-05	NA	0.378	NA	NA	NA	-0.278	NA	0.324	NA	NA	NA	0.969	NA	0.244	NA	NA	NA	0.774	NA	FALSE	NA	NA	NA	TRUE	NA	rs201346452
1	984660	C	T	0.00109	0.00111	0.0108	0.126	0.931	1	NA	NA	NA	NA	0.00109	NA	NA	NA	NA	NA	0.00111	NA	NA	NA	NA	NA	0.0108	NA	NA	NA	NA	NA	0.126	NA	NA	NA	NA	NA	0.931	NA	NA	NA	NA	NA	FALSE	NA	rs200232485
1	984669	C	T	0.00479	0.00431	0.157	0.0633	0.0129	1	NA	NA	NA	NA	0.00479	NA	NA	NA	NA	NA	0.00431	NA	NA	NA	NA	NA	0.157	NA	NA	NA	NA	NA	0.0633	NA	NA	NA	NA	NA	0.0129	NA	NA	NA	NA	NA	FALSE	NA	rs144620006
1	985126	G	C	0.0519	0.0327	0.683	0.219	0.00178	1	0.0519	NA	NA	NA	NA	NA	0.0327	NA	NA	NA	NA	NA	0.683	NA	NA	NA	NA	NA	0.219	NA	NA	NA	NA	NA	0.00178	NA	NA	NA	NA	NA	FALSE	NA	NA	NA	NA	NA	rs199876002
1	985378	G	A	0.00234	0.00223	0.0109	0.0934	0.907	1	NA	NA	NA	NA	0.00234	NA	NA	NA	NA	NA	0.00223	NA	NA	NA	NA	NA	0.0109	NA	NA	NA	NA	NA	0.0934	NA	NA	NA	NA	NA	0.907	NA	NA	NA	NA	NA	FALSE	NA	rs147259096
1	985649	A	G	0.00139	0.00134	0.0165	0.115	0.886	0	NA	NA	NA	NA	0.00139	NA	NA	NA	NA	NA	0.00134	NA	NA	NA	NA	NA	0.0165	NA	NA	NA	NA	NA	0.115	NA	NA	NA	NA	NA	0.886	NA	NA	NA	NA	NA	FALSE	NA	rs532777950
1	985826	G	A	0.00343	0.003	0.206	0.0962	0.0319	0.081	0.216	0.0213	0.000654	NA	7.77e-05	0.00876	0.184	0.0138	0.000741	NA	0.000135	0.0205	0.249	1.19	-0.864	NA	-0.461	-0.496	0.0992	0.934	1.07	NA	0.394	0.544	0.0122	0.203	0.421	NA	0.242	0.363	FALSE	TRUE	TRUE	NA	FALSE	TRUE	rs17160775
1	985925	C	T	0.00882	0.0131	-0.458	0.321	0.153	1	0.00882	NA	NA	NA	NA	NA	0.0131	NA	NA	NA	NA	NA	-0.458	NA	NA	NA	NA	NA	0.321	NA	NA	NA	NA	NA	0.153	NA	NA	NA	NA	NA	FALSE	NA	NA	NA	NA	NA	rs148518738
1	986165	G	A	0.00439	0.0042	0.0448	0.0637	0.482	0	NA	NA	NA	NA	0.00439	NA	NA	NA	NA	NA	0.0042	NA	NA	NA	NA	NA	0.0448	NA	NA	NA	NA	NA	0.0637	NA	NA	NA	NA	NA	0.482	NA	NA	NA	NA	NA	FALSE	NA	rs145444272
1	986732	G	A	0.0111	0.0116	-0.0518	0.038	0.174	0.0109	0.01	NA	0.00146	NA	0.0113	NA	0.00362	NA	0.00113	NA	0.0119	NA	1.82	NA	0.459	NA	-0.06	NA	0.645	NA	0.661	NA	0.0382	NA	0.00484	NA	0.488	NA	0.116	NA	FALSE	NA	FALSE	NA	FALSE	NA	rs144245019
1	986918	C	T	0.00403	0.005	-0.198	0.601	0.742	1	0.00403	NA	NA	NA	NA	NA	0.005	NA	NA	NA	NA	NA	-0.198	NA	NA	NA	NA	NA	0.601	NA	NA	NA	NA	NA	0.742	NA	NA	NA	NA	NA	FALSE	NA	NA	NA	NA	NA	rs72900459
1	990297	A	G	0.00526	0.00467	0.135	0.594	0.821	1	0.00526	NA	NA	NA	NA	NA	0.00467	NA	NA	NA	NA	NA	0.135	NA	NA	NA	NA	NA	0.594	NA	NA	NA	NA	NA	0.821	NA	NA	NA	NA	NA	FALSE	NA	NA	NA	NA	NA	rs377296839
1	1007214	G	T	0.0135	0.0114	0.197	0.354	0.578	0	0.0135	NA	NA	NA	3.98e-05	NA	0.0114	NA	NA	NA	2.22e-05	NA	0.197	NA	NA	NA	1	NA	0.354	NA	NA	NA	0.874	NA	0.578	NA	NA	NA	0.251	NA	FALSE	NA	NA	NA	TRUE	NA	rs552212219
1	1007222	G	T	0.138	0.14	-0.0114	0.0116	0.327	0.237	0.0348	0.166	0.197	0.093	0.139	0.144	0.03	0.114	0.198	0.1	0.14	0.169	0.221	0.543	0.00359	-0.229	-0.0119	-0.228	0.231	0.307	0.0564	0.252	0.012	0.167	0.339	0.0766	0.949	0.364	0.318	0.172	FALSE	FALSE	FALSE	FALSE	FALSE	FALSE	rs71628928
1	1007306	G	A	0.0058	0.00613	-0.0272	0.0532	0.61	0.0994	0.00131	NA	0.00548	NA	0.00581	NA	0.000762	NA	0.00385	NA	0.00617	NA	1.52	NA	0.556	NA	-0.0403	NA	1.66	NA	0.358	NA	0.0538	NA	0.36	NA	0.12	NA	0.454	NA	TRUE	NA	FALSE	NA	FALSE	NA	rs148410684
1	1007432	G	A	0.572	0.571	0.00964	0.00817	0.238	0.508	0.241	0.557	0.55	0.735	0.577	0.533	0.243	0.627	0.547	0.768	0.575	0.481	-0.0182	-0.32	0.0235	-0.057	0.00949	0.151	0.0873	0.202	0.0447	0.175	0.00839	0.124	0.835	0.113	0.6	0.744	0.258	0.225	FALSE	FALSE	FALSE	FALSE	FALSE	FALSE	rs4333796
1	1022530	C	G	0.00195	0.00193	-0.0129	0.0935	0.89	0	NA	NA	NA	NA	0.00195	NA	NA	NA	NA	NA	0.00193	NA	NA	NA	NA	NA	-0.0129	NA	NA	NA	NA	NA	0.0935	NA	NA	NA	NA	NA	0.89	NA	NA	NA	NA	NA	FALSE	NA	rs144168476
1	1025751	C	T	0.00182	0.00168	0.0365	0.0988	0.712	1	NA	NA	NA	NA	0.00182	NA	NA	NA	NA	NA	0.00168	NA	NA	NA	NA	NA	0.0365	NA	NA	NA	NA	NA	0.0988	NA	NA	NA	NA	NA	0.712	NA	NA	NA	NA	NA	FALSE	NA	rs75079403
1	1026913	C	T	0.0296	0.0281	0.0696	0.0247	0.0049	0.696	0.00125	0.0435	0.00255	NA	0.0301	0.0092	0.00217	0.0269	0.00207	NA	0.0286	0.0108	-0.403	0.544	0.0633	NA	0.0687	0.144	0.84	0.558	0.453	NA	0.0248	0.626	0.631	0.33	0.889	NA	0.00562	0.818	TRUE	FALSE	FALSE	NA	FALSE	TRUE	rs115662838
1	1114668	G	A	0.0756	0.0767	-0.0189	0.0154	0.219	0.509	0.148	0.0648	0.0901	0.115	0.074	0.0518	0.164	0.0551	0.0825	0.119	0.075	0.0811	-0.103	0.316	0.0457	-0.169	-0.0177	-0.364	0.103	0.44	0.0803	0.222	0.016	0.247	0.32	0.473	0.569	0.448	0.266	0.142	FALSE	FALSE	FALSE	FALSE	FALSE	FALSE	rs6668667
1	1115503	T	C	0.0208	0.0216	-0.0421	0.0281	0.133	0.466	0.0025	0.00725	0.0135	NA	0.021	0.00614	0.00225	0.0132	0.0125	NA	0.0218	0.0112	0.0165	-0.447	0.101	NA	-0.0451	-0.414	0.762	0.905	0.198	NA	0.0284	0.65	0.983	0.622	0.611	NA	0.112	0.524	TRUE	TRUE	FALSE	NA	FALSE	TRUE	rs111751804
1	1116182	C	T	0.0155	0.019	-0.18	0.281	0.521	0	0.0155	NA	NA	NA	3.11e-05	NA	0.019	NA	NA	NA	1.65e-05	NA	-0.18	NA	NA	NA	1.68	NA	0.281	NA	NA	NA	1.28	NA	0.521	NA	NA	NA	0.19	NA	FALSE	NA	NA	NA	TRUE	NA	rs58991788
1	1116189	G	A	0.0255	0.0263	-0.0781	0.248	0.753	1	0.0255	NA	NA	NA	1.36e-05	NA	0.0263	NA	NA	NA	7.07e-05	NA	-0.0781	NA	NA	NA	-1.38	NA	0.248	NA	NA	NA	0.617	NA	0.753	NA	NA	NA	0.0258	NA	FALSE	NA	NA	NA	TRUE	NA	rs137938349
1	1116227	G	A	0.00369	0.00365	0.0407	0.0692	0.556	1	NA	NA	NA	NA	0.00369	NA	NA	NA	NA	NA	0.00365	NA	NA	NA	NA	NA	0.0407	NA	NA	NA	NA	NA	0.0692	NA	NA	NA	NA	NA	0.556	NA	NA	NA	NA	NA	FALSE	NA	rs200208314
1	1116231	T	C	0.0788	0.0795	-0.0137	0.015	0.363	0.0452	0.479	0.087	0.259	0.0583	0.0687	0.107	0.433	0.12	0.25	0.0587	0.0702	0.122	0.197	-0.231	0.0594	-0.0493	-0.0291	-0.111	0.0761	0.321	0.0514	0.321	0.0162	0.196	0.00957	0.472	0.248	0.878	0.0716	0.57	FALSE	FALSE	FALSE	FALSE	FALSE	FALSE	rs13374146
1	1117141	C	T	0.00118	0.0014	-0.235	0.111	0.0348	0	NA	NA	NA	NA	0.00118	NA	NA	NA	NA	NA	0.0014	NA	NA	NA	NA	NA	-0.235	NA	NA	NA	NA	NA	0.111	NA	NA	NA	NA	NA	0.0348	NA	NA	NA	NA	NA	FALSE	NA	rs138745293
1	1120370	C	G	0.00184	0.00188	0.0252	0.115	0.826	0.962	0.09	0.00688	0.00144	NA	0.000416	0.0112	0.0931	0.0107	0.00182	NA	0.000388	0.0148	-0.00193	-0.584	-0.178	NA	0.118	0.0483	0.139	1.03	0.696	NA	0.229	0.617	0.989	0.569	0.799	NA	0.606	0.938	FALSE	TRUE	FALSE	NA	FALSE	FALSE	rs74046640
1	1120431	G	A	0.0551	0.0548	0.017	0.018	0.345	0.125	0.386	0.0652	0.232	0.141	0.0453	0.126	0.366	0.0703	0.211	0.157	0.0456	0.127	0.0802	-0.0984	0.138	-0.256	-0.00125	0.0708	0.0779	0.378	0.0539	0.198	0.0199	0.189	0.303	0.795	0.0102	0.198	0.95	0.708	FALSE	FALSE	FALSE	FALSE	FALSE	FALSE	rs1320571
1	1120488	A	C	0.002	0.00213	-0.0771	0.097	0.427	0.748	0.0688	NA	0.000364	NA	0.000942	NA	0.0707	NA	0.000133	NA	0.00105	NA	-0.0416	NA	2.01	NA	-0.105	NA	0.147	NA	1.86	NA	0.129	NA	0.777	NA	0.278	NA	0.419	NA	FALSE	NA	TRUE	NA	FALSE	NA	rs74475385
1	1120503	G	A	0.0676	0.0694	-0.0416	0.149	0.779	1	0.0676	NA	NA	NA	2.17e-05	NA	0.0694	NA	NA	NA	5.32e-05	NA	-0.0416	NA	NA	NA	-0.726	NA	0.149	NA	NA	NA	0.656	NA	0.779	NA	NA	NA	0.268	NA	FALSE	NA	NA	NA	TRUE	NA	rs116251234
1	1132938	G	A	0.111	0.11	3.03e-05	0.0129	0.998	0.674	0.0075	0.196	0.239	0.549	0.106	0.0982	0.0103	0.253	0.25	0.541	0.106	0.105	-0.265	-0.271	-0.0512	0.0366	0.00486	-0.109	0.378	0.246	0.0515	0.154	0.0134	0.202	0.484	0.271	0.32	0.812	0.718	0.591	FALSE	FALSE	FALSE	FALSE	FALSE	FALSE	rs2274791
1	1133073	G	A	0.00452	0.00679	-0.345	0.503	0.493	0	0.00452	NA	NA	NA	NA	NA	0.00679	NA	NA	NA	NA	NA	-0.345	NA	NA	NA	NA	NA	0.503	NA	NA	NA	NA	NA	0.493	NA	NA	NA	NA	NA	FALSE	NA	NA	NA	NA	NA	rs540494380
1	1133099	G	C	0.00538	0.00526	0.0191	0.0603	0.752	0.69	NA	NA	0.003	0.00413	0.00543	NA	NA	NA	0.00335	0.00527	0.0053	NA	NA	NA	-0.187	0.159	0.0219	NA	NA	NA	0.521	1.69	0.0607	NA	NA	NA	0.719	0.925	0.719	NA	NA	NA	FALSE	TRUE	FALSE	NA	rs200200135
1	1139247	G	A	0.00703	0.00688	0.00879	0.468	0.985	0	0.00703	NA	NA	NA	NA	NA	0.00688	NA	NA	NA	NA	NA	0.00879	NA	NA	NA	NA	NA	0.468	NA	NA	NA	NA	NA	0.985	NA	NA	NA	NA	NA	FALSE	NA	NA	NA	NA	NA	rs140188244
1	1139498	C	T	0.00902	0.00944	-0.0583	0.0439	0.185	0.136	0.017	NA	0.00343	NA	0.00901	NA	0.0255	NA	0.00536	NA	0.00927	NA	-0.364	NA	-0.642	NA	-0.0407	NA	0.259	NA	0.373	NA	0.0449	NA	0.16	NA	0.0854	NA	0.365	NA	FALSE	NA	FALSE	NA	FALSE	NA	rs11466693
1	1140855	C	T	0.00243	0.00239	0.0267	0.0849	0.754	1	NA	NA	NA	NA	0.00243	NA	NA	NA	NA	NA	0.00239	NA	NA	NA	NA	NA	0.0267	NA	NA	NA	NA	NA	0.0849	NA	NA	NA	NA	NA	0.754	NA	NA	NA	NA	NA	FALSE	NA	rs143092669
1	1141765	C	T	0.011	0.00805	0.274	0.406	0.499	1	0.011	NA	NA	NA	NA	NA	0.00805	NA	NA	NA	NA	NA	0.274	NA	NA	NA	NA	NA	0.406	NA	NA	NA	NA	NA	0.499	NA	NA	NA	NA	NA	FALSE	NA	NA	NA	NA	NA	rs72894038
1	1141776	C	T	0.0067	0.00699	-0.0343	0.0501	0.493	1	0	NA	NA	NA	0.0067	NA	0.000643	NA	NA	NA	0.00699	NA	-1.1	NA	NA	NA	-0.0343	NA	1.56	NA	NA	NA	0.0501	NA	0.481	NA	NA	NA	0.493	NA	TRUE	NA	NA	NA	FALSE	NA	rs141996135
1	1141824	G	C	0.00329	0.0029	0.148	0.0942	0.117	0.418	0.194	0.0148	0.000311	NA	0.00028	0.00918	0.167	0.0115	0.000645	NA	0.000316	0.0174	0.176	1.26	-0.809	NA	-0.0545	-0.414	0.101	1.14	1.09	NA	0.267	0.592	0.08	0.271	0.456	NA	0.838	0.484	FALSE	TRUE	TRUE	NA	FALSE	TRUE	rs11466676
1	1141940	G	C	0.017	0.0245	-0.327	0.262	0.211	1	0.017	NA	NA	NA	NA	NA	0.0245	NA	NA	NA	NA	NA	-0.327	NA	NA	NA	NA	NA	0.262	NA	NA	NA	NA	NA	0.211	NA	NA	NA	NA	NA	FALSE	NA	NA	NA	NA	NA	rs148544278
1	1148449	A	G	0.00875	0.0073	0.196	0.439	0.656	0	0.00875	NA	NA	NA	NA	NA	0.0073	NA	NA	NA	NA	NA	0.196	NA	NA	NA	NA	NA	0.439	NA	NA	NA	NA	NA	0.656	NA	NA	NA	NA	NA	FALSE	NA	NA	NA	NA	NA	rs150516264
1	1149480	G	A	0.00664	0.00648	0.0678	0.0546	0.214	0.275	0.000407	NA	0.0216	NA	0.00629	0.0138	0.00139	NA	0.0203	NA	0.00619	0.00606	-1.22	NA	0.139	NA	0.0555	1.39	1.52	NA	0.191	NA	0.0571	0.851	0.424	NA	0.467	NA	0.331	0.104	TRUE	NA	FALSE	NA	FALSE	FALSE	rs35304565
1	1164015	C	A	0.0223	0.0195	0.154	0.275	0.576	1	0.0223	NA	NA	NA	NA	NA	0.0195	NA	NA	NA	NA	NA	0.154	NA	NA	NA	NA	NA	0.275	NA	NA	NA	NA	NA	0.576	NA	NA	NA	NA	NA	FALSE	NA	NA	NA	NA	NA	rs61743559
1	1164031	A	G	0.00226	0.00229	-0.00908	0.1	0.928	0.37	0.128	0.0145	0.000728	NA	0.000212	0.0215	0.132	0.0121	0.000133	NA	0.000195	0.0171	-0.0514	0.837	1.42	NA	0.088	0.693	0.109	1.03	1.2	NA	0.294	0.534	0.636	0.416	0.235	NA	0.765	0.195	FALSE	TRUE	TRUE	NA	FALSE	FALSE	rs61744664
1	1168180	G	C	0.0338	0.0346	-0.0263	0.0226	0.245	0.529	0.257	0.047	0.0499	0.00491	0.0298	0.0603	0.28	0.0401	0.0522	0.00665	0.0302	0.0879	-0.107	0.466	-0.0965	-0.102	-0.0144	-0.231	0.0845	0.543	0.099	1.07	0.0243	0.244	0.208	0.39	0.33	0.924	0.555	0.344	FALSE	FALSE	FALSE	TRUE	FALSE	FALSE	rs12085009
1	1178244	G	C	0.00142	0.00157	-0.104	0.124	0.399	0.351	0.0869	NA	NA	NA	4.1e-05	0.00934	0.0965	NA	NA	NA	4.4e-05	0.00759	-0.135	NA	NA	NA	0.0951	1.16	0.127	NA	NA	NA	0.74	0.901	0.287	NA	NA	NA	0.898	0.199	FALSE	NA	NA	NA	FALSE	FALSE	rs74511182
1	1178482	A	G	0.105	0.107	-0.0192	0.0131	0.143	0.0347	0.299	0.159	0.125	0.121	0.101	0.107	0.325	0.0956	0.133	0.167	0.102	0.137	-0.108	0.912	-0.117	-0.17	-0.0131	-0.0666	0.08	0.333	0.0649	0.224	0.0137	0.197	0.179	0.00621	0.0718	0.447	0.338	0.735	FALSE	FALSE	FALSE	FALSE	FALSE	FALSE	rs78555129
1	1178848	G	A	0.0128	0.0174	-0.263	0.297	0.375	1	0.0128	NA	NA	NA	NA	NA	0.0174	NA	NA	NA	NA	NA	-0.263	NA	NA	NA	NA	NA	0.297	NA	NA	NA	NA	NA	0.375	NA	NA	NA	NA	NA	FALSE	NA	NA	NA	NA	NA	rs115005664
1	1178925	G	A	0.1	0.102	-0.021	0.0133	0.116	0.0352	0.133	0.138	0.125	0.121	0.0993	0.0644	0.151	0.0775	0.133	0.166	0.1	0.0948	-0.102	0.941	-0.118	-0.169	-0.0152	-0.269	0.107	0.357	0.065	0.224	0.0138	0.219	0.34	0.00829	0.0702	0.45	0.271	0.219	FALSE	FALSE	FALSE	FALSE	FALSE	FALSE	rs12093154
1	1182031	C	T	0.0449	0.0546	-0.224	0.168	0.182	0	0.0449	NA	NA	NA	7.55e-06	NA	0.0546	NA	NA	NA	3.23e-05	NA	-0.224	NA	NA	NA	-1.16	NA	0.168	NA	NA	NA	0.908	NA	0.182	NA	NA	NA	0.203	NA	FALSE	NA	NA	NA	TRUE	NA	rs7539412
1	1200192	C	G	0.0398	0.0413	-0.0414	0.0208	0.0464	0.785	0.208	0.0438	0.0494	0.00598	0.0368	0.0612	0.22	0.0463	0.0519	0.00439	0.0381	0.0588	-0.0571	0.0857	-0.072	0.0141	-0.0414	0.326	0.092	0.507	0.103	1.04	0.0219	0.295	0.535	0.866	0.486	0.989	0.0586	0.269	FALSE	FALSE	FALSE	TRUE	FALSE	FALSE	rs112631554
1	1200202	C	T	0.0254	0.0256	-0.00838	0.0259	0.746	0.364	0.000128	0.00753	0.042	0.00487	0.0251	0.0155	0.00256	0.0149	0.0451	0.00347	0.0252	0.0138	-1.44	-0.492	-0.0922	0.0452	-0.00474	0.76	0.92	0.886	0.11	1.13	0.0266	0.645	0.117	0.579	0.4	0.968	0.859	0.239	TRUE	TRUE	FALSE	TRUE	FALSE	FALSE	rs145877170
1	1219382	C	G	0.0461	0.0519	-0.152	0.172	0.379	1	0.0461	NA	NA	NA	2.08e-07	NA	0.0519	NA	NA	NA	2.43e-05	NA	-0.152	NA	NA	NA	-1.37	NA	0.172	NA	NA	NA	0.997	NA	0.379	NA	NA	NA	0.171	NA	FALSE	NA	NA	NA	TRUE	NA	rs114582555
1	1220974	A	G	0.00766	0.00838	-0.139	0.41	0.734	0	0.00766	NA	NA	NA	NA	NA	0.00838	NA	NA	NA	NA	NA	-0.139	NA	NA	NA	NA	NA	0.41	NA	NA	NA	NA	NA	0.734	NA	NA	NA	NA	NA	FALSE	NA	NA	NA	NA	NA	rs72896208
1	1220979	C	T	0.00749	0.00418	0.845	0.593	0.154	1	0.00749	NA	NA	NA	NA	NA	0.00418	NA	NA	NA	NA	NA	0.845	NA	NA	NA	NA	NA	0.593	NA	NA	NA	NA	NA	0.154	NA	NA	NA	NA	NA	FALSE	NA	NA	NA	NA	NA	rs142458192
1	1221560	T	G	0.00279	0.00402	-0.353	0.399	0.376	1	NA	NA	0.00279	NA	NA	NA	NA	NA	0.00402	NA	NA	NA	NA	NA	-0.353	NA	NA	NA	NA	NA	0.399	NA	NA	NA	NA	NA	0.376	NA	NA	NA	NA	NA	FALSE	NA	NA	NA	rs577048886
1	1221564	C	T	0.00877	0.00505	0.775	0.54	0.151	1	0.00877	NA	NA	NA	NA	NA	0.00505	NA	NA	NA	NA	NA	0.775	NA	NA	NA	NA	NA	0.54	NA	NA	NA	NA	NA	0.151	NA	NA	NA	NA	NA	FALSE	NA	NA	NA	NA	NA	rs61740392
1	1222267	G	C	0.0275	0.0282	-0.00265	0.0263	0.92	0.291	0.264	0.13	0.305	0.581	0.014	0.0676	0.267	0.195	0.303	0.556	0.0147	0.0641	-0.00178	-0.502	0.052	0.137	-0.0308	0.0805	0.0846	0.272	0.049	0.158	0.035	0.254	0.983	0.0647	0.289	0.386	0.378	0.751	FALSE	FALSE	FALSE	FALSE	FALSE	FALSE	rs11260579
1	1222279	C	G	0.00818	0.00597	0.441	0.502	0.379	1	0.00818	NA	NA	NA	NA	NA	0.00597	NA	NA	NA	NA	NA	0.441	NA	NA	NA	NA	NA	0.502	NA	NA	NA	NA	NA	0.379	NA	NA	NA	NA	NA	FALSE	NA	NA	NA	NA	NA	rs147245825
1	1222598	C	T	0.00168	0.00186	-0.135	0.113	0.23	0.22	0.0938	NA	0	NA	0.000226	0.00307	0.0983	NA	0.0002	NA	0.000335	0.0108	-0.0575	NA	-1.29	NA	-0.381	-0.511	0.13	NA	1.69	NA	0.23	0.817	0.657	NA	0.445	NA	0.0975	0.532	FALSE	NA	TRUE	NA	FALSE	TRUE	rs74046669
1	1222657	G	A	0.00122	0.00126	-0.0173	0.118	0.883	1	0	NA	NA	NA	0.00122	0.0092	0.00265	NA	NA	NA	0.00126	0.00804	-1.11	NA	NA	NA	-0.0173	0.709	0.766	NA	NA	NA	0.118	0.789	0.146	NA	NA	NA	0.883	0.369	TRUE	NA	NA	NA	FALSE	TRUE	rs140170231
1	1222958	C	T	0.014	0.0141	-0.00487	0.0346	0.888	0.299	0.00125	0.00725	0.0109	0.0243	0.014	0.0123	0.00362	0.0126	0.00987	0.0125	0.0142	0.00909	-0.65	-0.329	0.0796	1.25	-0.0112	0.312	0.68	0.964	0.221	0.697	0.0351	0.628	0.339	0.733	0.718	0.0731	0.75	0.619	TRUE	TRUE	FALSE	FALSE	FALSE	FALSE	rs111819661
1	1223385	G	C	0.0292	0.0295	0.0127	0.0266	0.634	0.267	0.394	0.144	0.3	0.561	0.0138	0.084	0.375	0.203	0.299	0.551	0.0144	0.0839	0.109	-0.444	0.0519	0.109	-0.0243	0.0527	0.0799	0.268	0.0498	0.162	0.0358	0.233	0.174	0.0972	0.297	0.501	0.497	0.821	FALSE	FALSE	FALSE	FALSE	FALSE	FALSE	rs2228579
1	1225899	G	A	0.00769	0.00721	0.0371	0.0476	0.435	0.0845	NA	NA	0.00437	NA	0.00776	NA	NA	NA	0.00707	NA	0.00721	NA	NA	NA	-0.434	NA	0.0514	NA	NA	NA	0.277	NA	0.0483	NA	NA	NA	0.118	NA	0.287	NA	NA	NA	FALSE	NA	FALSE	NA	rs79943571
1	1226063	G	A	0.0163	0.0166	-0.0103	0.0316	0.746	0.89	0.0163	0.00725	0.0273	0.00485	0.0161	0.0123	0.0178	0.0121	0.026	0.00787	0.0164	0.0119	-0.143	-0.483	-0.0397	-0.624	-0.00768	0.365	0.277	0.894	0.136	0.802	0.0328	0.638	0.605	0.589	0.77	0.436	0.815	0.568	FALSE	TRUE	FALSE	TRUE	FALSE	FALSE	rs13306651
1	1226512	G	A	0.0246	0.0248	-0.0133	0.0261	0.61	0.97	0.0025	0.00725	0.0233	NA	0.0246	0.0184	0.00129	0.0159	0.0247	NA	0.0248	0.0182	0.806	-0.658	-0.0483	NA	-0.0122	-0.00133	0.987	0.789	0.145	NA	0.0266	0.461	0.415	0.404	0.739	NA	0.647	0.998	TRUE	TRUE	FALSE	NA	FALSE	FALSE	rs114257304
1	1226757	G	A	0.0425	0.0428	-0.00692	0.0201	0.731	0.345	0.104	0.0653	0.122	0.184	0.0388	0.068	0.126	0.0597	0.114	0.176	0.0389	0.0985	-0.209	0.304	0.0242	-0.0495	-0.000368	-0.305	0.116	0.438	0.0704	0.201	0.0216	0.225	0.0713	0.488	0.731	0.806	0.986	0.176	FALSE	FALSE	FALSE	FALSE	FALSE	FALSE	rs6690013
1	1226776	C	T	0.0109	0.00998	0.0329	0.386	0.932	1	0.0109	NA	NA	NA	2.8e-05	NA	0.00998	NA	NA	NA	5.53e-05	NA	0.0329	NA	NA	NA	-0.629	NA	0.386	NA	NA	NA	0.591	NA	0.932	NA	NA	NA	0.288	NA	FALSE	NA	NA	NA	TRUE	NA	rs146030321
1	1226797	C	G	0.00396	0.00364	0.141	0.0724	0.051	1	NA	NA	NA	NA	0.00396	NA	NA	NA	NA	NA	0.00364	NA	NA	NA	NA	NA	0.141	NA	NA	NA	NA	NA	0.0724	NA	NA	NA	NA	NA	0.051	NA	NA	NA	NA	NA	FALSE	NA	rs141251506
1	1226851	C	T	0.00115	0.00122	-0.0302	0.14	0.829	0.336	0.0579	NA	NA	NA	0.000209	0.0143	0.0653	NA	NA	NA	0.000174	0.00948	-0.11	NA	NA	NA	0.144	0.826	0.156	NA	NA	NA	0.366	0.657	0.481	NA	NA	NA	0.693	0.209	FALSE	NA	NA	NA	FALSE	FALSE	rs61730205
1	1226889	G	A	0.0296	0.0307	-0.0278	0.0241	0.248	0.471	0.114	0.0585	0.119	0.184	0.0252	0.0649	0.133	0.0522	0.111	0.175	0.0261	0.0945	-0.178	0.332	0.0315	-0.03	-0.025	-0.311	0.113	0.467	0.0714	0.203	0.0267	0.231	0.115	0.477	0.659	0.883	0.349	0.179	FALSE	FALSE	FALSE	FALSE	FALSE	FALSE	rs609805
1	1226912	G	A	0.0253	0.0211	0.129	0.259	0.618	1	0.0253	NA	NA	NA	3.85e-05	0.00633	0.0211	NA	NA	NA	7.9e-05	0.00713	0.129	NA	NA	NA	-0.651	0.189	0.259	NA	NA	NA	0.504	0.884	0.618	NA	NA	NA	0.197	0.831	FALSE	NA	NA	NA	TRUE	TRUE	rs75063133
1	1226971	T	C	0.0233	0.0282	-0.204	0.242	0.4	1	0.0233	NA	NA	NA	1.65e-05	0.00318	0.0282	NA	NA	NA	1.59e-05	0.00656	-0.204	NA	NA	NA	1.26	-0.761	0.242	NA	NA	NA	1.75	1.08	0.4	NA	NA	NA	0.47	0.482	FALSE	NA	NA	NA	TRUE	TRUE	rs75670559
1	1231280	T	A	0.0237	0.0261	-0.129	0.234	0.58	0	0.0237	NA	NA	NA	NA	NA	0.0261	NA	NA	NA	NA	NA	-0.129	NA	NA	NA	NA	NA	0.234	NA	NA	NA	NA	NA	0.58	NA	NA	NA	NA	NA	FALSE	NA	NA	NA	NA	NA	rs139847292
1	1232004	G	A	0.00203	0.002	0.0327	0.0933	0.726	1	NA	NA	0.000728	NA	0.00203	NA	NA	NA	0.000934	NA	0.002	NA	NA	NA	-0.368	NA	0.0327	NA	NA	NA	0.692	NA	0.0933	NA	NA	NA	0.595	NA	0.726	NA	NA	NA	TRUE	NA	FALSE	NA	rs149746396
1	1238583	G	A	0.00902	0.00937	-0.0385	0.0423	0.363	0.652	0.0025	0.0145	0.00291	0	0.00911	0.0215	0.00129	0.0242	0.0038	0.0048	0.00946	0.0164	0.71	-0.163	-0.119	-1.12	-0.0408	0.405	0.962	0.739	0.375	1.18	0.0428	0.493	0.461	0.826	0.752	0.345	0.34	0.412	TRUE	TRUE	FALSE	TRUE	FALSE	FALSE	rs145087137
1	1244599	C	G	0.00137	0.00137	0.02	0.622	0.974	0	NA	NA	0.00137	NA	1.23e-05	NA	NA	NA	0.00137	NA	2.09e-05	NA	NA	NA	0.02	NA	-0.374	NA	NA	NA	0.622	NA	1.22	NA	NA	NA	0.974	NA	0.759	NA	NA	NA	FALSE	NA	TRUE	NA	rs557118889
1	1244638	G	A	0.00132	0.00136	-0.00542	0.124	0.965	0.142	0.0613	NA	NA	NA	0.000305	0.0184	0.0698	NA	NA	NA	0.000245	0.0112	-0.123	NA	NA	NA	0.16	0.997	0.147	NA	NA	NA	0.252	0.595	0.403	NA	NA	NA	0.525	0.0941	FALSE	NA	NA	NA	FALSE	FALSE	rs12094447
1	1244980	CAG	C	0.00757	0.00357	1.17	0.633	0.0646	1	0.00757	NA	NA	NA	NA	NA	0.00357	NA	NA	NA	NA	NA	1.17	NA	NA	NA	NA	NA	0.633	NA	NA	NA	NA	NA	0.0646	NA	NA	NA	NA	NA	FALSE	NA	NA	NA	NA	NA	rs574532588
1	1245176	C	T	0.00316	0.003	0.0763	0.0913	0.403	0.151	0.169	0.029	0	NA	0.000398	0.0276	0.156	0.0154	0.000267	NA	0.000471	0.0227	0.11	1.36	-1.19	NA	-0.181	0.505	0.108	0.812	1.74	NA	0.192	0.453	0.305	0.0933	0.493	NA	0.345	0.265	FALSE	FALSE	TRUE	NA	FALSE	FALSE	rs34738574
1	1246390	C	G	0.00196	0.00204	-0.00653	0.0904	0.942	0.816	NA	0.0145	0.00328	0	0.00187	0.0184	NA	0.0159	0.00374	0.00384	0.00195	0.0157	NA	0.107	0.00175	-1.11	-0.0179	0.318	NA	0.826	0.373	1.37	0.0947	0.518	NA	0.897	0.996	0.421	0.85	0.54	NA	TRUE	FALSE	TRUE	FALSE	FALSE	rs144555782
1	1262695	G	A	0.00342	0.0035	-0.0187	0.0706	0.791	1	NA	NA	NA	NA	0.00342	NA	NA	NA	NA	NA	0.0035	NA	NA	NA	NA	NA	-0.0187	NA	NA	NA	NA	NA	0.0706	NA	NA	NA	NA	NA	0.791	NA	NA	NA	NA	NA	FALSE	NA	rs148629756
1	1262979	G	A	0.0134	0.0131	-0.125	0.31	0.687	0	0.0134	NA	NA	NA	3.57e-05	NA	0.0131	NA	NA	NA	6.17e-05	NA	-0.125	NA	NA	NA	-1.42	NA	0.31	NA	NA	NA	1.04	NA	0.687	NA	NA	NA	0.171	NA	FALSE	NA	NA	NA	TRUE	NA	rs61746802
1	1263085	G	A	0.00293	0.00308	-0.0213	0.0735	0.773	0.883	0.00125	NA	0.00983	NA	0.00279	NA	0.000803	NA	0.00854	NA	0.00296	NA	0.715	NA	0.0107	NA	-0.0249	NA	1.35	NA	0.23	NA	0.0776	NA	0.597	NA	0.963	NA	0.749	NA	TRUE	NA	FALSE	NA	FALSE	NA	rs150672559
1	1266738	G	A	0.0734	0.0722	0.0238	0.0174	0.17	0.249	0.00622	0.0325	0.0134	0.000533	0.076	0.0223	0.00593	0.0417	0.0171	0.00429	0.0747	0.0268	0.0348	-0.291	-0.448	-1.94	0.0275	-0.185	0.538	0.565	0.214	1.79	0.0175	0.512	0.948	0.606	0.0359	0.277	0.115	0.719	FALSE	FALSE	FALSE	TRUE	FALSE	FALSE	rs76755863
1	1267291	G	C	0.0179	0.0128	0.345	0.325	0.289	0	0.0179	NA	NA	NA	NA	NA	0.0128	NA	NA	NA	NA	NA	0.345	NA	NA	NA	NA	NA	0.325	NA	NA	NA	NA	NA	0.289	NA	NA	NA	NA	NA	FALSE	NA	NA	NA	NA	NA	rs76584377
1	1267582	G	A	0.0075	0.00633	0.194	0.468	0.679	0	0.0075	NA	NA	NA	NA	NA	0.00633	NA	NA	NA	NA	NA	0.194	NA	NA	NA	NA	NA	0.468	NA	NA	NA	NA	NA	0.679	NA	NA	NA	NA	NA	FALSE	NA	NA	NA	NA	NA	rs181719474
1	1267651	G	A	0.0224	0.0222	0.00706	0.029	0.808	0.358	0.26	0.00733	0.0142	0.0111	0.0188	0.0333	0.238	0.0362	0.0145	0.0046	0.0189	0.0305	0.129	-0.918	0.0761	1.23	-0.0117	0.381	0.0882	0.643	0.213	1.12	0.0311	0.402	0.145	0.153	0.721	0.276	0.706	0.344	FALSE	TRUE	FALSE	TRUE	FALSE	FALSE	rs111615792
1	1269488	G	A	0.0042	0.00393	0.103	0.0843	0.222	0.703	0.257	0.00725	0.000397	NA	0.000181	0.0123	0.237	0.0199	0.000361	NA	0.000189	0.0217	0.12	-0.701	0.178	NA	0.0372	-0.287	0.0886	0.819	1.87	NA	0.33	0.493	0.175	0.392	0.924	NA	0.91	0.56	FALSE	TRUE	TRUE	NA	FALSE	FALSE	rs112507608
1	1269554	T	C	0.973	0.972	0.0446	0.0244	0.0679	0.511	0.993	0.986	0.914	0.927	0.975	0.972	0.991	0.98	0.921	0.913	0.973	0.947	0.3	0.386	-0.0335	0.178	0.046	0.501	0.377	0.69	0.0814	0.278	0.0259	0.294	0.427	0.576	0.681	0.522	0.075	0.0879	FALSE	FALSE	FALSE	FALSE	FALSE	FALSE	rs307377
1	1271853	G	C	0.0194	0.0187	0.0575	0.032	0.0718	0.731	0.00251	0.024	0.00228	NA	0.0198	0.0107	0.00102	0.0139	0.00246	NA	0.0191	0.0126	0.739	0.99	-0.131	NA	0.0575	-0.139	1.03	0.902	0.528	NA	0.0321	0.642	0.472	0.272	0.804	NA	0.0728	0.828	TRUE	FALSE	FALSE	NA	FALSE	FALSE	rs113005319
1	1273790	T	C	0.00425	0.00426	-0.00661	0.0626	0.916	0.684	NA	NA	0.00255	NA	0.00429	NA	NA	NA	0.00274	NA	0.00429	NA	NA	NA	-0.175	NA	-0.00276	NA	NA	NA	0.418	NA	0.0633	NA	NA	NA	0.676	NA	0.965	NA	NA	NA	FALSE	NA	FALSE	NA	rs140107023
1	1277183	C	T	0.00447	0.00428	0.0578	0.0796	0.467	0.777	0.263	0.00725	0.000301	NA	0.000352	0.0155	0.249	0.0216	0.000299	NA	0.000348	0.0245	0.0806	-0.715	-0.0315	NA	-0.0453	-0.167	0.0865	0.807	2.11	NA	0.226	0.47	0.351	0.375	0.988	NA	0.841	0.723	FALSE	TRUE	TRUE	NA	FALSE	FALSE	rs61735963
1	1288685	G	GC	0.00107	0.00102	0.109	0.155	0.482	0.179	0.0549	NA	NA	NA	0.000171	0.0131	0.0548	NA	NA	NA	0.000153	0.00672	0.0104	NA	NA	NA	0.429	1.4	0.168	NA	NA	NA	0.468	0.796	0.951	NA	NA	NA	0.359	0.0785	FALSE	NA	NA	NA	FALSE	FALSE	rs368856438
1	1289438	C	T	0.0237	0.0258	-0.115	0.234	0.624	1	0.0237	NA	NA	NA	NA	NA	0.0258	NA	NA	NA	NA	NA	-0.115	NA	NA	NA	NA	NA	0.234	NA	NA	NA	NA	NA	0.624	NA	NA	NA	NA	NA	FALSE	NA	NA	NA	NA	NA	rs140032389
1	1290917	G	C	0.00112	0.00112	0.00745	0.124	0.952	0.49	NA	NA	NA	NA	0.00106	0.0153	NA	NA	NA	NA	0.00108	0.0122	NA	NA	NA	NA	-0.0113	0.397	NA	NA	NA	NA	0.127	0.577	NA	NA	NA	NA	0.929	0.492	NA	NA	NA	NA	FALSE	FALSE	rs200138692
1	1291085	C	T	0.0212	0.0211	0.013	0.0286	0.648	0.663	0.134	0.0139	0.0318	0.00554	0.0191	0.0435	0.142	0.017	0.0342	0.00415	0.0188	0.0517	-0.0516	0.111	-0.105	-0.198	0.0241	0.159	0.11	0.882	0.123	1.03	0.0306	0.333	0.64	0.9	0.394	0.848	0.431	0.634	FALSE	TRUE	FALSE	TRUE	FALSE	FALSE	rs181929025
1	1309185	T	C	0.00453	0.00443	0.0411	0.0655	0.531	0.803	0.135	0.0145	0.004	0	0.0024	0.0245	0.129	0.0291	0.0044	0.0048	0.00233	0.0395	0.0599	-0.498	-0.105	-1.1	0.0568	-0.27	0.111	0.626	0.341	1.19	0.0861	0.36	0.588	0.427	0.757	0.357	0.51	0.453	FALSE	TRUE	FALSE	TRUE	FALSE	FALSE	rs111933693
1	1309405	T	C	0.0189	0.0186	0.0172	0.0299	0.565	0.346	0	0.00725	0.0317	NA	0.0186	0.0092	0.00113	0.00879	0.0333	NA	0.0183	0.0108	-1.1	0.00112	-0.0948	NA	0.0243	0.0623	1.26	1.1	0.123	NA	0.0308	0.669	0.381	0.999	0.439	NA	0.43	0.926	TRUE	TRUE	FALSE	NA	FALSE	TRUE	rs150194697
1	1322868	C	T	0.00135	0.0014	-0.0498	0.111	0.652	0	NA	NA	NA	NA	0.00135	NA	NA	NA	NA	NA	0.0014	NA	NA	NA	NA	NA	-0.0498	NA	NA	NA	NA	NA	0.111	NA	NA	NA	NA	NA	0.652	NA	NA	NA	NA	NA	FALSE	NA	rs146517668
1	1333713	T	C	0.00292	0.00285	-0.00816	0.0766	0.915	1	NA	NA	0.00182	NA	0.00292	NA	NA	NA	0.001	NA	0.00285	NA	NA	NA	0.554	NA	-0.00816	NA	NA	NA	0.626	NA	0.0766	NA	NA	NA	0.376	NA	0.915	NA	NA	NA	TRUE	NA	FALSE	NA	rs138406527
1	1334052	CTAGAG	C	0.0426	0.0441	-0.0292	0.0196	0.137	0.487	0.0863	0.0217	0.0899	0.0728	0.0407	0.0614	0.0861	0.0412	0.0802	0.0885	0.0423	0.0671	-0.021	-0.47	0.104	-0.189	-0.0379	0.075	0.131	0.531	0.0804	0.273	0.0206	0.259	0.872	0.376	0.195	0.489	0.066	0.772	FALSE	TRUE	FALSE	FALSE	FALSE	FALSE	rs368050244
1	1334475	G	C	0.0301	0.03	-0.00259	0.0238	0.913	0.328	0.00125	0.0145	0.0182	NA	0.0303	0.0491	0.00313	0.0275	0.0157	NA	0.0302	0.0532	-0.707	-0.473	0.15	NA	-0.00266	-0.311	0.653	0.652	0.176	NA	0.0241	0.253	0.279	0.469	0.395	NA	0.912	0.22	TRUE	TRUE	FALSE	NA	FALSE	FALSE	rs17851391
1	1334519	G	C	0.0167	0.017	-0.0252	0.0314	0.422	0.213	0	0	0.00946	NA	0.0169	0.0153	0.000723	0.0154	0.00994	NA	0.0172	0.00699	-1.13	-1.17	0.0638	NA	-0.0293	1.18	1.52	1.02	0.232	NA	0.0317	0.705	0.459	0.255	0.784	NA	0.355	0.0937	TRUE	TRUE	FALSE	NA	FALSE	FALSE	rs114112990
1	1337481	T	G	0.00671	0.00329	1.33	0.701	0.0581	0	0.00671	NA	NA	NA	NA	NA	0.00329	NA	NA	NA	NA	NA	1.33	NA	NA	NA	NA	NA	0.701	NA	NA	NA	NA	NA	0.0581	NA	NA	NA	NA	NA	FALSE	NA	NA	NA	NA	NA	rs145885719
1	1354515	C	G	0.0915	0.0916	0.00338	0.0149	0.82	0.347	0.844	0.183	0.178	0.109	0.0771	0.202	0.826	0.161	0.171	0.125	0.0774	0.235	0.155	0.441	0.0123	-0.241	-0.00105	0.0255	0.107	0.279	0.0589	0.243	0.0156	0.169	0.147	0.114	0.835	0.322	0.947	0.88	FALSE	FALSE	FALSE	FALSE	FALSE	FALSE	rs904589
1	1354687	G	A	0.0052	0.00449	0.108	0.567	0.85	1	0.0052	NA	NA	NA	NA	NA	0.00449	NA	NA	NA	NA	NA	0.108	NA	NA	NA	NA	NA	0.567	NA	NA	NA	NA	NA	0.85	NA	NA	NA	NA	NA	FALSE	NA	NA	NA	NA	NA	rs532533063
1	1354920	C	A	0.00101	0.00102	0.0284	0.16	0.859	0.294	0.0583	NA	NA	NA	7.31e-05	0.00996	0.0593	NA	NA	NA	7.72e-05	0.00638	-0.0126	NA	NA	NA	-0.00057	1.59	0.169	NA	NA	NA	0.573	1.01	0.941	NA	NA	NA	0.999	0.116	FALSE	NA	NA	NA	FALSE	FALSE	rs145112172
1	1355553	G	T	0.0418	0.0388	0.0674	0.204	0.741	1	0.0418	NA	NA	NA	3.05e-05	NA	0.0388	NA	NA	NA	2.08e-05	NA	0.0674	NA	NA	NA	0.786	NA	0.204	NA	NA	NA	1.11	NA	0.741	NA	NA	NA	0.478	NA	FALSE	NA	NA	NA	TRUE	NA	rs187649920
1	1355583	C	A	0.0853	0.0853	0.00361	0.0149	0.809	0.498	0.491	0.171	0.172	0.11	0.0764	0.157	0.488	0.13	0.166	0.118	0.0766	0.184	0.0179	0.599	0.00496	-0.13	0.00182	0.000558	0.0788	0.297	0.0603	0.249	0.0158	0.182	0.821	0.0434	0.935	0.601	0.908	0.998	FALSE	FALSE	FALSE	FALSE	FALSE	FALSE	rs1781133
1	1355796	C	T	0.0362	0.0368	-0.00848	0.0216	0.695	0.158	0.0134	0.0589	0.1	0.0699	0.0349	0.0446	0.0174	0.0254	0.0964	0.0891	0.0355	0.0654	-0.403	1.12	0.00569	-0.286	-0.00593	-0.322	0.325	0.546	0.0766	0.286	0.0228	0.28	0.216	0.0404	0.941	0.318	0.794	0.249	FALSE	FALSE	FALSE	FALSE	FALSE	FALSE	rs145378993
1	1361641	C	T	0.242	0.244	-0.0103	0.00976	0.293	0.208	0.845	0.454	0.656	0.951	0.218	0.324	0.845	0.436	0.643	0.953	0.22	0.351	-0.0173	0.176	0.0818	0.611	-0.0155	0.076	0.106	0.216	0.0472	0.438	0.0101	0.148	0.87	0.415	0.0835	0.163	0.123	0.607	FALSE	FALSE	FALSE	FALSE	FALSE	FALSE	rs12030806
1	1361736	G	A	0.00245	0.00237	0.0296	0.0949	0.755	0.455	0.109	0.00725	0	NA	0.00069	0.0245	0.104	0.0115	0.0002	NA	0.000682	0.0241	0.032	-0.0304	-1.23	NA	-0.035	0.589	0.124	1.08	1.71	NA	0.156	0.472	0.796	0.978	0.471	NA	0.822	0.212	FALSE	TRUE	TRUE	NA	FALSE	FALSE	rs72896277
1	1372441	G	T	0.0068	0.00784	-0.14	0.472	0.767	1	0.0068	NA	NA	NA	NA	NA	0.00784	NA	NA	NA	NA	NA	-0.14	NA	NA	NA	NA	NA	0.472	NA	NA	NA	NA	NA	0.767	NA	NA	NA	NA	NA	FALSE	NA	NA	NA	NA	NA	rs144569033
1	1374805	G	C	0.0117	0.0117	0.00677	0.0402	0.866	0.311	0.0894	0.0351	0.0569	0.0188	0.00929	0.0319	0.113	0.042	0.0535	0.0209	0.00898	0.043	-0.302	-0.0812	-0.0147	-0.284	0.0485	-0.136	0.142	0.56	0.103	0.63	0.0465	0.404	0.0332	0.885	0.887	0.652	0.298	0.736	FALSE	FALSE	FALSE	FALSE	FALSE	FALSE	rs2275916
1	1375141	C	A	0.00115	0.001	0.182	0.138	0.188	0	NA	NA	NA	NA	0.00115	NA	NA	NA	NA	NA	0.001	NA	NA	NA	NA	NA	0.182	NA	NA	NA	NA	NA	0.138	NA	NA	NA	NA	NA	0.188	NA	NA	NA	NA	NA	FALSE	NA	rs1023125265
1	1386089	C	T	0.00764	0.00744	0.0155	0.0458	0.735	0.194	0.0113	0.00725	0.0317	NA	0.00705	0.0153	0.0196	0.011	0.0302	NA	0.00676	0.00944	-0.488	-0.216	-0.0481	NA	0.0389	0.571	0.273	0.99	0.126	NA	0.0502	0.606	0.0738	0.827	0.702	NA	0.438	0.346	FALSE	TRUE	FALSE	NA	FALSE	FALSE	rs149262155
1	1387764	G	A	0.162	0.163	-0.00753	0.0116	0.515	0.184	0.179	0.223	0.344	0.396	0.156	0.181	0.192	0.254	0.345	0.387	0.157	0.149	-0.1	-0.298	-0.0119	0.0432	-0.00745	0.469	0.111	0.254	0.0518	0.171	0.012	0.205	0.366	0.24	0.818	0.801	0.534	0.0218	FALSE	FALSE	FALSE	FALSE	FALSE	FALSE	rs9793256
1	1390852	C	T	0.00984	0.01	-0.0469	0.0452	0.299	0.717	0.000181	NA	0.00489	0.00362	0.00995	NA	0.000756	NA	0.00509	0.00354	0.0101	NA	-1.33	NA	-0.202	2.85	-0.0452	NA	1.74	NA	0.431	3.04	0.0455	NA	0.446	NA	0.639	0.349	0.32	NA	TRUE	NA	FALSE	TRUE	FALSE	NA	rs200476672
1	1391192	C	T	0.00106	0.00101	0.0191	0.125	0.878	0.451	NA	NA	0.00109	NA	0.00106	0.0092	NA	NA	0.00147	NA	0.001	0.0115	NA	NA	-0.388	NA	0.0407	-0.357	NA	NA	0.555	NA	0.128	0.565	NA	NA	0.484	NA	0.75	0.528	NA	NA	FALSE	NA	FALSE	TRUE	rs190004171
1	1394577	G	A	0.00358	0.00373	-0.0327	0.0742	0.659	1	NA	NA	0.000791	NA	0.00358	NA	NA	NA	0.000753	NA	0.00373	NA	NA	NA	0.468	NA	-0.0327	NA	NA	NA	1.14	NA	0.0742	NA	NA	NA	0.681	NA	0.659	NA	NA	NA	TRUE	NA	FALSE	NA	rs558457491
1	1398008	G	A	0.00405	0.00429	-0.0464	0.0631	0.462	1	NA	NA	NA	NA	0.00405	NA	NA	NA	NA	NA	0.00429	NA	NA	NA	NA	NA	-0.0464	NA	NA	NA	NA	NA	0.0631	NA	NA	NA	NA	NA	0.462	NA	NA	NA	NA	NA	FALSE	NA	rs189474682
1	1403788	G	A	0.00557	0.00569	-0.0245	0.0608	0.687	0	NA	NA	0.000544	NA	0.00557	NA	NA	NA	0.00113	NA	0.00569	NA	NA	NA	-1.19	NA	-0.0245	NA	NA	NA	0.764	NA	0.0608	NA	NA	NA	0.121	NA	0.687	NA	NA	NA	TRUE	NA	FALSE	NA	rs182168962
1	1403894	A	G	0.00177	0.00171	0.0911	0.133	0.492	0.574	0.102	0.00935	0.000425	NA	0.000144	0.0111	0.0969	0.0132	0.000658	NA	0.00017	0.0122	0.133	0.147	-0.997	NA	-0.244	0.401	0.145	1.1	1.6	NA	0.363	0.753	0.358	0.893	0.534	NA	0.501	0.594	FALSE	TRUE	TRUE	NA	FALSE	FALSE	rs145079480
1	1413884	A	G	0.0126	0.0116	0.106	0.0389	0.00656	0.219	0.0222	0.0283	0.011	0.0102	0.0124	0.0207	0.018	0.0337	0.0085	0.00871	0.0115	0.0131	0.396	-0.074	0.502	0.802	0.0915	1.28	0.366	0.605	0.288	1.15	0.0396	0.678	0.28	0.903	0.0813	0.484	0.0208	0.0585	FALSE	FALSE	FALSE	TRUE	FALSE	FALSE	rs368365041
1	1414111	C	T	0.00416	0.00437	-0.0382	0.0642	0.553	0.317	NA	NA	0.004	NA	0.00417	NA	NA	NA	0.00315	NA	0.00439	NA	NA	NA	0.41	NA	-0.0474	NA	NA	NA	0.453	NA	0.0649	NA	NA	NA	0.365	NA	0.466	NA	NA	NA	FALSE	NA	FALSE	NA	rs202031472
1	1420466	T	A	0.00569	0.00578	-0.0238	0.0594	0.689	0.335	0.00507	NA	0.00446	NA	0.00573	NA	0.00264	NA	0.00578	NA	0.00583	NA	0.64	NA	-0.451	NA	-0.0179	NA	0.697	NA	0.379	NA	0.0604	NA	0.359	NA	0.233	NA	0.767	NA	FALSE	NA	FALSE	NA	FALSE	NA	rs200026807
1	1421991	G	A	0.0797	0.0797	0.0197	0.0159	0.215	0.712	0.595	0.198	0.28	0.508	0.064	0.172	0.602	0.177	0.278	0.532	0.0638	0.178	-0.0662	0.311	0.0535	0.0171	0.0168	0.145	0.0906	0.278	0.0512	0.158	0.0172	0.185	0.465	0.263	0.296	0.914	0.329	0.434	FALSE	FALSE	FALSE	FALSE	FALSE	FALSE	rs860213
1	1425753	T	C	0.0196	0.0189	0.0531	0.0296	0.0726	0.976	0.0025	NA	0.00437	NA	0.02	NA	0.000803	NA	0.00367	NA	0.0192	NA	2.37	NA	0.0434	NA	0.0532	NA	1.32	NA	0.331	NA	0.0297	NA	0.072	NA	0.896	NA	0.0734	NA	TRUE	NA	FALSE	NA	FALSE	NA	rs145313947
1	1430985	C	T	0.0507	0.052	-0.0157	0.0187	0.399	0.92	0.0313	0.058	0.0753	0.102	0.0501	0.0644	0.0333	0.056	0.0804	0.114	0.0511	0.0769	-0.179	-0.0481	-0.0663	0.0379	-0.011	-0.159	0.204	0.428	0.0857	0.262	0.0193	0.246	0.379	0.911	0.439	0.885	0.569	0.518	FALSE	FALSE	FALSE	FALSE	FALSE	FALSE	rs139902189
1	1431075	G	A	0.0338	0.0364	-0.0672	0.218	0.758	0	0.0338	NA	NA	0.00847	2.6e-05	NA	0.0364	NA	NA	0.00666	2.03e-05	NA	-0.0672	NA	NA	-0.699	0.27	NA	0.218	NA	NA	0.701	1.32	NA	0.758	NA	NA	0.319	0.838	NA	FALSE	NA	NA	TRUE	TRUE	NA	rs79205801
1	1447667	A	G	0.0149	0.0151	-0.0208	0.0333	0.532	0.728	0.0106	0.000114	0.0105	NA	0.015	0.016	0.00734	0.0132	0.0107	NA	0.0153	0.0124	0.44	-1.29	-0.0114	NA	-0.0245	0.335	0.477	0.9	0.224	NA	0.0338	0.594	0.356	0.153	0.959	NA	0.469	0.572	FALSE	TRUE	FALSE	NA	FALSE	FALSE	rs201314162
1	1447692	G	A	0.0101	0.0104	0.0138	0.0468	0.768	0.858	0.248	0.0821	0.159	0.304	0.00103	0.0526	0.251	0.0755	0.16	0.321	0.00118	0.0509	0.00482	0.2	0.0401	-0.0129	-0.125	0.235	0.0993	0.393	0.0633	0.17	0.133	0.339	0.961	0.612	0.527	0.94	0.348	0.49	FALSE	FALSE	FALSE	FALSE	FALSE	FALSE	rs2274435
1	1452551	G	A	0.01	0.0102	0.0341	0.0475	0.473	0.858	0.245	0.0934	0.161	0.295	0.000965	0.0488	0.245	0.0745	0.16	0.317	0.0011	0.0481	0.0307	0.414	0.0487	-0.0377	-0.0762	0.217	0.1	0.398	0.0629	0.171	0.152	0.353	0.759	0.299	0.44	0.825	0.617	0.539	FALSE	FALSE	FALSE	FALSE	FALSE	FALSE	rs1619925
1	1455533	G	A	0.029	0.0283	0.0361	0.0264	0.172	0.241	0.00415	0.00801	0.0212	0.00752	0.0296	0.0245	0.00576	0.0173	0.0273	0.011	0.0287	0.0217	-0.594	-0.98	-0.253	-0.626	0.045	0.0688	0.673	0.826	0.161	1.07	0.0269	0.493	0.378	0.236	0.117	0.557	0.0939	0.889	FALSE	TRUE	FALSE	TRUE	FALSE	FALSE	rs141500603
1	1458915	C	T	0.00134	0.00142	-0.0102	0.13	0.937	0.522	0.0788	NA	0.000364	NA	6.64e-05	0.0153	0.0812	NA	0.000334	NA	9.95e-05	0.0161	0.00187	NA	0.85	NA	-0.37	0.432	0.14	NA	1.45	NA	0.429	0.575	0.989	NA	0.557	NA	0.389	0.452	FALSE	NA	TRUE	NA	FALSE	FALSE	rs113107431
1	1463157	G	C	0.00107	0.00107	0.0776	0.153	0.612	0.68	0.064	NA	1.43e-06	NA	3.99e-05	0.0118	0.063	NA	0.000132	NA	4.97e-05	0.0112	0.0708	NA	-1.48	NA	-0.244	0.589	0.161	NA	3.84	NA	0.65	0.707	0.661	NA	0.701	NA	0.707	0.405	FALSE	NA	TRUE	NA	FALSE	FALSE	rs78493114
1	1469399	T	C	0.0135	0.0128	0.0485	0.0363	0.182	0.187	0	NA	0.00255	NA	0.0137	NA	0.000723	NA	0.00167	NA	0.013	NA	-1.09	NA	0.765	NA	0.0452	NA	1.6	NA	0.544	NA	0.0364	NA	0.494	NA	0.16	NA	0.213	NA	TRUE	NA	FALSE	NA	FALSE	NA	rs41285842
1	1470807	C	T	0.0359	0.0365	-0.0282	0.0216	0.191	0.0837	0.00375	0.0145	0.0448	NA	0.0357	0.0307	0.00201	0.0242	0.0378	NA	0.0366	0.0224	1.24	-0.443	0.18	NA	-0.0374	0.474	0.888	0.659	0.113	NA	0.022	0.424	0.162	0.501	0.112	NA	0.0888	0.263	TRUE	TRUE	FALSE	NA	FALSE	FALSE	rs146206869
1	1471017	C	T	0.00174	0.0019	-0.107	0.0953	0.261	1	NA	NA	NA	NA	0.00174	NA	NA	NA	NA	NA	0.0019	NA	NA	NA	NA	NA	-0.107	NA	NA	NA	NA	NA	0.0953	NA	NA	NA	NA	NA	0.261	NA	NA	NA	NA	NA	FALSE	NA	rs187039783
1	1551927	T	C	0.704	0.705	-0.00757	0.00888	0.394	0.615	0.555	0.544	0.48	0.252	0.715	0.626	0.535	0.568	0.487	0.214	0.716	0.642	0.092	-0.0682	-0.0169	0.167	-0.00838	-0.128	0.0751	0.204	0.0443	0.189	0.00917	0.134	0.221	0.738	0.702	0.377	0.361	0.339	FALSE	FALSE	FALSE	FALSE	FALSE	FALSE	rs7418389
1	1558792	T	C	0.928	0.928	-0.00805	0.0161	0.618	0.478	0.749	0.884	0.844	0.578	0.935	0.907	0.752	0.9	0.852	0.566	0.935	0.918	-0.0119	-0.116	-0.0686	-0.128	-0.000558	-0.471	0.0988	0.324	0.0663	0.161	0.017	0.275	0.904	0.72	0.301	0.428	0.974	0.0874	FALSE	FALSE	FALSE	FALSE	FALSE	FALSE	rs12755088
1	1560966	G	A	0.00442	0.00456	-0.0429	0.0613	0.484	1	NA	NA	NA	NA	0.00442	NA	NA	NA	NA	NA	0.00456	NA	NA	NA	NA	NA	-0.0429	NA	NA	NA	NA	NA	0.0613	NA	NA	NA	NA	NA	0.484	NA	NA	NA	NA	NA	FALSE	NA	rs114944847
1	1565047	C	T	0.0138	0.0107	0.201	0.35	0.566	1	0.0138	NA	NA	NA	1.33e-05	NA	0.0107	NA	NA	NA	2.62e-05	NA	0.201	NA	NA	NA	-0.728	NA	0.35	NA	NA	NA	0.782	NA	0.566	NA	NA	NA	0.352	NA	FALSE	NA	NA	NA	TRUE	NA	rs146481628
1	1597403	C	T	0.00461	0.00431	0.0805	0.062	0.194	0.816	NA	NA	0.00218	NA	0.00466	0.0092	NA	NA	0.00187	NA	0.00437	0.014	NA	NA	-0.0299	NA	0.0824	-0.604	NA	NA	0.478	NA	0.0625	0.496	NA	NA	0.95	NA	0.188	0.223	NA	NA	FALSE	NA	FALSE	TRUE	rs114859950
1	1635011	A	G	0.0478	0.0478	0.00894	0.0226	0.693	0.0935	0.669	0.124	0.174	0.206	0.0337	0.177	0.681	0.0907	0.165	0.173	0.034	0.179	-0.0842	0.749	0.108	0.203	-0.00765	0.206	0.0908	0.378	0.067	0.204	0.0254	0.195	0.354	0.0474	0.107	0.319	0.763	0.293	FALSE	FALSE	FALSE	FALSE	FALSE	FALSE	rs866149312
1	1638925	C	T	0.0591	0.0589	0.0106	0.0175	0.545	0.107	0.426	0.087	0.229	0.282	0.0478	0.172	0.444	0.0868	0.222	0.214	0.048	0.144	-0.067	0.0691	0.059	0.321	0.00128	0.362	0.0754	0.348	0.0532	0.172	0.0194	0.183	0.375	0.843	0.268	0.0627	0.948	0.0484	FALSE	FALSE	FALSE	FALSE	FALSE	FALSE	rs200982240
1	1650845	G	A	0.928	0.928	-0.0164	0.0166	0.326	0.065	0.52	0.869	0.753	0.702	0.94	0.807	0.507	0.9	0.762	0.767	0.94	0.834	0.0494	-0.483	-0.0808	-0.298	-0.00523	-0.351	0.0782	0.335	0.0552	0.175	0.0181	0.181	0.527	0.15	0.144	0.0884	0.773	0.0528	FALSE	FALSE	FALSE	FALSE	FALSE	FALSE	rs1059831
1	1670415	C	T	0.012	0.0126	-0.0496	0.0372	0.183	0	0	0	0.000728	NA	0.012	NA	0.000884	0.00989	0.000267	NA	0.0126	NA	-1.11	-1.13	1.78	NA	-0.0496	NA	1.36	1.04	1.25	NA	0.0372	NA	0.418	0.278	0.155	NA	0.183	NA	TRUE	TRUE	TRUE	NA	FALSE	NA	rs139401485
1	1670463	C	T	0.0176	0.0178	0.0184	0.313	0.953	1	0.0176	NA	NA	NA	1.96e-05	NA	0.0178	NA	NA	NA	2.84e-05	NA	0.0184	NA	NA	NA	-0.514	NA	0.313	NA	NA	NA	0.866	NA	0.953	NA	NA	NA	0.553	NA	FALSE	NA	NA	NA	TRUE	NA	rs150717949
1	1686040	G	T	0.421	0.416	0.021	0.0082	0.0104	0.267	0.05	0.341	0.327	0.233	0.431	0.42	0.0581	0.332	0.334	0.264	0.424	0.384	-0.148	-0.0221	-0.0726	-0.144	0.0251	-0.0256	0.165	0.204	0.0467	0.169	0.00837	0.13	0.37	0.914	0.121	0.394	0.00272	0.844	FALSE	FALSE	FALSE	FALSE	FALSE	FALSE	rs4751
1	1686081	G	A	0.0254	0.0271	-0.056	0.0251	0.0256	0.438	0.00125	0.0435	0.0484	0.0146	0.0249	0.0215	0.00209	0.0346	0.0514	0.00653	0.0265	0.036	-0.534	0.487	-0.0659	0.343	-0.0538	-0.5	0.782	0.556	0.101	0.723	0.026	0.336	0.494	0.381	0.516	0.635	0.0382	0.137	TRUE	FALSE	FALSE	TRUE	FALSE	FALSE	rs75816936
1	1688550	C	T	0.00755	0.00728	0.0294	0.0478	0.539	0.663	NA	NA	0.00109	NA	0.00769	NA	NA	NA	0.0016	NA	0.0074	NA	NA	NA	-0.218	NA	0.0311	NA	NA	NA	0.57	NA	0.048	NA	NA	NA	0.702	NA	0.517	NA	NA	NA	FALSE	NA	FALSE	NA	rs199931813
1	1689837	C	T	0.0187	0.0133	0.424	0.323	0.189	1	0.0187	NA	NA	NA	NA	NA	0.0133	NA	NA	NA	NA	NA	0.424	NA	NA	NA	NA	NA	0.323	NA	NA	NA	NA	NA	0.189	NA	NA	NA	NA	NA	FALSE	NA	NA	NA	NA	NA	rs112952700
1	1690544	T	C	0.00164	0.0015	0.103	0.127	0.418	0.456	0.0919	NA	9.13e-05	NA	0.000182	0.0109	0.0816	NA	0.000288	NA	0.000174	0.0182	0.179	NA	-1.98	NA	-0.165	-0.353	0.142	NA	3.47	NA	0.338	0.563	0.207	NA	0.567	NA	0.626	0.531	FALSE	NA	TRUE	NA	FALSE	FALSE	rs116344604
1	1690621	G	A	0.0285	0.0207	0.453	0.274	0.0979	1	0.0285	NA	NA	NA	NA	NA	0.0207	NA	NA	NA	NA	NA	0.453	NA	NA	NA	NA	NA	0.274	NA	NA	NA	NA	NA	0.0979	NA	NA	NA	NA	NA	FALSE	NA	NA	NA	NA	NA	rs186603783
1	1691267	G	A	0.0188	0.0137	0.408	0.319	0.201	1	0.0188	NA	NA	NA	NA	NA	0.0137	NA	NA	NA	NA	NA	0.408	NA	NA	NA	NA	NA	0.319	NA	NA	NA	NA	NA	0.201	NA	NA	NA	NA	NA	FALSE	NA	NA	NA	NA	NA	rs112028355
1	1691342	C	G	0.0187	0.0135	0.416	0.32	0.194	1	0.0187	NA	NA	NA	NA	NA	0.0135	NA	NA	NA	NA	NA	0.416	NA	NA	NA	NA	NA	0.32	NA	NA	NA	NA	NA	0.194	NA	NA	NA	NA	NA	FALSE	NA	NA	NA	NA	NA	rs370139181
1	1847964	A	G	0.00547	0.00475	0.317	0.606	0.601	1	0.00547	NA	NA	NA	NA	NA	0.00475	NA	NA	NA	NA	NA	0.317	NA	NA	NA	NA	NA	0.606	NA	NA	NA	NA	NA	0.601	NA	NA	NA	NA	NA	FALSE	NA	NA	NA	NA	NA	rs563434937
1	1847979	T	C	0.0473	0.047	0.0242	0.0195	0.215	0.106	0.379	0.101	0.27	0.199	0.0359	0.134	0.372	0.0797	0.252	0.177	0.0361	0.163	0.0277	0.661	0.132	0.09	0.00322	-0.142	0.0776	0.379	0.0515	0.19	0.0223	0.178	0.721	0.0812	0.0103	0.635	0.885	0.426	FALSE	FALSE	FALSE	FALSE	FALSE	FALSE	rs28581776
1	1849529	A	G	0.493	0.499	-0.0225	0.00811	0.00553	0.844	0.065	0.435	0.366	0.481	0.504	0.316	0.0599	0.496	0.38	0.466	0.509	0.337	0.0518	-0.215	-0.0483	0.0476	-0.0214	-0.0901	0.157	0.193	0.0454	0.152	0.00829	0.131	0.742	0.266	0.287	0.755	0.00975	0.491	FALSE	FALSE	FALSE	FALSE	FALSE	FALSE	rs28640257
1	1849530	T	C	0.0474	0.0471	0.0243	0.0194	0.211	0.146	0.379	0.101	0.269	0.194	0.0361	0.135	0.369	0.0786	0.252	0.175	0.0363	0.163	0.0363	0.702	0.118	0.0688	0.00502	-0.129	0.0776	0.379	0.0511	0.19	0.0222	0.177	0.64	0.0635	0.0204	0.717	0.821	0.467	FALSE	FALSE	FALSE	FALSE	FALSE	FALSE	rs4459050
1	1854546	C	T	0.0487	0.0482	0.0241	0.0194	0.214	0.0905	0.46	0.109	0.271	0.199	0.036	0.138	0.445	0.0824	0.253	0.176	0.0363	0.17	0.0625	0.708	0.123	0.0929	0.00121	-0.137	0.0759	0.368	0.0509	0.189	0.0222	0.175	0.41	0.0543	0.0159	0.623	0.957	0.436	FALSE	FALSE	FALSE	FALSE	FALSE	FALSE	rs28633659
1	1854579	A	G	0.00108	0.00116	-0.0653	0.148	0.659	0.197	0.0484	NA	0.000324	NA	0.000337	0.00902	0.0565	NA	0.000754	NA	0.000282	0.0123	-0.181	NA	-1.87	NA	0.248	0.276	0.173	NA	1.35	NA	0.284	0.856	0.294	NA	0.167	NA	0.383	0.747	FALSE	NA	TRUE	NA	FALSE	TRUE	rs115047896
1	1855221	A	AAG	0.00248	0.0023	0.111	0.0918	0.227	1	NA	NA	NA	NA	0.00248	NA	NA	NA	NA	NA	0.0023	NA	NA	NA	NA	NA	0.111	NA	NA	NA	NA	NA	0.0918	NA	NA	NA	NA	NA	0.227	NA	NA	NA	NA	NA	FALSE	NA	rs578234038
1	1855890	G	A	0.00737	0.00796	-0.0695	0.436	0.873	1	0.00737	NA	NA	NA	NA	NA	0.00796	NA	NA	NA	NA	NA	-0.0695	NA	NA	NA	NA	NA	0.436	NA	NA	NA	NA	NA	0.873	NA	NA	NA	NA	NA	FALSE	NA	NA	NA	NA	NA	rs145353695
1	1858198	G	C	0.00451	0.00552	-0.2	0.539	0.712	1	0.00451	NA	NA	NA	NA	NA	0.00552	NA	NA	NA	NA	NA	-0.2	NA	NA	NA	NA	NA	0.539	NA	NA	NA	NA	NA	0.712	NA	NA	NA	NA	NA	FALSE	NA	NA	NA	NA	NA	rs550787630
1	1859131	C	T	0.269	0.266	0.0137	0.00919	0.137	0.126	0.244	0.296	0.152	0.162	0.272	0.297	0.235	0.232	0.155	0.159	0.27	0.232	0.0696	0.235	-0.0509	0.211	0.0124	0.361	0.092	0.221	0.0625	0.223	0.00937	0.15	0.449	0.289	0.416	0.344	0.185	0.0161	FALSE	FALSE	FALSE	FALSE	FALSE	FALSE	rs4648734
1	1859176	T	C	0.0487	0.0483	0.0232	0.0194	0.231	0.0992	0.46	0.109	0.271	0.199	0.036	0.138	0.448	0.083	0.253	0.177	0.0363	0.172	0.0473	0.679	0.124	0.0821	0.00148	-0.147	0.076	0.366	0.0509	0.188	0.0222	0.175	0.534	0.0637	0.0146	0.663	0.947	0.4	FALSE	FALSE	FALSE	FALSE	FALSE	FALSE	rs45489198
1	1861582	C	T	0.493	0.498	-0.0232	0.00813	0.00426	0.899	0.0671	0.434	0.366	0.481	0.503	0.317	0.0656	0.495	0.379	0.478	0.508	0.34	-0.0155	-0.215	-0.0463	0.00866	-0.0219	-0.0954	0.151	0.193	0.0456	0.153	0.00831	0.131	0.918	0.265	0.31	0.955	0.00829	0.468	FALSE	FALSE	FALSE	FALSE	FALSE	FALSE	rs2803295
1	1861699	C	T	0.00582	0.00674	-0.0675	0.516	0.896	1	0.00582	NA	NA	NA	NA	NA	0.00674	NA	NA	NA	NA	NA	-0.0675	NA	NA	NA	NA	NA	0.516	NA	NA	NA	NA	NA	0.896	NA	NA	NA	NA	NA	FALSE	NA	NA	NA	NA	NA	rs570352593
1	1870337	C	T	0.00916	0.00726	0.348	0.476	0.466	0	0.00916	NA	NA	NA	2.7e-05	NA	0.00726	NA	NA	NA	3.39e-05	NA	0.348	NA	NA	NA	-0.314	NA	0.476	NA	NA	NA	0.821	NA	0.466	NA	NA	NA	0.702	NA	FALSE	NA	NA	NA	TRUE	NA	rs371577557
1	1873525	T	C	0.536	0.541	-0.0213	0.00817	0.00919	0.408	0.506	0.539	0.63	0.678	0.534	0.433	0.495	0.577	0.626	0.654	0.54	0.49	0.0352	-0.0474	0.05	0.0554	-0.0237	-0.197	0.0774	0.195	0.0467	0.164	0.00839	0.128	0.649	0.808	0.284	0.736	0.0048	0.124	FALSE	FALSE	FALSE	FALSE	FALSE	FALSE	rs2803327
1	1875858	C	G	0.494	0.5	-0.0233	0.00818	0.00435	0.905	0.143	0.44	0.38	0.486	0.503	0.34	0.139	0.504	0.392	0.488	0.508	0.352	0.0334	-0.238	-0.0344	-0.0349	-0.0228	-0.0486	0.113	0.194	0.0466	0.156	0.00837	0.134	0.768	0.221	0.46	0.823	0.00655	0.717	FALSE	FALSE	FALSE	FALSE	FALSE	FALSE	rs2803336
1	1888193	C	A	0.271	0.27	0.00124	0.00907	0.892	0.584	0.128	0.297	0.188	0.223	0.275	0.239	0.13	0.255	0.187	0.199	0.275	0.24	-0.0097	0.171	-0.0174	0.323	0.00107	-0.0752	0.111	0.215	0.0567	0.194	0.00926	0.146	0.931	0.425	0.759	0.0962	0.908	0.607	FALSE	FALSE	FALSE	FALSE	FALSE	FALSE	rs3820011
1	1896379	C	T	0.0387	0.0333	0.152	0.212	0.474	1	0.0387	NA	NA	NA	2.64e-05	NA	0.0333	NA	NA	NA	4.38e-05	NA	0.152	NA	NA	NA	-0.336	NA	0.212	NA	NA	NA	0.809	NA	0.474	NA	NA	NA	0.678	NA	FALSE	NA	NA	NA	TRUE	NA	rs61734006
1	1897832	T	C	0.0178	0.0137	0.43	0.339	0.205	1	0.0178	NA	NA	NA	NA	NA	0.0137	NA	NA	NA	NA	NA	0.43	NA	NA	NA	NA	NA	0.339	NA	NA	NA	NA	NA	0.205	NA	NA	NA	NA	NA	FALSE	NA	NA	NA	NA	NA	rs144739795
1	1900102	G	A	0.253	0.252	0.00344	0.0093	0.712	0.469	0.155	0.181	0.16	0.384	0.256	0.224	0.156	0.221	0.153	0.317	0.255	0.197	0.00613	-0.223	0.0468	0.206	0.00134	0.188	0.103	0.23	0.0613	0.156	0.00949	0.157	0.953	0.332	0.445	0.186	0.888	0.232	FALSE	FALSE	FALSE	FALSE	FALSE	FALSE	rs199580948
1	1900106	T	C	0.252	0.251	0.0017	0.0093	0.855	0.422	0.15	0.181	0.159	0.384	0.255	0.221	0.152	0.22	0.151	0.315	0.255	0.194	0.00547	-0.226	0.0596	0.212	-0.00073	0.174	0.105	0.23	0.0615	0.156	0.00949	0.158	0.958	0.326	0.332	0.174	0.939	0.27	FALSE	FALSE	FALSE	FALSE	FALSE	FALSE	rs72634902
1	1900186	T	C	0.193	0.194	-0.0068	0.0102	0.504	0.648	0.0675	0.21	0.212	0.107	0.195	0.203	0.0674	0.208	0.215	0.121	0.196	0.223	0.00802	-0.0594	-0.0226	-0.169	-0.0046	-0.242	0.151	0.238	0.0537	0.224	0.0104	0.145	0.958	0.803	0.674	0.451	0.659	0.0956	FALSE	FALSE	FALSE	FALSE	FALSE	FALSE	rs35269416
1	1900211	C	T	0.00474	0.0053	-0.118	0.0556	0.0345	0.644	NA	NA	0.00546	NA	0.00469	0.0153	NA	NA	0.0054	NA	0.00527	0.0108	NA	NA	0.0292	NA	-0.127	0.327	NA	NA	0.301	NA	0.0569	0.568	NA	NA	0.923	NA	0.0252	0.565	NA	NA	FALSE	NA	FALSE	FALSE	rs78791970
1	1900225	C	T	0.00763	0.00789	-0.0317	0.0495	0.521	0.777	0.00278	NA	0.00281	NA	0.00773	NA	0.00208	NA	0.00257	NA	0.008	NA	0.824	NA	0.136	NA	-0.0329	NA	1.15	NA	0.594	NA	0.0496	NA	0.475	NA	0.819	NA	0.507	NA	TRUE	NA	FALSE	NA	FALSE	NA	rs72636304
1	1900232	T	C	0.442	0.442	-0.0015	0.00811	0.853	0.963	0.431	0.413	0.369	0.306	0.445	0.466	0.438	0.436	0.365	0.305	0.444	0.447	-0.02	-0.172	0.0129	-0.00635	-0.00151	0.0227	0.0744	0.191	0.0461	0.162	0.00833	0.126	0.788	0.369	0.78	0.969	0.857	0.857	FALSE	FALSE	FALSE	FALSE	FALSE	FALSE	rs16824588
1	1902129	G	A	0.00529	0.00501	0.0409	0.0573	0.475	0.194	NA	NA	0.00328	NA	0.00534	NA	NA	NA	0.0018	NA	0.00508	NA	NA	NA	0.663	NA	0.032	NA	NA	NA	0.483	NA	0.0577	NA	NA	NA	0.17	NA	0.579	NA	NA	NA	FALSE	NA	FALSE	NA	rs200056196
1	1904400	C	T	0.00376	0.00152	1.31	0.892	0.141	1	0.00376	NA	NA	NA	NA	NA	0.00152	NA	NA	NA	NA	NA	1.31	NA	NA	NA	NA	NA	0.892	NA	NA	NA	NA	NA	0.141	NA	NA	NA	NA	NA	FALSE	NA	NA	NA	NA	NA	rs527742287
1	1904413	T	C	0.00182	0.00193	-0.0963	0.103	0.35	0	NA	NA	NA	NA	0.00182	NA	NA	NA	NA	NA	0.00193	NA	NA	NA	NA	NA	-0.0963	NA	NA	NA	NA	NA	0.103	NA	NA	NA	NA	NA	0.35	NA	NA	NA	NA	NA	FALSE	NA	rs202000786
1	1905467	A	G	0.00619	0.00287	1.17	0.7	0.0957	1	0.00619	NA	NA	NA	NA	NA	0.00287	NA	NA	NA	NA	NA	1.17	NA	NA	NA	NA	NA	0.7	NA	NA	NA	NA	NA	0.0957	NA	NA	NA	NA	NA	FALSE	NA	NA	NA	NA	NA	rs201523662
1	1905526	C	A	0.0047	0.0046	0.0227	0.0672	0.735	0	NA	NA	NA	NA	0.0047	NA	NA	NA	NA	NA	0.0046	NA	NA	NA	NA	NA	0.0227	NA	NA	NA	NA	NA	0.0672	NA	NA	NA	NA	NA	0.735	NA	NA	NA	NA	NA	FALSE	NA	rs200214481
1	1905557	G	C	0.00893	0.00959	-0.122	0.396	0.759	1	0.00893	NA	NA	NA	NA	NA	0.00959	NA	NA	NA	NA	NA	-0.122	NA	NA	NA	NA	NA	0.396	NA	NA	NA	NA	NA	0.759	NA	NA	NA	NA	NA	FALSE	NA	NA	NA	NA	NA	rs142576005
1	1986954	G	A	0.0194	0.0202	0.078	0.264	0.768	0.17	0.0217	NA	NA	NA	3.56e-05	0.00972	0.0234	NA	NA	NA	4.04e-05	0.00655	-0.0245	NA	NA	NA	-0.105	1.36	0.275	NA	NA	NA	0.859	0.973	0.929	NA	NA	NA	0.903	0.161	FALSE	NA	NA	NA	TRUE	FALSE	rs35271800
1	2116872	C	T	0.00774	0.0103	-0.195	0.423	0.644	1	0.00774	NA	NA	NA	8.69e-06	NA	0.0103	NA	NA	NA	2.98e-05	NA	-0.195	NA	NA	NA	-1.03	NA	0.423	NA	NA	NA	0.816	NA	0.644	NA	NA	NA	0.208	NA	FALSE	NA	NA	NA	TRUE	NA	rs368374350
1	2117559	G	A	0.00222	0.00251	-0.187	0.0898	0.0377	1	NA	NA	NA	NA	0.00222	NA	NA	NA	NA	NA	0.00251	NA	NA	NA	NA	NA	-0.187	NA	NA	NA	NA	NA	0.0898	NA	NA	NA	NA	NA	0.0377	NA	NA	NA	NA	NA	FALSE	NA	rs552526038
1	2125172	G	A	0.12	0.118	0.00327	0.0127	0.797	0.975	0.546	0.101	0.131	0.0833	0.113	0.161	0.543	0.119	0.134	0.0903	0.111	0.169	-0.00429	-0.0982	-0.0286	-0.058	0.00442	0.122	0.078	0.326	0.0662	0.267	0.0131	0.18	0.956	0.764	0.666	0.828	0.737	0.498	FALSE	FALSE	FALSE	FALSE	FALSE	FALSE	rs1058411
1	2125205	C	A	0.00737	0.00888	-0.145	0.428	0.735	1	0.00737	NA	NA	NA	NA	NA	0.00888	NA	NA	NA	NA	NA	-0.145	NA	NA	NA	NA	NA	0.428	NA	NA	NA	NA	NA	0.735	NA	NA	NA	NA	NA	FALSE	NA	NA	NA	NA	NA	rs200413325
1	2125543	A	G	0.00269	0.00259	0.0248	0.0806	0.758	1	NA	NA	NA	NA	0.00269	NA	NA	NA	NA	NA	0.00259	NA	NA	NA	NA	NA	0.0248	NA	NA	NA	NA	NA	0.0806	NA	NA	NA	NA	NA	0.758	NA	NA	NA	NA	NA	FALSE	NA	rs146607591
1	2129458	G	T	0.00674	0.00679	-0.021	0.0502	0.676	0	NA	0.00725	NA	NA	0.00674	NA	NA	0.0137	NA	NA	0.00679	NA	NA	-0.329	NA	NA	-0.021	NA	NA	0.95	NA	NA	0.0502	NA	NA	0.729	NA	NA	0.676	NA	NA	TRUE	NA	NA	FALSE	NA	rs41315340
1	2129498	G	A	0.00134	0.00139	-0.0755	0.113	0.506	1	NA	NA	NA	NA	0.00134	NA	NA	NA	NA	NA	0.00139	NA	NA	NA	NA	NA	-0.0755	NA	NA	NA	NA	NA	0.113	NA	NA	NA	NA	NA	0.506	NA	NA	NA	NA	NA	FALSE	NA	rs202085505
1	2130222	G	A	0.00321	0.00237	0.27	0.447	0.546	0	NA	NA	0.00321	NA	NA	NA	NA	NA	0.00237	NA	NA	NA	NA	NA	0.27	NA	NA	NA	NA	NA	0.447	NA	NA	NA	NA	NA	0.546	NA	NA	NA	NA	NA	FALSE	NA	NA	NA	rs557216850
1	2130234	C	T	0.0113	0.0105	0.0946	0.0416	0.023	0.0951	0.00679	NA	0.00526	NA	0.0115	0.000998	0.00265	NA	0.00492	NA	0.0108	0.00689	1.83	NA	0.224	NA	0.0886	-1.48	0.808	NA	0.411	NA	0.0419	0.829	0.0239	NA	0.585	NA	0.0344	0.0746	FALSE	NA	FALSE	NA	FALSE	TRUE	rs142593122
1	2130352	A	C	0.0255	0.0302	-0.136	0.235	0.564	1	0.0255	NA	NA	NA	NA	0.0068	0.0302	NA	NA	NA	NA	0.0057	-0.136	NA	NA	NA	NA	0.859	0.235	NA	NA	NA	NA	1.06	0.564	NA	NA	NA	NA	0.418	FALSE	NA	NA	NA	NA	TRUE	rs182979463
1	2160390	C	G	0.0731	0.0715	0.0258	0.0156	0.0984	0.263	0.0353	0.0651	0.0741	0.0343	0.0739	0.0694	0.0302	0.0667	0.0809	0.0136	0.0723	0.0896	0.107	-0.0642	-0.0588	0.9	0.0301	-0.336	0.224	0.379	0.0828	0.569	0.016	0.216	0.632	0.866	0.478	0.114	0.0607	0.119	FALSE	FALSE	FALSE	FALSE	FALSE	FALSE	rs28384811
1	2234791	C	T	0.0073	0.0069	0.0558	0.0497	0.262	1	NA	NA	NA	NA	0.0073	NA	NA	NA	NA	NA	0.0069	NA	NA	NA	NA	NA	0.0558	NA	NA	NA	NA	NA	0.0497	NA	NA	NA	NA	NA	0.262	NA	NA	NA	NA	NA	FALSE	NA	rs75280988
1	2252970	C	T	0.00327	0.00318	0.0188	0.0731	0.797	1	NA	NA	NA	NA	0.00327	NA	NA	NA	NA	NA	0.00318	NA	NA	NA	NA	NA	0.0188	NA	NA	NA	NA	NA	0.0731	NA	NA	NA	NA	NA	0.797	NA	NA	NA	NA	NA	FALSE	NA	rs150504740
1	2255569	C	T	0.00105	0.00128	-0.184	0.129	0.153	0.524	0.0438	NA	0.000364	NA	0.000305	0.0184	0.0507	NA	0.000534	NA	0.000421	0.0206	-0.112	NA	0.0351	NA	-0.34	0.178	0.177	NA	1.18	NA	0.203	0.495	0.527	NA	0.976	NA	0.0938	0.719	FALSE	NA	TRUE	NA	FALSE	FALSE	rs61729821
1	2290143	G	A	0.0099	0.00994	-0.00297	0.0423	0.944	0.244	8.82e-05	NA	0.00277	NA	0.00999	0.0248	0.00152	NA	0.00403	NA	0.01	0.0163	-1.12	NA	-0.605	NA	-0.000496	0.468	1.03	NA	0.432	NA	0.0427	0.503	0.277	NA	0.162	NA	0.991	0.352	TRUE	NA	FALSE	NA	FALSE	FALSE	rs34587196
1	2304000	G	T	0.0139	0.0141	-0.0252	0.0345	0.465	0.025	0	0.029	0.00146	NA	0.0142	NA	0.00129	0.0104	0.00287	NA	0.0144	NA	-1.11	2.58	-0.486	NA	-0.0255	NA	1.16	1.03	0.458	NA	0.0346	NA	0.339	0.0125	0.289	NA	0.461	NA	TRUE	FALSE	FALSE	NA	FALSE	NA	rs116550976
1	2305918	T	C	0.00312	0.00281	0.099	0.0772	0.199	0	NA	NA	0.000364	NA	0.00312	NA	NA	NA	0.0012	NA	0.00281	NA	NA	NA	-0.814	NA	0.099	NA	NA	NA	0.698	NA	0.0772	NA	NA	NA	0.243	NA	0.199	NA	NA	NA	TRUE	NA	FALSE	NA	rs56199918
1	2338015	T	C	0.022	0.0227	-0.0342	0.0289	0.237	0.00374	0.003	0.0158	0.017	0.00415	0.0221	0.0321	0.002	0.0191	0.0108	0.00527	0.023	0.0172	1.02	-0.171	0.544	0.016	-0.0472	1.09	1.04	0.805	0.227	1.73	0.0292	0.529	0.324	0.832	0.0165	0.993	0.106	0.0401	TRUE	TRUE	FALSE	TRUE	FALSE	FALSE	rs34154371
1	2338250	C	G	0.0215	0.0234	-0.0856	0.271	0.752	1	0.0215	NA	NA	NA	2.52e-05	NA	0.0234	NA	NA	NA	2.84e-05	NA	-0.0856	NA	NA	NA	0.366	NA	0.271	NA	NA	NA	1.17	NA	0.752	NA	NA	NA	0.754	NA	FALSE	NA	NA	NA	TRUE	NA	rs139345520
1	2340056	C	T	0.0089	0.00748	0.194	0.27	0.473	1	NA	NA	0.0089	NA	3.11e-05	NA	NA	NA	0.00748	NA	1.32e-05	NA	NA	NA	0.194	NA	3.78	NA	NA	NA	0.27	NA	1.75	NA	NA	NA	0.473	NA	0.0313	NA	NA	NA	FALSE	NA	TRUE	NA	rs368273118
1	2340159	A	G	0.0191	0.0221	-0.233	0.256	0.364	1	0.0191	NA	NA	NA	NA	NA	0.0221	NA	NA	NA	NA	NA	-0.233	NA	NA	NA	NA	NA	0.256	NA	NA	NA	NA	NA	0.364	NA	NA	NA	NA	NA	FALSE	NA	NA	NA	NA	NA	rs35426403
1	2411245	G	A	0.00737	0.00729	0.0236	0.0482	0.624	0.378	NA	NA	0.00255	NA	0.00747	NA	NA	NA	0.00213	NA	0.0074	NA	NA	NA	0.464	NA	0.0195	NA	NA	NA	0.502	NA	0.0484	NA	NA	NA	0.355	NA	0.687	NA	NA	NA	FALSE	NA	FALSE	NA	rs41315664
1	2411353	G	A	0.00243	0.00244	-0.0263	0.0928	0.777	1	NA	NA	NA	NA	0.00243	NA	NA	NA	NA	NA	0.00244	NA	NA	NA	NA	NA	-0.0263	NA	NA	NA	NA	NA	0.0928	NA	NA	NA	NA	NA	0.777	NA	NA	NA	NA	NA	FALSE	NA	rs369208976
1	2426313	G	A	0.0262	0.026	-0.000883	0.0256	0.973	0.942	0.0813	0.029	0.0138	NA	0.0256	0.00307	0.0826	0.0269	0.0147	NA	0.0253	0.0143	-0.049	-0.206	-0.0641	NA	0.0026	-0.863	0.138	0.551	0.188	NA	0.0264	0.636	0.722	0.708	0.732	NA	0.921	0.175	FALSE	FALSE	FALSE	NA	FALSE	TRUE	rs79885852
1	2433894	G	A	0.0219	0.0218	0.0148	0.0285	0.605	0.682	0.000152	0.0133	0.0141	NA	0.022	0.0322	0.00213	0.0155	0.0133	NA	0.022	0.0233	-1.1	-0.113	0.0392	NA	0.0125	0.371	0.864	0.806	0.2	NA	0.0289	0.413	0.203	0.889	0.845	NA	0.665	0.369	TRUE	TRUE	FALSE	NA	FALSE	FALSE	rs55874156
1	2433900	C	T	0.512	0.514	-0.00483	0.0081	0.551	0.385	0.207	0.514	0.382	0.449	0.521	0.469	0.182	0.464	0.376	0.485	0.523	0.408	0.162	0.155	0.0168	-0.0525	-0.00751	0.135	0.0975	0.188	0.0454	0.15	0.0083	0.128	0.097	0.412	0.712	0.726	0.366	0.293	FALSE	FALSE	FALSE	FALSE	FALSE	FALSE	rs12736998
1	2435738	G	A	0.0336	0.0313	0.0717	0.0232	0.00198	0.447	0.0275	0.029	0.0106	0	0.0341	0.0552	0.0187	0.0225	0.00994	0.00672	0.032	0.0378	0.436	0.403	0.0325	-1.18	0.0668	0.458	0.266	0.647	0.223	0.915	0.0235	0.316	0.101	0.534	0.884	0.196	0.00449	0.147	FALSE	FALSE	FALSE	TRUE	FALSE	FALSE	rs114371513
1	2435759	G	A	0.0309	0.0283	0.103	0.229	0.653	1	0.0309	NA	NA	NA	2.58e-05	NA	0.0283	NA	NA	NA	1.84e-05	NA	0.103	NA	NA	NA	0.0487	NA	0.229	NA	NA	NA	0.991	NA	0.653	NA	NA	NA	0.961	NA	FALSE	NA	NA	NA	TRUE	NA	rs112164726
1	2436303	A	C	0.0333	0.0312	0.0679	0.0233	0.00352	0.444	0.0158	0.0288	0.0104	0.000381	0.034	0.0547	0.00913	0.0254	0.00972	0.00785	0.032	0.0368	0.569	0.429	0.0575	-1.2	0.0633	0.463	0.369	0.648	0.228	0.891	0.0235	0.319	0.123	0.508	0.801	0.177	0.00705	0.147	FALSE	FALSE	FALSE	TRUE	FALSE	FALSE	rs79405490
1	2436404	G	C	0.00813	0.00804	0.0287	0.047	0.541	0.603	0.116	2.84e-05	0.0251	0.0286	0.00593	0.0117	0.121	0.0157	0.0236	0.0168	0.00585	0.014	-0.0318	-1.37	0.165	0.79	0.0171	0.202	0.118	0.832	0.154	0.607	0.0547	0.645	0.788	0.101	0.284	0.193	0.755	0.755	FALSE	TRUE	FALSE	FALSE	FALSE	FALSE	rs113392853
1	2436489	T	G	0.00704	0.00708	-0.00655	0.0491	0.894	0.683	0.00272	NA	0.00164	0.000114	0.00715	NA	0.00158	NA	0.00193	0.00411	0.00719	NA	1.93	NA	-0.225	-1.17	-0.0047	NA	1.3	NA	0.535	1.43	0.0493	NA	0.138	NA	0.675	0.415	0.924	NA	TRUE	NA	FALSE	TRUE	FALSE	NA	rs200148931
1	2441358	T	C	0.233	0.234	-0.00782	0.00963	0.417	0.0626	0.708	0.246	0.356	0.476	0.221	0.313	0.726	0.335	0.381	0.448	0.221	0.343	-0.109	-0.419	-0.103	0.0852	-0.00128	-0.0345	0.0848	0.208	0.046	0.147	0.00997	0.135	0.2	0.0441	0.025	0.563	0.898	0.799	FALSE	FALSE	FALSE	FALSE	FALSE	FALSE	rs2494620
1	2441524	G	A	0.00451	0.00418	0.111	0.0682	0.103	1	NA	NA	NA	NA	0.00451	NA	NA	NA	NA	NA	0.00418	NA	NA	NA	NA	NA	0.111	NA	NA	NA	NA	NA	0.0682	NA	NA	NA	NA	NA	0.103	NA	NA	NA	NA	NA	FALSE	NA	rs201306088
1	2444414	G	A	0.36	0.364	-0.0193	0.00845	0.0225	0.755	0.0449	0.338	0.269	0.282	0.368	0.323	0.0398	0.3	0.258	0.317	0.372	0.304	0.145	0.0886	0.0381	-0.117	-0.021	-0.0529	0.208	0.206	0.0504	0.165	0.00861	0.136	0.488	0.666	0.45	0.477	0.0147	0.696	FALSE	FALSE	FALSE	FALSE	FALSE	FALSE	rs7535528
1	2458010	G	C	0.0277	0.0284	-0.0361	0.0244	0.139	0.776	0.0025	0.0145	0.0306	NA	0.0276	0.0583	0.00233	0.0209	0.0272	NA	0.0284	0.0476	0.0582	-0.146	0.0265	NA	-0.0396	0.101	0.772	0.734	0.129	NA	0.025	0.273	0.94	0.843	0.838	NA	0.113	0.71	TRUE	TRUE	FALSE	NA	FALSE	FALSE	rs143275045
1	2460988	G	A	0.0278	0.0252	0.0939	0.243	0.699	1	0.0278	NA	NA	NA	NA	NA	0.0252	NA	NA	NA	NA	NA	0.0939	NA	NA	NA	NA	NA	0.243	NA	NA	NA	NA	NA	0.699	NA	NA	NA	NA	NA	FALSE	NA	NA	NA	NA	NA	rs529118406
1	2488153	A	G	0.492	0.489	0.00849	0.00807	0.293	0.966	0.753	0.493	0.63	0.553	0.484	0.564	0.757	0.526	0.63	0.52	0.481	0.587	-0.0351	-0.12	-0.00881	0.0454	0.00966	-0.00607	0.0881	0.186	0.0453	0.147	0.00828	0.124	0.69	0.519	0.846	0.757	0.243	0.961	FALSE	FALSE	FALSE	FALSE	FALSE	FALSE	rs4870
1	2491306	G	A	0.0069	0.00766	-0.102	0.0474	0.0309	0.685	0.0342	NA	0.0125	0.0219	0.00625	0.00307	0.0367	NA	0.0119	0.0296	0.00697	0.00848	-0.075	NA	0.124	-0.391	-0.112	-0.889	0.204	NA	0.223	0.458	0.0502	0.733	0.713	NA	0.577	0.393	0.0258	0.225	FALSE	NA	FALSE	FALSE	FALSE	TRUE	rs2234163
1	2492123	G	A	0.022	0.0225	-0.0869	0.252	0.731	0	0.022	NA	NA	NA	1.94e-05	NA	0.0225	NA	NA	NA	2.15e-05	NA	-0.0869	NA	NA	NA	-0.343	NA	0.252	NA	NA	NA	1.05	NA	0.731	NA	NA	NA	0.745	NA	FALSE	NA	NA	NA	TRUE	NA	rs11573986
1	2494330	G	A	0.135	0.132	0.0168	0.0118	0.155	0.925	0.104	0.13	0.182	0.0728	0.134	0.23	0.0909	0.112	0.172	0.0683	0.132	0.213	0.139	0.164	0.0264	-0.111	0.0153	0.0226	0.129	0.301	0.058	0.275	0.0122	0.151	0.281	0.586	0.648	0.687	0.21	0.881	FALSE	FALSE	FALSE	FALSE	FALSE	FALSE	rs2234167
1	2518561	A	G	0.00458	0.00354	0.617	0.696	0.375	1	0.00458	NA	NA	NA	NA	NA	0.00354	NA	NA	NA	NA	NA	0.617	NA	NA	NA	NA	NA	0.696	NA	NA	NA	NA	NA	0.375	NA	NA	NA	NA	NA	FALSE	NA	NA	NA	NA	NA	rs373997233
1	2519810	C	T	0.00136	0.0015	-0.0181	0.126	0.885	0.0392	0.07	0.0217	0	NA	0.000239	0.0123	0.0845	0.00659	6.67e-05	NA	0.000158	0.00909	-0.167	3.19	-1.07	NA	0.71	0.434	0.139	1.31	5.68	NA	0.33	0.665	0.23	0.015	0.85	NA	0.0314	0.514	FALSE	TRUE	TRUE	NA	FALSE	FALSE	rs78426182
1	2519890	A	AAGGTG	0.0119	0.0101	0.371	0.405	0.36	1	0.0119	NA	NA	NA	NA	NA	0.0101	NA	NA	NA	NA	NA	0.371	NA	NA	NA	NA	NA	0.405	NA	NA	NA	NA	NA	0.36	NA	NA	NA	NA	NA	FALSE	NA	NA	NA	NA	NA	rs543394429
1	2519975	C	A	0.0114	0.0114	-0.0229	0.372	0.951	0	0.0114	NA	NA	NA	NA	NA	0.0114	NA	NA	NA	NA	NA	-0.0229	NA	NA	NA	NA	NA	0.372	NA	NA	NA	NA	NA	0.951	NA	NA	NA	NA	NA	FALSE	NA	NA	NA	NA	NA	rs111433922
1	2520428	C	A	0.013	0.012	0.237	0.375	0.526	0	0.013	NA	NA	NA	NA	NA	0.012	NA	NA	NA	NA	NA	0.237	NA	NA	NA	NA	NA	0.375	NA	NA	NA	NA	NA	0.526	NA	NA	NA	NA	NA	FALSE	NA	NA	NA	NA	NA	rs115817728
1	2523015	G	A	0.00498	0.00291	0.459	0.663	0.489	1	0.00498	NA	NA	NA	NA	NA	0.00291	NA	NA	NA	NA	NA	0.459	NA	NA	NA	NA	NA	0.663	NA	NA	NA	NA	NA	0.489	NA	NA	NA	NA	NA	FALSE	NA	NA	NA	NA	NA	rs141794028
1	2524128	A	G	0.00322	0.00349	-0.0829	0.0692	0.231	0.613	NA	NA	0.00364	NA	0.00321	NA	NA	NA	0.00274	NA	0.0035	NA	NA	NA	0.109	NA	-0.0893	NA	NA	NA	0.385	NA	0.0704	NA	NA	NA	0.777	NA	0.204	NA	NA	NA	FALSE	NA	FALSE	NA	rs149776280
1	2526746	A	G	0.366	0.366	-0.00142	0.00838	0.866	0.846	0.709	0.384	0.5	0.563	0.356	0.344	0.719	0.436	0.51	0.526	0.356	0.392	-0.0374	-0.184	-0.0162	0.0879	-1.92e-05	-0.0814	0.083	0.185	0.0441	0.15	0.00862	0.132	0.652	0.321	0.713	0.557	0.998	0.537	FALSE	FALSE	FALSE	FALSE	FALSE	FALSE	rs3748816
1	2535397	C	G	0.00293	0.00294	-0.0155	0.076	0.838	1	NA	NA	NA	NA	0.00293	NA	NA	NA	NA	NA	0.00294	NA	NA	NA	NA	NA	-0.0155	NA	NA	NA	NA	NA	0.076	NA	NA	NA	NA	NA	0.838	NA	NA	NA	NA	NA	FALSE	NA	rs150660153
1	2535632	T	C	0.0122	0.0131	0.0439	0.353	0.901	1	0.0122	NA	NA	NA	NA	NA	0.0131	NA	NA	NA	NA	NA	0.0439	NA	NA	NA	NA	NA	0.353	NA	NA	NA	NA	NA	0.901	NA	NA	NA	NA	NA	FALSE	NA	NA	NA	NA	NA	rs114540215
1	2535717	G	A	0.0052	0.00278	0.889	0.724	0.22	1	0.0052	NA	NA	NA	NA	NA	0.00278	NA	NA	NA	NA	NA	0.889	NA	NA	NA	NA	NA	0.724	NA	NA	NA	NA	NA	0.22	NA	NA	NA	NA	NA	FALSE	NA	NA	NA	NA	NA	rs141433545
1	2537722	T	A	0.0115	0.00877	0.393	0.253	0.12	1	NA	NA	0.0115	NA	NA	NA	NA	NA	0.00877	NA	NA	NA	NA	NA	0.393	NA	NA	NA	NA	NA	0.253	NA	NA	NA	NA	NA	0.12	NA	NA	NA	NA	NA	FALSE	NA	NA	NA	rs533316401
1	2572985	C	T	0.0179	0.0175	0.019	0.0322	0.555	0.701	0.00121	0.018	0.00619	0.00177	0.0181	0.000337	0.00227	0.013	0.00579	0.00706	0.0177	0.0109	-0.807	-0.102	0.175	-1.44	0.018	-1.42	1.04	0.786	0.407	1.05	0.0323	0.838	0.44	0.897	0.667	0.171	0.576	0.0914	TRUE	TRUE	FALSE	TRUE	FALSE	TRUE	rs572322681
1	2572986	G	A	0.00487	0.00272	0.506	0.685	0.46	0	0.00487	NA	NA	NA	NA	NA	0.00272	NA	NA	NA	NA	NA	0.506	NA	NA	NA	NA	NA	0.685	NA	NA	NA	NA	NA	0.46	NA	NA	NA	NA	NA	FALSE	NA	NA	NA	NA	NA	rs535810559
1	2575872	C	T	0.0225	0.025	-0.154	0.238	0.517	1	0.0225	NA	NA	NA	2.65e-05	NA	0.025	NA	NA	NA	4.19e-05	NA	-0.154	NA	NA	NA	-0.487	NA	0.238	NA	NA	NA	0.635	NA	0.517	NA	NA	NA	0.443	NA	FALSE	NA	NA	NA	TRUE	NA	rs113268807
1	2576959	C	T	0.00228	0.00206	0.0585	0.0946	0.536	0.00375	0.0538	NA	0.016	0.0922	0.000597	0.0092	0.0354	NA	0.0136	0.0739	0.000823	0.00944	0.589	NA	0.149	0.165	-0.309	0.0478	0.202	NA	0.187	0.279	0.147	0.661	0.00362	NA	0.425	0.554	0.0362	0.942	FALSE	NA	FALSE	FALSE	FALSE	TRUE	rs28547181
1	2702444	C	T	0.00987	0.00635	0.522	0.468	0.264	0	0.00987	NA	NA	NA	NA	NA	0.00635	NA	NA	NA	NA	NA	0.522	NA	NA	NA	NA	NA	0.468	NA	NA	NA	NA	NA	0.264	NA	NA	NA	NA	NA	FALSE	NA	NA	NA	NA	NA	rs61745555
1	2704125	C	T	0.00138	0.00163	-0.126	0.124	0.311	0.251	0.0787	NA	3.85e-05	NA	0.000119	0.0122	0.0961	NA	6.7e-05	NA	0.000121	0.00713	-0.186	NA	0.324	NA	0.151	0.98	0.132	NA	10.1	NA	0.417	0.761	0.158	NA	0.975	NA	0.717	0.198	FALSE	NA	TRUE	NA	FALSE	FALSE	rs61737584
1	2704254	T	C	0.0326	0.0273	0.0282	0.428	0.948	0	NA	NA	NA	0.0326	1.41e-05	NA	NA	NA	NA	0.0273	8.76e-06	NA	NA	NA	NA	0.0282	1.94	NA	NA	NA	NA	0.428	1.84	NA	NA	NA	NA	0.948	0.291	NA	NA	NA	NA	FALSE	TRUE	NA	rs147185205
1	2938887	G	A	0.00101	0.00108	-0.0428	0.142	0.764	0.886	0.0513	NA	NA	NA	0.000159	0.0153	0.0535	NA	NA	NA	0.000182	0.0185	-0.0428	NA	NA	NA	-0.119	0.187	0.168	NA	NA	NA	0.312	0.54	0.799	NA	NA	NA	0.702	0.729	FALSE	NA	NA	NA	FALSE	FALSE	rs61745278
1	2938924	T	G	0.00976	0.00976	0.0106	0.0419	0.801	1	0.0738	0.0217	0.00437	NA	0.00873	0.0429	0.0746	0.028	0.00447	NA	0.00871	0.0469	0.00539	-0.0634	0.000579	NA	0.0106	0.0391	0.145	0.632	0.329	NA	0.0446	0.303	0.97	0.92	0.999	NA	0.812	0.897	FALSE	TRUE	FALSE	NA	FALSE	FALSE	rs72629486
1	2938989	G	A	0.235	0.238	-0.0194	0.00948	0.0405	0.151	0.0138	0.21	0.116	0.146	0.242	0.181	0.0172	0.171	0.102	0.14	0.245	0.168	-0.191	0.324	0.142	0.185	-0.0229	-0.0266	0.303	0.256	0.0724	0.22	0.0096	0.166	0.53	0.207	0.0495	0.4	0.0169	0.873	FALSE	FALSE	FALSE	FALSE	FALSE	FALSE	rs3795263
1	3102751	G	A	0.0041	0.00397	0.00537	0.065	0.934	1	NA	NA	0.00109	NA	0.0041	NA	NA	NA	0.00113	NA	0.00397	NA	NA	NA	-0.0675	NA	0.00537	NA	NA	NA	0.676	NA	0.065	NA	NA	NA	0.921	NA	0.934	NA	NA	NA	TRUE	NA	FALSE	NA	rs187194973
1	3301758	A	G	0.00485	0.0027	0.87	0.733	0.235	0	0.00485	NA	NA	NA	NA	NA	0.0027	NA	NA	NA	NA	NA	0.87	NA	NA	NA	NA	NA	0.733	NA	NA	NA	NA	NA	0.235	NA	NA	NA	NA	NA	FALSE	NA	NA	NA	NA	NA	rs374664141
1	3313106	C	T	0.00106	0.00127	-0.198	0.126	0.115	0	NA	NA	NA	NA	0.00106	NA	NA	NA	NA	NA	0.00127	NA	NA	NA	NA	NA	-0.198	NA	NA	NA	NA	NA	0.126	NA	NA	NA	NA	NA	0.115	NA	NA	NA	NA	NA	FALSE	NA	rs533353039
1	3328187	C	T	0.00842	0.00402	0.976	0.575	0.0895	1	0.00842	NA	NA	NA	NA	NA	0.00402	NA	NA	NA	NA	NA	0.976	NA	NA	NA	NA	NA	0.575	NA	NA	NA	NA	NA	0.0895	NA	NA	NA	NA	NA	FALSE	NA	NA	NA	NA	NA	rs188908415
1	3328358	T	C	0.828	0.83	-0.00882	0.0107	0.412	0.551	0.99	0.899	0.94	0.981	0.822	0.905	0.986	0.868	0.944	0.992	0.824	0.913	0.335	0.42	-0.036	-0.48	-0.00918	-0.08	0.315	0.292	0.0951	0.703	0.0108	0.221	0.287	0.15	0.705	0.495	0.397	0.717	FALSE	FALSE	FALSE	FALSE	FALSE	FALSE	rs870124
1	3328445	G	A	0.00706	0.00427	0.781	0.591	0.186	0	0.00706	NA	NA	NA	NA	NA	0.00427	NA	NA	NA	NA	NA	0.781	NA	NA	NA	NA	NA	0.591	NA	NA	NA	NA	NA	0.186	NA	NA	NA	NA	NA	FALSE	NA	NA	NA	NA	NA	rs150395260
1	3328659	C	T	0.14	0.138	0.0289	0.0117	0.0136	0.798	0.166	0.138	0.075	0.0194	0.142	0.252	0.162	0.122	0.0692	0.0184	0.139	0.215	0.0391	0.33	0.0997	0.0317	0.0262	0.145	0.102	0.305	0.0858	0.571	0.012	0.145	0.702	0.279	0.245	0.956	0.0287	0.319	FALSE	FALSE	FALSE	FALSE	FALSE	FALSE	rs2493292
1	3347452	G	A	0.0112	0.011	0.0628	0.232	0.786	1	NA	NA	0.0112	NA	NA	NA	NA	NA	0.011	NA	NA	NA	NA	NA	0.0628	NA	NA	NA	NA	NA	0.232	NA	NA	NA	NA	NA	0.786	NA	NA	NA	NA	NA	FALSE	NA	NA	NA	rs201654872
1	3348629	A	T	0.00171	0.00184	-0.0515	0.0979	0.599	0	NA	NA	NA	NA	0.00171	NA	NA	NA	NA	NA	0.00184	NA	NA	NA	NA	NA	-0.0515	NA	NA	NA	NA	NA	0.0979	NA	NA	NA	NA	NA	0.599	NA	NA	NA	NA	NA	FALSE	NA	rs199972068
1	3379830	G	A	0.00501	0.0052	-0.0486	0.061	0.426	0.234	0.0147	NA	0.0127	NA	0.0047	NA	0.0145	NA	0.00934	NA	0.00496	NA	-0.075	NA	0.38	NA	-0.0737	NA	0.318	NA	0.259	NA	0.064	NA	0.814	NA	0.142	NA	0.249	NA	FALSE	NA	FALSE	NA	FALSE	NA	rs183210126
1	3380003	C	T	0.00501	0.00245	0.865	0.725	0.233	1	0.00501	NA	NA	NA	NA	NA	0.00245	NA	NA	NA	NA	NA	0.865	NA	NA	NA	NA	NA	0.725	NA	NA	NA	NA	NA	0.233	NA	NA	NA	NA	NA	FALSE	NA	NA	NA	NA	NA	rs541615611
1	3380057	G	A	0.0324	0.0318	0.0127	0.0234	0.588	0.0254	0.135	0.058	0.0262	0.204	0.0297	0.0614	0.135	0.0401	0.0231	0.129	0.0296	0.0703	-0.031	0.549	0.138	0.751	0.00279	-0.117	0.111	0.499	0.146	0.23	0.0245	0.251	0.78	0.271	0.342	0.00109	0.909	0.642	FALSE	FALSE	FALSE	FALSE	FALSE	FALSE	rs3806164
1	3383794	G	A	0.00247	0.00236	0.0853	0.0927	0.358	1	NA	NA	0.000494	NA	0.00247	NA	NA	NA	0.000846	NA	0.00236	NA	NA	NA	-1.09	NA	0.0853	NA	NA	NA	1.05	NA	0.0927	NA	NA	NA	0.299	NA	0.358	NA	NA	NA	TRUE	NA	FALSE	NA	rs192361344
1	3389727	C	T	0.861	0.861	0.00683	0.0118	0.564	0.121	0.365	0.754	0.874	0.553	0.871	0.81	0.394	0.785	0.876	0.656	0.87	0.806	-0.107	-0.351	-0.0323	-0.279	0.0143	-0.093	0.0765	0.248	0.0675	0.156	0.0123	0.163	0.164	0.157	0.632	0.0734	0.245	0.568	FALSE	FALSE	FALSE	FALSE	FALSE	FALSE	rs2185639
1	3389757	A	G	0.00467	0.00471	-0.0258	0.0593	0.663	0.0666	NA	NA	0.00218	NA	0.00473	NA	NA	NA	0.00107	NA	0.00479	NA	NA	NA	1.15	NA	-0.0359	NA	NA	NA	0.643	NA	0.0595	NA	NA	NA	0.074	NA	0.546	NA	NA	NA	FALSE	NA	FALSE	NA	rs41315284
1	3395002	T	C	0.0434	0.0373	0.128	0.195	0.511	1	0.0434	NA	NA	NA	9.89e-07	NA	0.0373	NA	NA	NA	1.68e-05	NA	0.128	NA	NA	NA	-1.45	NA	0.195	NA	NA	NA	1.19	NA	0.511	NA	NA	NA	0.223	NA	FALSE	NA	NA	NA	TRUE	NA	rs74050529
1	3395016	G	A	0.00502	0.00201	1.62	0.831	0.0505	0	0.00502	NA	NA	NA	NA	NA	0.00201	NA	NA	NA	NA	NA	1.62	NA	NA	NA	NA	NA	0.831	NA	NA	NA	NA	NA	0.0505	NA	NA	NA	NA	NA	FALSE	NA	NA	NA	NA	NA	rs201826500
1	3397062	G	A	0.0246	0.0248	-0.0231	0.026	0.374	0.72	0.0363	0.0362	0.00218	NA	0.0249	0.0337	0.0311	0.028	0.00173	NA	0.0252	0.0266	0.132	0.453	0.198	NA	-0.0285	0.294	0.212	0.592	0.511	NA	0.0263	0.386	0.532	0.444	0.699	NA	0.278	0.448	FALSE	FALSE	FALSE	NA	FALSE	FALSE	rs56309807
1	3407112	C	T	0.00113	0.00122	-0.0402	0.143	0.779	0.73	0.0613	NA	NA	NA	0.000181	0.00439	0.0631	NA	NA	NA	0.000238	0.00919	-0.0129	NA	NA	NA	-0.13	0.342	0.163	NA	NA	NA	0.296	1.15	0.937	NA	NA	NA	0.661	0.767	FALSE	NA	NA	NA	FALSE	TRUE	rs57484147
1	3407135	G	A	0.00396	0.00314	0.487	0.754	0.518	1	0.00396	NA	NA	NA	NA	NA	0.00314	NA	NA	NA	NA	NA	0.487	NA	NA	NA	NA	NA	0.754	NA	NA	NA	NA	NA	0.518	NA	NA	NA	NA	NA	FALSE	NA	NA	NA	NA	NA	rs375123791
1	3409272	C	T	0.00312	0.00285	0.119	0.0966	0.218	0.0869	0.19	0.0218	5.71e-05	NA	6.57e-05	0.0208	0.173	0.0113	0.000209	NA	0.000101	0.0157	0.0933	2.19	-1.18	NA	-0.277	0.967	0.1	1.05	2.02	NA	0.49	0.605	0.352	0.0371	0.559	NA	0.573	0.11	FALSE	FALSE	TRUE	NA	FALSE	FALSE	rs61746548
1	3410410	C	T	0.024	0.0229	0.0428	0.0271	0.115	0.568	0.00125	0.058	0.0164	0.0583	0.0238	0.0307	0.00257	0.0396	0.0176	0.0413	0.0229	0.0252	-0.641	0.586	-0.0692	0.476	0.0414	0.109	0.71	0.493	0.172	0.384	0.0276	0.381	0.367	0.235	0.687	0.215	0.135	0.776	TRUE	FALSE	FALSE	FALSE	FALSE	FALSE	rs61910697
1	3410581	G	A	0.0754	0.0741	0.00443	0.0156	0.776	0.0504	0.353	0.145	0.0444	0.199	0.0707	0.0736	0.325	0.133	0.0528	0.174	0.0699	0.0546	0.108	0.261	-0.196	-0.0169	0.00277	0.615	0.0798	0.302	0.101	0.193	0.0162	0.283	0.176	0.387	0.0516	0.93	0.864	0.0297	FALSE	FALSE	FALSE	FALSE	FALSE	FALSE	rs61746168
1	3410644	A	G	0.0752	0.0743	0.000204	0.0155	0.99	0.0723	0.323	0.145	0.0415	0.189	0.0712	0.0706	0.316	0.134	0.0516	0.161	0.0703	0.0601	0.027	0.228	-0.248	-0.0553	0.00335	0.52	0.0808	0.297	0.102	0.197	0.0161	0.283	0.739	0.443	0.015	0.779	0.835	0.0665	FALSE	FALSE	FALSE	FALSE	FALSE	FALSE	rs61742508
1	3410935	G	A	0.0134	0.0134	-0.00427	0.0355	0.904	0.242	0	NA	0.00182	NA	0.0136	NA	0.000884	NA	0.00347	NA	0.0136	NA	-1.15	NA	-0.466	NA	-0.000533	NA	1.1	NA	0.397	NA	0.0357	NA	0.295	NA	0.24	NA	0.988	NA	TRUE	NA	FALSE	NA	FALSE	NA	rs113192826
1	3410973	C	T	0.0258	0.0252	0.0262	0.026	0.314	0.322	0.145	0.0652	0.0167	0.0631	0.0237	0.0552	0.163	0.056	0.0166	0.0401	0.0229	0.057	-0.144	0.352	-0.00216	0.588	0.0356	0.0313	0.0995	0.434	0.175	0.377	0.0276	0.274	0.149	0.417	0.99	0.119	0.197	0.909	FALSE	FALSE	FALSE	FALSE	FALSE	FALSE	rs12075570
1	3413612	G	C	0.00357	0.00341	0.0434	0.0706	0.539	1	NA	NA	NA	NA	0.00357	NA	NA	NA	NA	NA	0.00341	NA	NA	NA	NA	NA	0.0434	NA	NA	NA	NA	NA	0.0706	NA	NA	NA	NA	NA	0.539	NA	NA	NA	NA	NA	FALSE	NA	rs199684134
1	3413868	C	G	0.287	0.287	-0.0016	0.00918	0.861	0.492	0.154	0.218	0.297	0.166	0.289	0.326	0.147	0.293	0.3	0.171	0.29	0.32	0.0799	-0.399	0.00432	0.171	-0.00192	0.000518	0.111	0.218	0.0531	0.236	0.00939	0.14	0.472	0.0671	0.935	0.47	0.838	0.997	FALSE	FALSE	FALSE	FALSE	FALSE	FALSE	rs4648506
1	3413874	G	A	0.00167	0.00155	0.112	0.112	0.317	1	NA	NA	NA	NA	0.00167	NA	NA	NA	NA	NA	0.00155	NA	NA	NA	NA	NA	0.112	NA	NA	NA	NA	NA	0.112	NA	NA	NA	NA	NA	0.317	NA	NA	NA	NA	NA	FALSE	NA	rs202008315
1	3416173	G	A	0.00678	0.00779	-0.0808	0.464	0.862	1	0.00678	NA	NA	NA	NA	NA	0.00779	NA	NA	NA	NA	NA	-0.0808	NA	NA	NA	NA	NA	0.464	NA	NA	NA	NA	NA	0.862	NA	NA	NA	NA	NA	FALSE	NA	NA	NA	NA	NA	rs202226429
1	3416227	C	T	0.00315	0.00303	0.0417	0.0751	0.578	1	NA	NA	NA	NA	0.00315	NA	NA	NA	NA	NA	0.00303	NA	NA	NA	NA	NA	0.0417	NA	NA	NA	NA	NA	0.0751	NA	NA	NA	NA	NA	0.578	NA	NA	NA	NA	NA	FALSE	NA	rs202076079
1	3416449	C	A	0.728	0.729	-0.000254	0.00923	0.978	0.833	0.304	0.638	0.779	0.436	0.735	0.717	0.315	0.661	0.784	0.452	0.736	0.723	-0.0484	-0.116	-0.0277	0.0102	0.00203	-0.156	0.0849	0.2	0.0556	0.16	0.00947	0.145	0.569	0.563	0.619	0.949	0.831	0.282	FALSE	FALSE	FALSE	FALSE	FALSE	FALSE	rs7553399
1	3417211	G	A	0.0339	0.0326	0.0527	0.0227	0.02	0.715	0.0163	0.0507	0.0211	0.0388	0.0344	0.0368	0.0202	0.0269	0.0203	0.0365	0.033	0.0318	-0.265	0.583	0.0579	0.34	0.0531	0.107	0.261	0.54	0.158	0.438	0.0231	0.35	0.309	0.281	0.713	0.438	0.0215	0.76	FALSE	FALSE	FALSE	FALSE	FALSE	FALSE	rs61742846
1	3417218	C	T	0.00131	0.00124	0.0561	0.117	0.631	0	NA	NA	NA	NA	0.00131	NA	NA	NA	NA	NA	0.00124	NA	NA	NA	NA	NA	0.0561	NA	NA	NA	NA	NA	0.117	NA	NA	NA	NA	NA	0.631	NA	NA	NA	NA	NA	FALSE	NA	rs200407453
1	3417545	A	G	0.00385	0.00414	-0.0544	0.0699	0.436	0.611	NA	NA	0.00367	NA	0.00385	NA	NA	NA	0.00314	NA	0.00416	NA	NA	NA	0.202	NA	-0.0593	NA	NA	NA	0.509	NA	0.0705	NA	NA	NA	0.691	NA	0.4	NA	NA	NA	FALSE	NA	FALSE	NA	rs41303857
1	3418399	G	A	0.0283	0.0246	0.142	0.244	0.562	1	0.0283	NA	NA	NA	NA	NA	0.0246	NA	NA	NA	NA	NA	0.142	NA	NA	NA	NA	NA	0.244	NA	NA	NA	NA	NA	0.562	NA	NA	NA	NA	NA	FALSE	NA	NA	NA	NA	NA	rs61735149
1	3418462	C	T	0.0505	0.0439	0.144	0.195	0.461	1	0.0505	NA	NA	NA	2.65e-05	NA	0.0439	NA	NA	NA	3.67e-05	NA	0.144	NA	NA	NA	-0.576	NA	0.195	NA	NA	NA	1.22	NA	0.461	NA	NA	NA	0.637	NA	FALSE	NA	NA	NA	TRUE	NA	rs79376840
1	3421897	A	G	0.195	0.197	-0.0189	0.0102	0.064	0.892	0.422	0.275	0.158	0.27	0.192	0.162	0.424	0.24	0.162	0.259	0.193	0.168	-0.00401	0.246	-0.0241	-0.024	-0.0199	0.0638	0.0769	0.224	0.0618	0.172	0.0105	0.177	0.959	0.272	0.696	0.889	0.0581	0.718	FALSE	FALSE	FALSE	FALSE	FALSE	FALSE	rs2821008
1	3424388	G	A	0.0518	0.0512	0.0095	0.0183	0.605	0.606	0.104	0.058	0.0215	0.0388	0.0517	0.0399	0.109	0.0495	0.0204	0.038	0.051	0.0559	-0.0829	0.0855	0.0767	0.373	0.012	-0.386	0.118	0.438	0.159	0.439	0.0188	0.273	0.484	0.845	0.63	0.395	0.524	0.158	FALSE	FALSE	FALSE	FALSE	FALSE	FALSE	rs947345
1	3428608	G	A	0.146	0.145	0.0149	0.0115	0.197	0.699	0.35	0.145	0.139	0.403	0.141	0.172	0.336	0.165	0.129	0.393	0.14	0.183	0.0644	-0.233	0.096	0.0665	0.0115	-0.013	0.0801	0.264	0.0658	0.154	0.0119	0.165	0.421	0.378	0.145	0.665	0.336	0.937	FALSE	FALSE	FALSE	FALSE	FALSE	FALSE	rs11585362
1	3432025	C	T	0.05	0.0389	0.288	0.196	0.143	1	0.05	NA	NA	NA	NA	NA	0.0389	NA	NA	NA	NA	NA	0.288	NA	NA	NA	NA	NA	0.196	NA	NA	NA	NA	NA	0.143	NA	NA	NA	NA	NA	FALSE	NA	NA	NA	NA	NA	rs12090611
1	3440753	G	A	0.0082	0.00847	-0.0457	0.0443	0.302	0.747	0	0.00725	0.0091	NA	0.00818	0.00307	0.00104	0.011	0.00834	NA	0.00847	0.0119	-1.13	-0.182	0.0298	NA	-0.0484	-0.873	1.09	1.01	0.238	NA	0.0451	0.547	0.303	0.857	0.9	NA	0.283	0.11	TRUE	TRUE	FALSE	NA	FALSE	TRUE	rs41307039
1	3496479	T	C	0.916	0.913	0.0225	0.0144	0.119	0.761	0.884	0.891	0.891	0.777	0.918	0.896	0.863	0.89	0.883	0.727	0.916	0.899	0.16	-0.183	0.0391	0.0272	0.0204	-0.138	0.11	0.332	0.0693	0.181	0.015	0.211	0.146	0.582	0.572	0.881	0.175	0.512	FALSE	FALSE	FALSE	FALSE	FALSE	FALSE	rs2794340
1	3511934	A	G	0.147	0.147	0.00225	0.0114	0.844	0.475	0.21	0.181	0.201	0.316	0.143	0.199	0.222	0.168	0.196	0.327	0.144	0.163	-0.0595	0.239	0.0539	0.0529	-0.000978	0.245	0.0893	0.257	0.0562	0.164	0.0118	0.164	0.505	0.352	0.338	0.747	0.934	0.135	FALSE	FALSE	FALSE	FALSE	FALSE	FALSE	rs7513275
1	3519162	G	A	0.0829	0.0757	0.0669	0.144	0.643	1	0.0829	NA	NA	NA	2.3e-05	NA	0.0757	NA	NA	NA	2.3e-05	NA	0.0669	NA	NA	NA	0.127	NA	0.144	NA	NA	NA	1.31	NA	0.643	NA	NA	NA	0.923	NA	FALSE	NA	NA	NA	TRUE	NA	rs61737345
1	3544083	C	T	0.0023	0.00247	-0.075	0.0837	0.37	1	NA	NA	NA	NA	0.0023	NA	NA	NA	NA	NA	0.00247	NA	NA	NA	NA	NA	-0.075	NA	NA	NA	NA	NA	0.0837	NA	NA	NA	NA	NA	0.37	NA	NA	NA	NA	NA	FALSE	NA	rs151278945
1	3548198	C	T	0.00205	0.00201	0.0246	0.111	0.824	0.398	0.112	2.84e-05	0.000437	NA	0.000234	0.0236	0.104	0.0118	0.00022	NA	0.000292	0.0318	0.109	-1.3	1.39	NA	-0.27	-0.11	0.128	1.38	1.8	NA	0.258	0.421	0.393	0.345	0.44	NA	0.296	0.794	FALSE	TRUE	TRUE	NA	FALSE	FALSE	rs16823940
1	3548832	G	C	0.0572	0.0578	-0.0203	0.0172	0.239	0.478	0.0263	0.109	0.0651	0.0146	0.0572	0.092	0.0291	0.106	0.0686	0.00691	0.0579	0.0647	-0.161	0.0978	-0.0729	0.217	-0.0197	0.356	0.217	0.316	0.0878	0.74	0.0177	0.234	0.457	0.757	0.406	0.77	0.265	0.129	FALSE	FALSE	FALSE	TRUE	FALSE	FALSE	rs2760320
1	3550009	G	A	0.0334	0.0158	1.18	0.601	0.0494	1	0.000368	NA	0.000637	0.0334	NA	NA	0.00199	NA	0.00165	0.0158	NA	NA	-1.64	NA	-1.01	1.18	NA	NA	1.22	NA	0.683	0.601	NA	NA	0.178	NA	0.138	0.0494	NA	NA	TRUE	NA	TRUE	FALSE	NA	NA	rs115630424
1	3607495	G	A	0.00172	0.0019	-0.107	0.0996	0.283	1	NA	NA	NA	NA	0.00172	NA	NA	NA	NA	NA	0.0019	NA	NA	NA	NA	NA	-0.107	NA	NA	NA	NA	NA	0.0996	NA	NA	NA	NA	NA	0.283	NA	NA	NA	NA	NA	FALSE	NA	rs529993389
1	3624206	C	A	0.00836	0.00598	0.694	0.564	0.218	1	0.00836	NA	NA	NA	NA	NA	0.00598	NA	NA	NA	NA	NA	0.694	NA	NA	NA	NA	NA	0.564	NA	NA	NA	NA	NA	0.218	NA	NA	NA	NA	NA	FALSE	NA	NA	NA	NA	NA	rs145204413
1	3649608	A	G	0.00151	0.0014	0.0934	0.11	0.396	0	NA	NA	NA	NA	0.00151	NA	NA	NA	NA	NA	0.0014	NA	NA	NA	NA	NA	0.0934	NA	NA	NA	NA	NA	0.11	NA	NA	NA	NA	NA	0.396	NA	NA	NA	NA	NA	FALSE	NA	rs113253012
1	3669172	C	T	0.0684	0.0692	-0.0118	0.0158	0.454	0.746	0.05	0.087	0.131	0.0485	0.0673	0.107	0.0471	0.0654	0.133	0.0518	0.068	0.133	0.0716	0.412	-0.0084	0.272	-0.0129	-0.177	0.177	0.39	0.066	0.376	0.0164	0.195	0.686	0.29	0.899	0.469	0.433	0.364	FALSE	FALSE	FALSE	FALSE	FALSE	FALSE	rs41315312
1	3669205	C	G	0.353	0.351	0.0121	0.00843	0.15	0.256	0.414	0.493	0.418	0.345	0.35	0.457	0.392	0.421	0.402	0.294	0.349	0.474	0.0784	0.299	0.084	0.154	0.00772	-0.00165	0.0772	0.19	0.0454	0.162	0.00868	0.126	0.31	0.116	0.064	0.342	0.373	0.99	FALSE	FALSE	FALSE	FALSE	FALSE	FALSE	rs10910021
1	3669356	G	A	0.0118	0.0121	-0.0129	0.0376	0.731	0.329	0	NA	0.00546	NA	0.0119	NA	0.000803	NA	0.0044	NA	0.0122	NA	-1.19	NA	0.313	NA	-0.0171	NA	1.2	NA	0.336	NA	0.0378	NA	0.321	NA	0.352	NA	0.652	NA	TRUE	NA	FALSE	NA	FALSE	NA	rs76597070
1	3670691	A	G	0.00107	0.00108	-0.00421	0.136	0.975	0.285	0.045	NA	NA	NA	0.000319	0.0153	0.0427	NA	NA	NA	0.000389	0.0101	-0.017	NA	NA	NA	-0.096	1.02	0.179	NA	NA	NA	0.221	0.67	0.924	NA	NA	NA	0.664	0.128	FALSE	NA	NA	NA	FALSE	FALSE	rs75854782
1	3677933	T	C	0.383	0.382	0.00672	0.0083	0.418	0.611	0.649	0.515	0.439	0.34	0.377	0.522	0.655	0.477	0.424	0.287	0.377	0.54	-0.0253	0.257	0.0485	0.141	0.00459	0.0408	0.0792	0.189	0.0452	0.164	0.00853	0.129	0.749	0.173	0.284	0.389	0.591	0.752	FALSE	FALSE	FALSE	FALSE	FALSE	FALSE	rs1181883
1	3677983	C	T	0.0181	0.0154	0.169	0.316	0.594	1	0.0181	NA	NA	NA	NA	NA	0.0154	NA	NA	NA	NA	NA	0.169	NA	NA	NA	NA	NA	0.316	NA	NA	NA	NA	NA	0.594	NA	NA	NA	NA	NA	FALSE	NA	NA	NA	NA	NA	rs143408613
1	3679203	C	T	0.0518	0.0519	-0.0763	0.169	0.651	1	0.0518	NA	NA	NA	2.95e-05	NA	0.0519	NA	NA	NA	4.81e-05	NA	-0.0763	NA	NA	NA	-0.576	NA	0.169	NA	NA	NA	0.745	NA	0.651	NA	NA	NA	0.439	NA	FALSE	NA	NA	NA	TRUE	NA	rs75571263
1	3679775	C	T	0.227	0.223	0.0269	0.0097	0.00564	0.118	0.148	0.29	0.186	0.0146	0.229	0.245	0.119	0.236	0.167	0.0177	0.226	0.238	0.25	0.277	0.109	-0.708	0.0223	0.0366	0.114	0.219	0.0588	0.563	0.00991	0.145	0.0279	0.204	0.063	0.209	0.0246	0.801	FALSE	FALSE	FALSE	TRUE	FALSE	FALSE	rs10910024
1	3679783	T	C	0.0069	0.00734	-0.0642	0.0519	0.216	0.716	0.087	0.0133	0.00485	NA	0.00563	0.021	0.0847	0.0129	0.00432	NA	0.00609	0.032	0.0401	0.0241	0.21	NA	-0.0825	-0.264	0.146	0.929	0.379	NA	0.0566	0.428	0.784	0.979	0.579	NA	0.145	0.538	FALSE	TRUE	FALSE	NA	FALSE	FALSE	rs76416341
1	3679886	C	T	0.00469	0.00519	-0.0787	0.0739	0.287	0.269	0.228	0.0217	0.000728	NA	0.000969	0.0583	0.253	0.033	0.0006	NA	0.00105	0.0643	-0.157	-0.294	-0.237	NA	0.00888	0.292	0.0932	0.618	0.774	NA	0.133	0.303	0.0923	0.635	0.76	NA	0.947	0.336	FALSE	TRUE	TRUE	NA	FALSE	FALSE	rs11806371
1	3680345	C	T	0.00572	0.00563	0.0123	0.0551	0.824	1	NA	NA	0.00146	NA	0.00572	NA	NA	NA	0.001	NA	0.00563	NA	NA	NA	0.242	NA	0.0123	NA	NA	NA	0.621	NA	0.0551	NA	NA	NA	0.697	NA	0.824	NA	NA	NA	TRUE	NA	FALSE	NA	rs144028564
1	3683159	A	C	0.00237	0.00241	-0.0296	0.0769	0.7	0.26	NA	NA	0.0313	NA	0.00163	0.0368	NA	NA	0.0341	NA	0.00166	0.0234	NA	NA	-0.162	NA	0.0363	0.353	NA	NA	0.121	NA	0.104	0.365	NA	NA	0.181	NA	0.726	0.334	NA	NA	FALSE	NA	FALSE	FALSE	rs144089943
1	3683914	T	A	0.0011	0.00106	0.0947	0.147	0.518	0.868	NA	0.00753	0.0116	0.0936	0.000281	NA	NA	0.019	0.0111	0.0962	0.000236	NA	NA	-0.921	0.0212	0.1	0.213	NA	NA	0.637	0.22	0.271	0.285	NA	NA	0.148	0.923	0.713	0.456	NA	NA	TRUE	FALSE	FALSE	FALSE	NA	rs2275839
1	3688053	T	G	0.0194	0.0191	0.0409	0.295	0.889	1	0.0194	NA	NA	NA	NA	NA	0.0191	NA	NA	NA	NA	NA	0.0409	NA	NA	NA	NA	NA	0.295	NA	NA	NA	NA	NA	0.889	NA	NA	NA	NA	NA	FALSE	NA	NA	NA	NA	NA	rs79789173
1	3691997	AGTCAGCCTAGGGGCTGT	A	0.0132	0.0132	0.0149	0.0379	0.694	0.284	0.0119	NA	0.00439	NA	0.0134	0.0165	0.00955	NA	0.00379	NA	0.0134	0.0129	0.463	NA	0.585	NA	0.00579	0.822	0.497	NA	0.457	NA	0.0382	0.689	0.352	NA	0.201	NA	0.88	0.233	FALSE	NA	FALSE	NA	FALSE	FALSE	rs566629828
1	3697663	C	T	0.0249	0.025	-0.00973	0.0258	0.705	0.768	0.0025	0.029	0.051	0.00485	0.0243	0.0307	0.00169	0.022	0.052	0.0023	0.0245	0.0269	0.227	0.105	-0.0961	1.35	-0.00451	0.19	0.825	0.633	0.0979	1.57	0.0268	0.373	0.784	0.868	0.326	0.391	0.866	0.61	TRUE	FALSE	FALSE	TRUE	FALSE	FALSE	rs11547615
1	3703589	C	T	0.00569	0.00613	-0.0615	0.0537	0.252	1	NA	NA	0	NA	0.00569	NA	NA	NA	0.000467	NA	0.00613	NA	NA	NA	-1.16	NA	-0.0615	NA	NA	NA	1.46	NA	0.0537	NA	NA	NA	0.427	NA	0.252	NA	NA	NA	TRUE	NA	FALSE	NA	rs138729139
1	3713027	G	A	0.00117	0.0011	0.0494	0.14	0.723	0.806	NA	0.00725	0.0109	0.107	0.000279	NA	NA	0.0187	0.0109	0.1	0.000249	NA	NA	-0.911	-0.0341	0.189	0.0362	NA	NA	0.637	0.216	0.265	0.253	NA	NA	0.153	0.875	0.474	0.886	NA	NA	TRUE	FALSE	FALSE	FALSE	NA	rs117033631
1	3745870	C	T	0.0171	0.0118	0.475	0.355	0.181	1	0.0171	NA	NA	NA	NA	NA	0.0118	NA	NA	NA	NA	NA	0.475	NA	NA	NA	NA	NA	0.355	NA	NA	NA	NA	NA	0.181	NA	NA	NA	NA	NA	FALSE	NA	NA	NA	NA	NA	rs139181137
1	3745924	G	A	0.0534	0.0529	0.0144	0.0182	0.429	0.508	0.105	0.123	0.264	0.539	0.0448	0.0706	0.099	0.0989	0.263	0.479	0.0448	0.0839	0.0371	0.362	0.0203	0.23	0.00989	-0.227	0.124	0.328	0.0512	0.155	0.02	0.226	0.765	0.27	0.691	0.137	0.621	0.316	FALSE	FALSE	FALSE	FALSE	FALSE	FALSE	rs2275831
1	3746432	G	A	0.005	0.00534	-0.0641	0.0572	0.262	1	NA	NA	0.000728	NA	0.005	NA	NA	NA	0.00133	NA	0.00534	NA	NA	NA	-0.623	NA	-0.0641	NA	NA	NA	0.624	NA	0.0572	NA	NA	NA	0.318	NA	0.262	NA	NA	NA	TRUE	NA	FALSE	NA	rs148465057
1	3753136	A	T	0.432	0.432	0.00713	0.00818	0.383	0.088	0.0538	0.428	0.323	0.286	0.441	0.316	0.0661	0.447	0.31	0.336	0.441	0.334	-0.253	-0.207	0.0702	-0.198	0.0077	-0.18	0.153	0.194	0.0478	0.158	0.00835	0.131	0.0982	0.286	0.142	0.212	0.356	0.168	FALSE	FALSE	FALSE	FALSE	FALSE	FALSE	rs2275824
1	3753207	T	C	0.00165	0.00175	-0.0727	0.099	0.463	0	NA	NA	NA	NA	0.00165	NA	NA	NA	NA	NA	0.00175	NA	NA	NA	NA	NA	-0.0727	NA	NA	NA	NA	NA	0.099	NA	NA	NA	NA	NA	0.463	NA	NA	NA	NA	NA	FALSE	NA	rs145728798
1	3761485	T	A	0.025	0.0248	0.0439	0.242	0.856	1	0.025	NA	NA	NA	2.65e-05	NA	0.0248	NA	NA	NA	2.24e-05	NA	0.0439	NA	NA	NA	0.808	NA	0.242	NA	NA	NA	1.02	NA	0.856	NA	NA	NA	0.426	NA	FALSE	NA	NA	NA	TRUE	NA	rs61745578
1	3764049	A	G	0.00882	0.0155	-0.499	0.331	0.132	1	0.00882	NA	NA	NA	NA	NA	0.0155	NA	NA	NA	NA	NA	-0.499	NA	NA	NA	NA	NA	0.331	NA	NA	NA	NA	NA	0.132	NA	NA	NA	NA	NA	FALSE	NA	NA	NA	NA	NA	rs76925798
1	3782525	G	A	0.0221	0.0213	0.0574	0.273	0.833	0	0.0221	NA	NA	NA	2.55e-05	NA	0.0213	NA	NA	NA	4.13e-05	NA	0.0574	NA	NA	NA	-0.881	NA	0.273	NA	NA	NA	1.03	NA	0.833	NA	NA	NA	0.391	NA	FALSE	NA	NA	NA	TRUE	NA	rs145965678
1	3786245	G	A	0.103	0.101	0.00999	0.0133	0.454	0.299	0.0988	0.058	0.115	0.252	0.102	0.0644	0.0975	0.0995	0.108	0.223	0.101	0.0559	-0.00061	-0.525	0.0858	0.26	0.00651	0.127	0.124	0.321	0.0709	0.181	0.0137	0.272	0.996	0.102	0.226	0.151	0.636	0.64	FALSE	FALSE	FALSE	FALSE	FALSE	FALSE	rs12738235
1	3789061	T	C	0.00125	0.00119	0.0507	0.119	0.67	1	NA	NA	NA	NA	0.00125	NA	NA	NA	NA	NA	0.00119	NA	NA	NA	NA	NA	0.0507	NA	NA	NA	NA	NA	0.119	NA	NA	NA	NA	NA	0.67	NA	NA	NA	NA	NA	FALSE	NA	rs150541762
1	3807258	G	C	0.00148	0.00143	0.143	0.124	0.25	0.758	NA	0.0435	0.0178	0.136	0.000173	NA	NA	0.0506	0.0147	0.141	0.000131	NA	NA	0.0337	0.22	-0.025	0.347	NA	NA	0.514	0.179	0.215	0.354	NA	NA	0.948	0.218	0.907	0.326	NA	NA	FALSE	FALSE	FALSE	FALSE	NA	rs12036962
1	3807312	C	T	0.00145	0.00137	0.0834	0.112	0.457	1	NA	NA	NA	NA	0.00145	NA	NA	NA	NA	NA	0.00137	NA	NA	NA	NA	NA	0.0834	NA	NA	NA	NA	NA	0.112	NA	NA	NA	NA	NA	0.457	NA	NA	NA	NA	NA	FALSE	NA	rs145371506
1	3807359	C	T	0.00166	0.00175	-0.096	0.0978	0.326	1	NA	NA	NA	NA	0.00166	NA	NA	NA	NA	NA	0.00175	NA	NA	NA	NA	NA	-0.096	NA	NA	NA	NA	NA	0.0978	NA	NA	NA	NA	NA	0.326	NA	NA	NA	NA	NA	FALSE	NA	rs41315256
1	3807450	C	A	0.00147	0.00141	0.153	0.125	0.223	0.72	NA	0.0435	0.0178	0.136	0.00016	NA	NA	0.0505	0.0145	0.141	0.000122	NA	NA	0.033	0.244	-0.0267	0.366	NA	NA	0.515	0.18	0.215	0.37	NA	NA	0.949	0.176	0.901	0.322	NA	NA	FALSE	FALSE	FALSE	FALSE	NA	rs10909820
1	3807507	A	C	0.00629	0.00348	0.549	0.584	0.347	1	0.00629	NA	NA	NA	NA	NA	0.00348	NA	NA	NA	NA	NA	0.549	NA	NA	NA	NA	NA	0.584	NA	NA	NA	NA	NA	0.347	NA	NA	NA	NA	NA	FALSE	NA	NA	NA	NA	NA	rs140955464
1	3807590	C	T	0.004	0.00404	-0.021	0.065	0.747	0	NA	NA	NA	NA	0.004	NA	NA	NA	NA	NA	0.00404	NA	NA	NA	NA	NA	-0.021	NA	NA	NA	NA	NA	0.065	NA	NA	NA	NA	NA	0.747	NA	NA	NA	NA	NA	FALSE	NA	rs111405753
1	3807593	G	C	0.99	0.99	0.0504	0.0401	0.209	0.735	0.999	1	0.998	1	0.99	1	1	0.995	0.998	1	0.989	0.996	-2.47	1.18	0.19	1.04	0.0491	1.23	1.89	1.38	0.415	8.07	0.0402	1.18	0.191	0.393	0.647	0.898	0.223	0.3	TRUE	TRUE	FALSE	TRUE	FALSE	TRUE	rs4274008
1	4772585	A	G	0.0126	0.0134	-0.0956	0.325	0.769	1	0.0126	NA	NA	NA	NA	NA	0.0134	NA	NA	NA	NA	NA	-0.0956	NA	NA	NA	NA	NA	0.325	NA	NA	NA	NA	NA	0.769	NA	NA	NA	NA	NA	FALSE	NA	NA	NA	NA	NA	rs141981296
1	4772717	G	A	0.655	0.655	-0.000139	0.00855	0.987	0.0908	0.186	0.573	0.479	0.345	0.668	0.623	0.186	0.497	0.456	0.279	0.669	0.597	-0.0118	0.304	0.0956	0.237	-0.00524	0.046	0.0963	0.196	0.0446	0.168	0.00879	0.132	0.903	0.12	0.032	0.159	0.551	0.727	FALSE	FALSE	FALSE	FALSE	FALSE	FALSE	rs242056
1	5923369	C	T	0.0138	0.0114	0.171	0.346	0.621	0	0.0138	NA	NA	NA	NA	NA	0.0114	NA	NA	NA	NA	NA	0.171	NA	NA	NA	NA	NA	0.346	NA	NA	NA	NA	NA	0.621	NA	NA	NA	NA	NA	FALSE	NA	NA	NA	NA	NA	rs115910810
1	5923427	A	T	0.00381	0.00348	0.118	0.07	0.0931	0	NA	NA	0.000728	NA	0.00381	NA	NA	NA	0.000934	NA	0.00348	NA	NA	NA	-0.306	NA	0.118	NA	NA	NA	0.651	NA	0.07	NA	NA	NA	0.638	NA	0.0931	NA	NA	NA	TRUE	NA	FALSE	NA	rs35641267
1	5925304	G	A	0.0238	0.0238	0.0221	0.246	0.928	1	0.0238	NA	NA	NA	0	NA	0.0238	NA	NA	NA	5.37e-05	NA	0.0221	NA	NA	NA	-1.25	NA	0.246	NA	NA	NA	0.651	NA	0.928	NA	NA	NA	0.0554	NA	FALSE	NA	NA	NA	TRUE	NA	rs144624477
1	5926503	G	A	0.0023	0.00232	0.0303	0.0872	0.728	1	NA	NA	NA	NA	0.0023	NA	NA	NA	NA	NA	0.00232	NA	NA	NA	NA	NA	0.0303	NA	NA	NA	NA	NA	0.0872	NA	NA	NA	NA	NA	0.728	NA	NA	NA	NA	NA	FALSE	NA	rs139022622
1	5927169	G	A	0.0167	0.0167	0.0124	0.0319	0.698	0.664	0.0025	0.0145	0.00546	NA	0.017	0.0153	0.00241	0.0137	0.0064	NA	0.017	0.0164	0.292	0.458	-0.162	NA	0.0163	-0.267	0.836	0.91	0.278	NA	0.0322	0.436	0.727	0.615	0.559	NA	0.614	0.54	TRUE	TRUE	FALSE	NA	FALSE	FALSE	rs113445782
1	5927818	G	A	0.00745	0.0054	0.704	0.322	0.0289	1	NA	NA	0.00745	NA	3.1e-05	NA	NA	NA	0.0054	NA	1.77e-05	NA	NA	NA	0.704	NA	1.73	NA	NA	NA	0.322	NA	1.49	NA	NA	NA	0.0289	NA	0.247	NA	NA	NA	FALSE	NA	TRUE	NA	rs560329867
1	5927943	G	A	0.00729	0.00753	-0.0522	0.0477	0.274	1	NA	NA	0	NA	0.00729	NA	NA	NA	0.0012	NA	0.00753	NA	NA	NA	-1.32	NA	-0.0522	NA	NA	NA	0.694	NA	0.0477	NA	NA	NA	0.0575	NA	0.274	NA	NA	NA	TRUE	NA	FALSE	NA	rs139767853
1	5933335	C	T	0.00127	0.00128	0.0428	0.117	0.716	0	NA	NA	NA	NA	0.00127	NA	NA	NA	NA	NA	0.00128	NA	NA	NA	NA	NA	0.0428	NA	NA	NA	NA	NA	0.117	NA	NA	NA	NA	NA	0.716	NA	NA	NA	NA	NA	FALSE	NA	rs41280798
1	5935048	G	A	0.00292	0.00325	0.169	0.433	0.697	0	NA	NA	0.00292	NA	NA	NA	NA	NA	0.00325	NA	NA	NA	NA	NA	0.169	NA	NA	NA	NA	NA	0.433	NA	NA	NA	NA	NA	0.697	NA	NA	NA	NA	NA	FALSE	NA	NA	NA	rs569364202
1	5935064	T	C	0.00548	0.00483	0.155	0.0593	0.00893	0	NA	NA	NA	NA	0.00548	NA	NA	NA	NA	NA	0.00483	NA	NA	NA	NA	NA	0.155	NA	NA	NA	NA	NA	0.0593	NA	NA	NA	NA	NA	0.00893	NA	NA	NA	NA	NA	FALSE	NA	rs187947581
1	5935096	C	T	0.00445	0.00447	0.00733	0.0623	0.906	1	NA	NA	0.000728	NA	0.00445	NA	NA	NA	0.001	NA	0.00447	NA	NA	NA	-0.0763	NA	0.00733	NA	NA	NA	0.711	NA	0.0623	NA	NA	NA	0.915	NA	0.906	NA	NA	NA	TRUE	NA	FALSE	NA	rs183885357
1	5935162	A	T	0.831	0.831	-0.00362	0.0111	0.745	0.0168	0.899	0.868	0.863	0.817	0.829	0.851	0.907	0.829	0.851	0.845	0.83	0.815	-0.0739	0.447	0.119	-0.443	-0.00789	0.359	0.133	0.271	0.0691	0.253	0.0113	0.172	0.579	0.0984	0.0855	0.0799	0.486	0.0366	FALSE	FALSE	FALSE	FALSE	FALSE	FALSE	rs1287637
1	5937158	C	T	0.0171	0.0166	0.00464	0.294	0.987	1	0.0171	NA	NA	NA	NA	NA	0.0166	NA	NA	NA	NA	NA	0.00464	NA	NA	NA	NA	NA	0.294	NA	NA	NA	NA	NA	0.987	NA	NA	NA	NA	NA	FALSE	NA	NA	NA	NA	NA	rs184961418
1	5940243	G	A	0.0261	0.0253	0.0234	0.0258	0.365	0.268	0.0025	0.0217	0.00619	NA	0.0266	0.0123	0.00161	0.00879	0.00554	NA	0.0258	0.00734	0.523	0.92	-0.0262	NA	0.0224	1.3	0.911	0.891	0.283	NA	0.0259	0.792	0.565	0.302	0.926	NA	0.387	0.101	TRUE	TRUE	FALSE	NA	FALSE	FALSE	rs17472401
1	5940266	C	T	0.00769	0.00627	0.178	0.454	0.695	0	0.00769	NA	NA	NA	NA	NA	0.00627	NA	NA	NA	NA	NA	0.178	NA	NA	NA	NA	NA	0.454	NA	NA	NA	NA	NA	0.695	NA	NA	NA	NA	NA	FALSE	NA	NA	NA	NA	NA	rs147588666
1	5950939	C	T	0.0119	0.00817	0.379	0.255	0.137	0.466	0.0243	NA	0.00259	NA	NA	NA	0.0152	NA	0.00294	NA	NA	NA	0.474	NA	0.0141	NA	NA	NA	0.287	NA	0.562	NA	NA	NA	0.098	NA	0.98	NA	NA	NA	FALSE	NA	FALSE	NA	NA	NA	rs149244006
1	5950975	C	T	0.0156	0.0143	0.102	0.32	0.751	1	0.0156	NA	NA	NA	1.41e-06	NA	0.0143	NA	NA	NA	2.67e-05	NA	0.102	NA	NA	NA	-1.29	NA	0.32	NA	NA	NA	1.06	NA	0.751	NA	NA	NA	0.223	NA	FALSE	NA	NA	NA	TRUE	NA	rs148424288
1	5951013	C	T	0.0311	0.0316	-0.0152	0.0233	0.515	0.619	0.00375	0.0435	0.024	NA	0.0312	0.0184	0.00257	0.0203	0.0236	NA	0.0318	0.0168	0.308	0.736	0.0192	NA	-0.0176	0.122	0.694	0.588	0.146	NA	0.0237	0.479	0.657	0.211	0.895	NA	0.456	0.799	TRUE	FALSE	FALSE	NA	FALSE	FALSE	rs34248917
1	5964791	G	A	0.00291	0.00321	0.151	0.434	0.728	1	NA	NA	0.00291	NA	NA	NA	NA	NA	0.00321	NA	NA	NA	NA	NA	0.151	NA	NA	NA	NA	NA	0.434	NA	NA	NA	NA	NA	0.728	NA	NA	NA	NA	NA	FALSE	NA	NA	NA	rs547495754
1	5965455	C	T	0.0123	0.0123	0.00359	0.0369	0.923	0.0667	0.00125	0.029	0.00328	NA	0.0125	0.0153	0.000964	0.00934	0.00287	NA	0.0124	0.0315	-0.128	1.55	0.194	NA	0.00656	-0.698	1.01	0.87	0.401	NA	0.0373	0.362	0.899	0.0741	0.629	NA	0.861	0.0536	TRUE	FALSE	FALSE	NA	FALSE	FALSE	rs571655
1	5965750	G	C	0.00989	0.0124	-0.3	0.35	0.392	1	0.00989	NA	NA	NA	NA	NA	0.0124	NA	NA	NA	NA	NA	-0.3	NA	NA	NA	NA	NA	0.35	NA	NA	NA	NA	NA	0.392	NA	NA	NA	NA	NA	FALSE	NA	NA	NA	NA	NA	rs113413307
1	5965824	G	C	0.00296	0.00282	0.0703	0.0852	0.409	0.661	0.116	0	0.000364	NA	0.00108	0.0276	0.11	0.0181	0.000267	NA	0.00104	0.0252	0.0411	-1.32	0.209	NA	0.071	0.44	0.118	0.744	1.3	NA	0.13	0.422	0.726	0.0761	0.873	NA	0.583	0.298	FALSE	TRUE	TRUE	NA	FALSE	FALSE	rs12093500
1	6027365	C	T	0.00742	0.00946	-0.273	0.396	0.492	0	0.00742	NA	NA	NA	NA	NA	0.00946	NA	NA	NA	NA	NA	-0.273	NA	NA	NA	NA	NA	0.396	NA	NA	NA	NA	NA	0.492	NA	NA	NA	NA	NA	FALSE	NA	NA	NA	NA	NA	rs113765431
1	6046264	G	A	0.0273	0.0269	0.0262	0.025	0.297	0.722	0.105	0.029	0.0357	NA	0.0258	0.0399	0.101	0.0198	0.0328	NA	0.0256	0.0406	0.0845	0.723	0.115	NA	0.0176	0.203	0.124	0.71	0.125	NA	0.0262	0.335	0.496	0.308	0.359	NA	0.502	0.545	FALSE	FALSE	FALSE	NA	FALSE	FALSE	rs12142270
1	6111610	C	T	0.00829	0.00919	-0.0841	0.415	0.839	1	0.00829	NA	NA	NA	NA	NA	0.00919	NA	NA	NA	NA	NA	-0.0841	NA	NA	NA	NA	NA	0.415	NA	NA	NA	NA	NA	0.839	NA	NA	NA	NA	NA	FALSE	NA	NA	NA	NA	NA	rs147130504
1	6111721	C	T	0.00391	0.00363	0.0836	0.0672	0.213	0.597	NA	NA	0.0051	NA	0.00389	NA	NA	NA	0.0054	NA	0.00359	NA	NA	NA	-0.0737	NA	0.0916	NA	NA	NA	0.305	NA	0.0689	NA	NA	NA	0.809	NA	0.183	NA	NA	NA	FALSE	NA	FALSE	NA	rs202153711
1	6111757	G	A	0.043	0.0427	0.0103	0.0202	0.611	0.243	0.00375	0.0217	0.00764	NA	0.0437	0.0337	0.0037	0.0407	0.00827	NA	0.0435	0.0206	-0.184	-0.613	-0.025	NA	0.00886	0.716	0.573	0.487	0.25	NA	0.0203	0.421	0.748	0.208	0.92	NA	0.662	0.0894	TRUE	TRUE	FALSE	NA	FALSE	FALSE	rs11589347
1	6181215	C	T	0.00784	0.00867	-0.13	0.422	0.758	1	0.00784	NA	NA	NA	NA	NA	0.00867	NA	NA	NA	NA	NA	-0.13	NA	NA	NA	NA	NA	0.422	NA	NA	NA	NA	NA	0.758	NA	NA	NA	NA	NA	FALSE	NA	NA	NA	NA	NA	rs147417867
1	6181605	C	A	0.00187	0.00179	0.0457	0.0985	0.643	0.993	NA	NA	0.00306	NA	0.00185	NA	NA	NA	0.00321	NA	0.00176	NA	NA	NA	0.0502	NA	0.0455	NA	NA	NA	0.495	NA	0.101	NA	NA	NA	0.919	NA	0.651	NA	NA	NA	FALSE	NA	FALSE	NA	rs138962606
1	6184092	A	G	0.562	0.561	0.00881	0.00814	0.279	0.122	0.593	0.645	0.778	0.985	0.553	0.629	0.574	0.586	0.777	0.97	0.553	0.602	0.0612	0.332	0.0332	1.05	0.00663	0.00809	0.0762	0.188	0.0531	0.466	0.00831	0.129	0.422	0.0768	0.532	0.0246	0.425	0.95	FALSE	FALSE	FALSE	FALSE	FALSE	FALSE	rs2843493
1	6215713	G	A	0.00182	0.00175	0.0519	0.098	0.597	1	NA	NA	0.000364	NA	0.00182	NA	NA	NA	0.0008	NA	0.00175	NA	NA	NA	-0.703	NA	0.0519	NA	NA	NA	0.81	NA	0.098	NA	NA	NA	0.386	NA	0.597	NA	NA	NA	TRUE	NA	FALSE	NA	rs150062924
1	6267531	C	T	0.0286	0.0289	-0.0203	0.0249	0.415	0.667	0.184	0.0217	0.00764	0.00971	0.0264	0.0736	0.178	0.0506	0.0082	0.00806	0.0268	0.0696	0.0714	-0.562	-0.103	-0.0415	-0.0268	0.193	0.107	0.504	0.249	0.763	0.0258	0.263	0.504	0.265	0.679	0.957	0.3	0.463	FALSE	TRUE	FALSE	TRUE	FALSE	FALSE	rs12070387
1	6271178	C	T	0.00259	0.00255	-0.0219	0.0808	0.787	1	NA	NA	NA	NA	0.00259	NA	NA	NA	NA	NA	0.00255	NA	NA	NA	NA	NA	-0.0219	NA	NA	NA	NA	NA	0.0808	NA	NA	NA	NA	NA	0.787	NA	NA	NA	NA	NA	FALSE	NA	rs199848736
1	6272028	G	A	0.00152	0.00143	0.038	0.119	0.75	0.562	0.00614	NA	NA	NA	0.00144	NA	0.00421	NA	NA	NA	0.00139	NA	0.375	NA	NA	NA	0.0238	NA	0.593	NA	NA	NA	0.122	NA	0.527	NA	NA	NA	0.845	NA	FALSE	NA	NA	NA	FALSE	NA	rs141077855
1	6272065	G	C	0.00754	0.00689	0.211	0.483	0.662	0	0.00754	NA	NA	NA	NA	NA	0.00689	NA	NA	NA	NA	NA	0.211	NA	NA	NA	NA	NA	0.483	NA	NA	NA	NA	NA	0.662	NA	NA	NA	NA	NA	FALSE	NA	NA	NA	NA	NA	rs200190488
1	6272078	G	A	0.0464	0.0471	-0.0284	0.0194	0.142	0.201	0.385	0.029	0.075	0.068	0.0401	0.129	0.378	0.0797	0.0855	0.0518	0.0407	0.116	0.0429	-0.659	-0.115	0.0916	-0.0302	0.303	0.0773	0.403	0.0807	0.31	0.0209	0.203	0.579	0.103	0.153	0.767	0.148	0.135	FALSE	FALSE	FALSE	FALSE	FALSE	FALSE	rs12073329
1	6273206	C	T	0.0189	0.0189	0.0111	0.0299	0.711	0.747	0.00125	0.00725	0.0124	NA	0.019	0.0307	0.000964	0.0187	0.0113	NA	0.0191	0.0245	0.283	-0.871	0.0223	NA	0.00905	0.312	1.19	0.712	0.201	NA	0.0303	0.396	0.813	0.221	0.912	NA	0.765	0.431	TRUE	TRUE	FALSE	NA	FALSE	FALSE	rs55823245
1	6278414	A	G	0.352	0.349	0.0171	0.00848	0.0437	0.404	0.771	0.29	0.407	0.277	0.344	0.497	0.767	0.35	0.412	0.263	0.342	0.448	0.0415	-0.192	-0.0449	0.0845	0.0186	0.188	0.0897	0.207	0.0445	0.168	0.00872	0.124	0.644	0.355	0.313	0.615	0.0329	0.131	FALSE	FALSE	FALSE	FALSE	FALSE	FALSE	rs709209
1	6278425	G	A	0.0253	0.0165	0.614	0.304	0.0432	1	0.0253	NA	NA	NA	NA	NA	0.0165	NA	NA	NA	NA	NA	0.614	NA	NA	NA	NA	NA	0.304	NA	NA	NA	NA	NA	0.0432	NA	NA	NA	NA	NA	FALSE	NA	NA	NA	NA	NA	rs61746089
1	6279316	C	T	0.00235	0.00248	-0.0526	0.0836	0.53	0	NA	NA	NA	NA	0.00235	NA	NA	NA	NA	NA	0.00248	NA	NA	NA	NA	NA	-0.0526	NA	NA	NA	NA	NA	0.0836	NA	NA	NA	NA	NA	0.53	NA	NA	NA	NA	NA	FALSE	NA	rs200882245
1	6279370	G	C	0.273	0.269	0.0273	0.00907	0.00262	0.983	0.0325	0.21	0.301	0.18	0.277	0.267	0.0268	0.204	0.292	0.179	0.273	0.221	0.169	0.0817	0.0215	0.0403	0.0269	0.0967	0.23	0.238	0.0481	0.196	0.00928	0.141	0.462	0.731	0.655	0.837	0.00378	0.494	FALSE	FALSE	FALSE	FALSE	FALSE	FALSE	rs846111
1	6279383	G	C	0.0156	0.018	-0.122	0.306	0.691	0	0.0156	NA	NA	NA	NA	NA	0.018	NA	NA	NA	NA	NA	-0.122	NA	NA	NA	NA	NA	0.306	NA	NA	NA	NA	NA	0.691	NA	NA	NA	NA	NA	FALSE	NA	NA	NA	NA	NA	rs188551458
1	6293647	T	C	0.0047	0.00448	0.0272	0.0612	0.656	1	NA	NA	0.000728	NA	0.0047	NA	NA	NA	0.00107	NA	0.00448	NA	NA	NA	-0.593	NA	0.0272	NA	NA	NA	0.662	NA	0.0612	NA	NA	NA	0.37	NA	0.656	NA	NA	NA	TRUE	NA	FALSE	NA	rs41278924
1	6304454	A	G	0.0128	0.0123	0.0426	0.037	0.249	0.168	0.00125	0.0217	0.00473	NA	0.0129	NA	0.00458	0.0187	0.00534	NA	0.0124	NA	-0.789	0.226	-0.348	NA	0.0493	NA	0.576	0.71	0.286	NA	0.0373	NA	0.171	0.751	0.223	NA	0.186	NA	TRUE	TRUE	FALSE	NA	FALSE	NA	rs114198341
1	6305201	A	C	0.0124	0.0126	-0.0522	0.0357	0.143	0.502	0.095	0.00725	0.0571	0.0437	0.00989	0.0153	0.0939	0.017	0.0683	0.0263	0.01	0.0273	0.0185	-0.625	-0.165	0.2	-0.0344	-0.413	0.129	0.829	0.0896	0.388	0.0413	0.394	0.885	0.451	0.0651	0.606	0.404	0.295	FALSE	TRUE	FALSE	FALSE	FALSE	FALSE	rs188463518
1	6305292	C	A	0.668	0.669	-0.00512	0.00869	0.556	0.841	0.334	0.735	0.603	0.611	0.675	0.575	0.33	0.682	0.605	0.597	0.676	0.601	0.0119	0.222	0.0127	0.0611	-0.00612	-0.104	0.0842	0.215	0.0464	0.156	0.00894	0.131	0.888	0.303	0.784	0.695	0.494	0.429	FALSE	FALSE	FALSE	FALSE	FALSE	FALSE	rs61760836
1	6305557	A	G	0.0173	0.0152	0.0526	0.181	0.771	0.141	0.0339	NA	0.00485	NA	1.95e-05	NA	0.0276	NA	0.0059	NA	1.71e-05	NA	0.261	NA	-0.288	NA	1.16	NA	0.23	NA	0.294	NA	1.41	NA	0.255	NA	0.326	NA	0.411	NA	FALSE	NA	FALSE	NA	TRUE	NA	rs74925124
1	6309574	G	A	0.0437	0.0418	0.045	0.191	0.814	1	0.0437	NA	NA	NA	NA	NA	0.0418	NA	NA	NA	NA	NA	0.045	NA	NA	NA	NA	NA	0.191	NA	NA	NA	NA	NA	0.814	NA	NA	NA	NA	NA	FALSE	NA	NA	NA	NA	NA	rs575617658
1	6310562	C	G	0.009	0.00945	-0.0415	0.0431	0.335	1	0.00375	NA	0.000364	NA	0.009	NA	0.000723	NA	0.0004	NA	0.00945	NA	1.97	NA	0.149	NA	-0.0415	NA	1.02	NA	1.17	NA	0.0431	NA	0.0545	NA	0.899	NA	0.335	NA	TRUE	NA	TRUE	NA	FALSE	NA	rs142015102
1	6310624	C	T	0.0421	0.0518	-0.244	0.172	0.157	0	0.0421	NA	NA	NA	3.85e-05	0.00657	0.0518	NA	NA	NA	9.31e-05	0.00793	-0.244	NA	NA	NA	-0.694	0.118	0.172	NA	NA	NA	0.523	0.832	0.157	NA	NA	NA	0.185	0.887	FALSE	NA	NA	NA	TRUE	TRUE	rs111970052
1	6313887	C	T	0.00388	0.00532	-0.389	0.316	0.219	1	0.000211	NA	0.00388	NA	NA	NA	0.00108	NA	0.00532	NA	NA	NA	-1.62	NA	-0.389	NA	NA	NA	1.98	NA	0.316	NA	NA	NA	0.414	NA	0.219	NA	NA	NA	TRUE	NA	FALSE	NA	NA	NA	rs143332760
1	6313938	C	T	0.691	0.691	-0.00614	0.00871	0.481	0.948	0.72	0.739	0.688	0.666	0.69	0.654	0.722	0.73	0.694	0.622	0.691	0.676	-0.00506	0.0305	-0.00648	0.14	-0.00641	-0.0686	0.0853	0.217	0.0479	0.153	0.00896	0.13	0.953	0.889	0.892	0.36	0.474	0.599	FALSE	FALSE	FALSE	FALSE	FALSE	FALSE	rs12735670
1	6313963	C	T	0.00388	0.00531	-0.386	0.317	0.223	0	0.000887	NA	0.00388	NA	3.7e-06	NA	0.00116	NA	0.00531	NA	1.93e-05	NA	-0.0244	NA	-0.386	NA	-1.93	NA	1.83	NA	0.317	NA	1.48	NA	0.989	NA	0.223	NA	0.191	NA	TRUE	NA	FALSE	NA	TRUE	NA	rs144536689
1	6314743	C	T	0.0292	0.0227	0.254	0.255	0.318	1	0.0292	NA	NA	NA	8.54e-06	NA	0.0227	NA	NA	NA	1.92e-05	NA	0.254	NA	NA	NA	-1.36	NA	0.255	NA	NA	NA	1.16	NA	0.318	NA	NA	NA	0.238	NA	FALSE	NA	NA	NA	TRUE	NA	rs74626631
1	6314748	C	T	0.00137	0.00163	-0.144	0.111	0.193	0.334	0.0388	NA	NA	NA	0.000783	0.00614	0.0505	NA	NA	NA	0.00086	0.00734	-0.272	NA	NA	NA	-0.0546	0.0782	0.172	NA	NA	NA	0.144	0.811	0.115	NA	NA	NA	0.705	0.923	FALSE	NA	NA	NA	FALSE	TRUE	rs61741782
1	6420661	C	A	0.00163	0.00146	0.0871	0.112	0.436	1	NA	NA	NA	NA	0.00163	NA	NA	NA	NA	NA	0.00146	NA	NA	NA	NA	NA	0.0871	NA	NA	NA	NA	NA	0.112	NA	NA	NA	NA	NA	0.436	NA	NA	NA	NA	NA	FALSE	NA	rs146144846
1	6479040	G	A	0.0319	0.0321	-0.00739	0.0233	0.751	0.941	0.108	0.0217	0.0233	0.0922	0.0304	0.0675	0.106	0.0407	0.0277	0.107	0.0303	0.0864	-0.00858	-0.469	-0.064	-0.0983	-0.00319	-0.169	0.125	0.535	0.144	0.253	0.0243	0.237	0.945	0.381	0.656	0.697	0.896	0.475	FALSE	TRUE	FALSE	FALSE	FALSE	FALSE	rs2235687
1	6485265	G	T	0.017	0.0186	-0.0893	0.296	0.763	1	0.017	NA	NA	NA	NA	NA	0.0186	NA	NA	NA	NA	NA	-0.0893	NA	NA	NA	NA	NA	0.296	NA	NA	NA	NA	NA	0.763	NA	NA	NA	NA	NA	FALSE	NA	NA	NA	NA	NA	rs184469259
1	6485305	T	A	0.00125	0.00113	0.0393	0.123	0.75	1	NA	NA	NA	NA	0.00125	NA	NA	NA	NA	NA	0.00113	NA	NA	NA	NA	NA	0.0393	NA	NA	NA	NA	NA	0.123	NA	NA	NA	NA	NA	0.75	NA	NA	NA	NA	NA	FALSE	NA	rs199562318
1	6500716	C	G	0.00264	0.00231	0.222	0.107	0.0384	0.331	0.155	0.0138	0.000582	NA	0.000177	0.0175	0.136	0.0145	0.000471	NA	0.00013	0.0198	0.18	0.533	0.141	NA	0.889	0.301	0.113	0.988	1.35	NA	0.466	0.553	0.11	0.59	0.917	NA	0.0561	0.586	FALSE	TRUE	TRUE	NA	FALSE	FALSE	rs6678405
1	6504654	T	G	0.0125	0.0118	-0.0245	0.332	0.941	1	0.0125	NA	NA	NA	NA	NA	0.0118	NA	NA	NA	NA	NA	-0.0245	NA	NA	NA	NA	NA	0.332	NA	NA	NA	NA	NA	0.941	NA	NA	NA	NA	NA	FALSE	NA	NA	NA	NA	NA	rs142638391
1	6505795	C	T	0.00617	0.0093	-0.308	0.422	0.466	1	0.00617	NA	NA	NA	NA	NA	0.0093	NA	NA	NA	NA	NA	-0.308	NA	NA	NA	NA	NA	0.422	NA	NA	NA	NA	NA	0.466	NA	NA	NA	NA	NA	FALSE	NA	NA	NA	NA	NA	rs143439475
1	6505796	G	A	0.0413	0.0328	0.355	0.219	0.105	1	0.0413	NA	NA	NA	2.94e-05	NA	0.0328	NA	NA	NA	2e-05	NA	0.355	NA	NA	NA	0.115	NA	0.219	NA	NA	NA	0.894	NA	0.105	NA	NA	NA	0.898	NA	FALSE	NA	NA	NA	TRUE	NA	rs79108571
1	6508872	C	T	0.0755	0.0741	0.0195	0.016	0.222	1	0.608	0.109	0.0756	0.0245	0.067	0.165	0.606	0.112	0.0746	0.0168	0.0656	0.19	0.00987	0.0928	0.00235	0.0604	0.0206	0.00166	0.0782	0.336	0.0835	0.538	0.0167	0.175	0.9	0.782	0.978	0.911	0.219	0.992	FALSE	FALSE	FALSE	FALSE	FALSE	FALSE	rs138198721
1	6508945	C	T	0.00413	0.00395	-0.0273	0.0658	0.678	0.00137	2.45e-05	NA	0.017	0.0403	0.00356	0.0231	0.00105	NA	0.0173	0.0115	0.00359	0.012	-1.34	NA	-0.101	3.06	-0.0513	0.882	1.34	NA	0.18	0.867	0.0714	0.563	0.319	NA	0.573	0.00041	0.473	0.118	TRUE	NA	FALSE	FALSE	FALSE	FALSE	rs527968078
1	6522218	G	C	0.0457	0.0335	0.378	0.209	0.0709	1	0.0457	NA	NA	NA	8.02e-06	NA	0.0335	NA	NA	NA	2.34e-05	NA	0.378	NA	NA	NA	-1.08	NA	0.209	NA	NA	NA	0.971	NA	0.0709	NA	NA	NA	0.267	NA	FALSE	NA	NA	NA	TRUE	NA	rs34529016
1	6524501	T	C	0.0705	0.0704	0.00321	0.0158	0.839	0.374	0.179	0.0507	0.0921	0.00971	0.0683	0.101	0.203	0.0659	0.0984	0.00729	0.0676	0.0934	-0.139	-0.355	-0.0637	-0.381	0.0111	0.0466	0.094	0.377	0.0755	0.748	0.0164	0.206	0.14	0.346	0.399	0.611	0.499	0.821	FALSE	FALSE	FALSE	TRUE	FALSE	FALSE	rs11800462
1	6525267	G	C	0.00203	0.0021	-0.0299	0.0909	0.742	1	NA	NA	NA	NA	0.00203	NA	NA	NA	NA	NA	0.0021	NA	NA	NA	NA	NA	-0.0299	NA	NA	NA	NA	NA	0.0909	NA	NA	NA	NA	NA	0.742	NA	NA	NA	NA	NA	FALSE	NA	rs144713080
1	6525592	C	T	0.00182	0.00218	-0.195	0.0934	0.037	0.226	0.0713	0.00725	0.0138	NA	0.000398	0.0215	0.0897	0.0115	0.0195	NA	0.00036	0.021	-0.246	-0.204	-0.368	NA	0.163	0.127	0.137	1.01	0.166	NA	0.22	0.458	0.0735	0.84	0.0272	NA	0.459	0.782	FALSE	TRUE	FALSE	NA	FALSE	FALSE	rs35771371
1	6528069	C	G	0.00106	0.0011	-0.0546	0.148	0.711	0.52	0.0607	NA	0.000385	NA	0.00012	0.00681	0.0642	NA	7.69e-05	NA	0.000103	0.00793	-0.0893	NA	1.11	NA	0.206	0.446	0.157	NA	1.65	NA	0.43	0.929	0.57	NA	0.502	NA	0.633	0.631	FALSE	NA	TRUE	NA	FALSE	TRUE	rs114619322
1	6528302	T	C	0.0725	0.0611	0.202	0.162	0.212	1	0.0725	NA	NA	NA	3.47e-05	0.00743	0.0611	NA	NA	NA	2.15e-05	0.00635	0.202	NA	NA	NA	2.34	1.03	0.162	NA	NA	NA	1.34	0.992	0.212	NA	NA	NA	0.081	0.302	FALSE	NA	NA	NA	TRUE	TRUE	rs3007419
1	6528315	G	A	0.0145	0.0119	0.134	0.347	0.7	0	0.0145	NA	NA	NA	NA	NA	0.0119	NA	NA	NA	NA	NA	0.134	NA	NA	NA	NA	NA	0.347	NA	NA	NA	NA	NA	0.7	NA	NA	NA	NA	NA	FALSE	NA	NA	NA	NA	NA	rs148560273
1	6528468	C	T	0.0691	0.0679	0.0216	0.016	0.177	0.517	0.0113	0.0362	0.0688	0.00485	0.0701	0.0767	0.0155	0.0511	0.0672	0.00672	0.0688	0.0713	-0.348	-0.477	0.0415	-0.542	0.0232	-0.0585	0.296	0.405	0.0883	0.857	0.0163	0.231	0.241	0.239	0.638	0.527	0.155	0.8	FALSE	FALSE	FALSE	TRUE	FALSE	FALSE	rs76625876
1	6529186	TC	T	0.00252	0.00248	0.00746	0.103	0.942	0.267	0.122	0.0243	0.00177	NA	0.000552	0.0174	0.11	0.0152	0.00201	NA	0.000692	0.0196	0.122	0.797	-0.285	NA	-0.384	0.118	0.123	0.863	0.654	NA	0.217	0.584	0.32	0.356	0.662	NA	0.0768	0.839	FALSE	FALSE	FALSE	NA	FALSE	FALSE	rs201182604
1	6529189	TCC	T	0.00252	0.00248	0.0075	0.103	0.942	0.267	0.122	0.0243	0.00177	NA	0.000552	0.0174	0.11	0.0152	0.00201	NA	0.000692	0.0196	0.122	0.797	-0.285	NA	-0.384	0.118	0.123	0.863	0.654	NA	0.217	0.584	0.32	0.356	0.662	NA	0.0769	0.839	FALSE	FALSE	FALSE	NA	FALSE	FALSE	rs544570668
1	6530372	G	A	0.0104	0.0133	-0.228	0.355	0.52	1	0.0104	NA	NA	NA	NA	NA	0.0133	NA	NA	NA	NA	NA	-0.228	NA	NA	NA	NA	NA	0.355	NA	NA	NA	NA	NA	0.52	NA	NA	NA	NA	NA	FALSE	NA	NA	NA	NA	NA	rs77134982
1	6531124	T	C	0.0699	0.0686	0.0231	0.0159	0.146	0.671	0.0512	0.0362	0.0734	0.00485	0.0701	0.0831	0.0464	0.0559	0.0697	0.00653	0.0689	0.0757	0.127	-0.487	0.068	-0.538	0.0218	-0.0264	0.181	0.391	0.0873	0.86	0.0163	0.227	0.483	0.212	0.436	0.532	0.18	0.907	FALSE	FALSE	FALSE	TRUE	FALSE	FALSE	rs61740145
1	6531589	C	T	0.0583	0.0576	0.00704	0.0173	0.684	0.765	0.0963	0.0362	0.0491	0	0.0578	0.0736	0.09	0.055	0.0547	0.00461	0.0571	0.0773	0.0862	-0.235	-0.0993	-1.2	0.00955	-0.0255	0.131	0.452	0.0992	0.807	0.0178	0.238	0.51	0.602	0.317	0.137	0.592	0.915	FALSE	FALSE	FALSE	TRUE	FALSE	FALSE	rs74809741
1	6532597	A	C	0.0017	0.00189	-0.0932	0.104	0.37	1	NA	NA	0.00123	NA	0.0017	NA	NA	NA	0.000904	NA	0.00189	NA	NA	NA	0.59	NA	-0.0932	NA	NA	NA	0.791	NA	0.104	NA	NA	NA	0.456	NA	0.37	NA	NA	NA	TRUE	NA	FALSE	NA	rs529044627
1	6532648	G	A	0.00514	0.00638	-0.216	0.471	0.646	1	0.00514	NA	NA	NA	NA	NA	0.00638	NA	NA	NA	NA	NA	-0.216	NA	NA	NA	NA	NA	0.471	NA	NA	NA	NA	NA	0.646	NA	NA	NA	NA	NA	FALSE	NA	NA	NA	NA	NA	rs72861528
1	6533102	C	T	0.00356	0.00315	0.126	0.0728	0.0826	1	NA	NA	NA	NA	0.00356	NA	NA	NA	NA	NA	0.00315	NA	NA	NA	NA	NA	0.126	NA	NA	NA	NA	NA	0.0728	NA	NA	NA	NA	NA	0.0826	NA	NA	NA	NA	NA	FALSE	NA	rs61730399
1	6533339	G	A	0.00145	0.00144	0.0192	0.118	0.871	1	NA	NA	NA	NA	0.00145	NA	NA	NA	NA	NA	0.00144	NA	NA	NA	NA	NA	0.0192	NA	NA	NA	NA	NA	0.118	NA	NA	NA	NA	NA	0.871	NA	NA	NA	NA	NA	FALSE	NA	rs376782083
1	6533393	G	C	0.146	0.144	0.0137	0.0117	0.242	0.964	0.711	0.145	0.168	0.0243	0.137	0.264	0.706	0.17	0.171	0.0154	0.135	0.273	0.0385	-0.146	-0.0175	-0.228	0.0148	0.0283	0.0825	0.264	0.0595	0.498	0.0121	0.149	0.641	0.58	0.769	0.647	0.221	0.85	FALSE	FALSE	FALSE	FALSE	FALSE	FALSE	rs61741379
1	6533415	C	T	0.0203	0.0185	0.1	0.287	0.726	1	0.0203	NA	NA	NA	3.47e-05	NA	0.0185	NA	NA	NA	2.3e-05	NA	0.1	NA	NA	NA	1.66	NA	0.287	NA	NA	NA	1.29	NA	0.726	NA	NA	NA	0.199	NA	FALSE	NA	NA	NA	TRUE	NA	rs146651455
1	6534155	G	A	0.00533	0.00682	-0.259	0.468	0.581	0	0.00533	NA	NA	NA	NA	NA	0.00682	NA	NA	NA	NA	NA	-0.259	NA	NA	NA	NA	NA	0.468	NA	NA	NA	NA	NA	0.581	NA	NA	NA	NA	NA	FALSE	NA	NA	NA	NA	NA	rs59117380
1	6534226	T	C	0.00111	0.00104	0.167	0.14	0.232	1	NA	NA	NA	NA	0.00111	NA	NA	NA	NA	NA	0.00104	NA	NA	NA	NA	NA	0.167	NA	NA	NA	NA	NA	0.14	NA	NA	NA	NA	NA	0.232	NA	NA	NA	NA	NA	FALSE	NA	rs144750655
1	6534643	C	T	0.00404	0.00421	-0.0285	0.0645	0.659	1	NA	NA	0.000728	NA	0.00404	NA	NA	NA	0.000867	NA	0.00421	NA	NA	NA	0.0966	NA	-0.0285	NA	NA	NA	0.841	NA	0.0645	NA	NA	NA	0.909	NA	0.659	NA	NA	NA	TRUE	NA	FALSE	NA	rs141032388
1	6536052	G	A	0.00681	0.00663	0.00429	0.0499	0.931	0.413	NA	NA	0.00182	NA	0.00692	NA	NA	NA	0.0012	NA	0.00674	NA	NA	NA	0.478	NA	0.000774	NA	NA	NA	0.581	NA	0.05	NA	NA	NA	0.41	NA	0.988	NA	NA	NA	FALSE	NA	FALSE	NA	rs111400494
1	6545390	A	T	0.122	0.122	0.00191	0.0125	0.879	0.486	0.573	0.116	0.215	0.285	0.112	0.258	0.58	0.164	0.206	0.259	0.112	0.25	-0.0577	-0.395	0.0335	0.179	0.000999	0.0934	0.0782	0.273	0.0552	0.172	0.0132	0.152	0.461	0.148	0.545	0.298	0.94	0.539	FALSE	FALSE	FALSE	FALSE	FALSE	FALSE	rs75490131
1	6556585	G	A	0.00369	0.00343	0.0848	0.0704	0.228	1	NA	NA	NA	NA	0.00369	NA	NA	NA	NA	NA	0.00343	NA	NA	NA	NA	NA	0.0848	NA	NA	NA	NA	NA	0.0704	NA	NA	NA	NA	NA	0.228	NA	NA	NA	NA	NA	FALSE	NA	rs201669114
1	6579521	G	C	0.0301	0.0309	-0.0316	0.0235	0.178	0.0863	0.00125	0.0435	0.0186	NA	0.0304	0.0215	0.00177	0.0187	0.0157	NA	0.0313	0.0185	-0.346	1.35	0.205	NA	-0.0382	0.041	0.884	0.641	0.174	NA	0.0238	0.442	0.695	0.0353	0.24	NA	0.109	0.926	TRUE	FALSE	FALSE	NA	FALSE	FALSE	rs17438786
1	6614391	A	C	0.992	0.992	0.00156	0.047	0.974	0.329	0.889	0.986	0.997	0.922	0.994	0.979	0.87	0.983	0.996	0.948	0.994	0.979	0.177	0.0101	0.488	-0.0533	-0.0483	-0.218	0.11	0.806	0.335	0.295	0.054	0.454	0.108	0.99	0.146	0.857	0.37	0.631	FALSE	FALSE	FALSE	FALSE	FALSE	FALSE	rs6693391
1	6614415	A	G	0.999	0.999	0.0908	0.132	0.491	0.0822	0.925	0.993	NA	1	1	0.994	0.916	0.992	NA	1	1	0.996	0.157	-0.712	NA	1.1	-0.696	-1.88	0.137	1.4	NA	3.79	0.472	1.24	0.251	0.611	NA	0.772	0.14	0.13	FALSE	TRUE	NA	TRUE	FALSE	TRUE	rs6693400
1	6614526	A	G	0.0304	0.0292	0.0401	0.0241	0.0963	0.424	0.00125	0.0145	0.00546	NA	0.031	NA	0.00193	0.011	0.00474	NA	0.0298	NA	-0.248	0.00971	0.306	NA	0.0387	NA	0.931	0.844	0.334	NA	0.0242	NA	0.79	0.991	0.359	NA	0.11	NA	TRUE	TRUE	FALSE	NA	FALSE	NA	rs12742808
1	6614535	G	A	0.861	0.861	-0.003	0.0118	0.8	0.221	0.451	0.906	0.822	0.699	0.869	0.791	0.463	0.839	0.822	0.755	0.869	0.748	-0.0486	0.603	0.00639	-0.0962	-0.0042	0.188	0.0756	0.279	0.0579	0.175	0.0123	0.151	0.52	0.0308	0.912	0.583	0.733	0.212	FALSE	FALSE	FALSE	FALSE	FALSE	FALSE	rs4908923
1	6615444	G	A	0.00622	0.00602	0.0233	0.0524	0.657	0.24	0.0225	NA	0.00218	NA	0.00605	0.0092	0.0314	NA	0.00314	NA	0.00568	0.0147	-0.254	NA	-0.398	NA	0.0476	-0.351	0.222	NA	0.404	NA	0.0544	0.537	0.252	NA	0.324	NA	0.382	0.514	FALSE	NA	FALSE	NA	FALSE	TRUE	rs35375392
1	6615467	C	T	0.00802	0.00805	-0.107	0.435	0.806	1	0.00802	NA	NA	NA	NA	NA	0.00805	NA	NA	NA	NA	NA	-0.107	NA	NA	NA	NA	NA	0.435	NA	NA	NA	NA	NA	0.806	NA	NA	NA	NA	NA	FALSE	NA	NA	NA	NA	NA	rs149094445
1	6631106	C	T	0.0197	0.0188	0.0442	0.0298	0.138	0.609	0.00125	0	0.0102	NA	0.0199	0.00614	0.00104	0.0198	0.0105	NA	0.019	0.0122	-0.000906	-1.35	-0.0637	NA	0.0464	-0.672	1.08	0.749	0.213	NA	0.0301	0.555	0.999	0.0711	0.765	NA	0.124	0.225	TRUE	TRUE	FALSE	NA	FALSE	TRUE	rs41278020
1	6631153	C	A	0.0178	0.0162	0.0716	0.296	0.809	0	0.0178	NA	NA	NA	NA	NA	0.0162	NA	NA	NA	NA	NA	0.0716	NA	NA	NA	NA	NA	0.296	NA	NA	NA	NA	NA	0.809	NA	NA	NA	NA	NA	FALSE	NA	NA	NA	NA	NA	rs114926762
1	6634733	C	G	0.0275	0.0207	0.305	0.277	0.271	1	0.0275	NA	NA	NA	5.41e-06	NA	0.0207	NA	NA	NA	2.14e-05	NA	0.305	NA	NA	NA	-2.16	NA	0.277	NA	NA	NA	1.48	NA	0.271	NA	NA	NA	0.146	NA	FALSE	NA	NA	NA	TRUE	NA	rs74049682
1	6635231	A	G	0.996	0.995	0.0744	0.0803	0.354	0.281	0.747	0.974	0.999	0.997	1	0.977	0.724	0.972	0.999	0.999	1	0.97	0.141	-0.206	0.758	-1.6	-0.37	-0.195	0.0877	0.688	0.901	3.26	0.24	0.481	0.108	0.765	0.4	0.625	0.123	0.685	FALSE	FALSE	FALSE	TRUE	FALSE	FALSE	rs10864628
1	6635235	C	T	0.00224	0.00213	0.0775	0.09	0.39	1	NA	NA	NA	NA	0.00224	NA	NA	NA	NA	NA	0.00213	NA	NA	NA	NA	NA	0.0775	NA	NA	NA	NA	NA	0.09	NA	NA	NA	NA	NA	0.39	NA	NA	NA	NA	NA	FALSE	NA	rs147969126
1	6635259	C	G	0.00351	0.00335	0.0724	0.0754	0.337	0	NA	NA	0.000903	NA	0.00351	NA	NA	NA	0.00125	NA	0.00335	NA	NA	NA	-0.465	NA	0.0724	NA	NA	NA	0.998	NA	0.0754	NA	NA	NA	0.641	NA	0.337	NA	NA	NA	TRUE	NA	FALSE	NA	rs41307749
1	6635306	G	A	0.135	0.134	0.0109	0.0118	0.358	0.453	0.0775	0.109	0.0979	0.204	0.137	0.0491	0.0715	0.0978	0.101	0.285	0.135	0.058	0.0965	0.0856	-0.0438	-0.313	0.0131	0.0618	0.143	0.308	0.0738	0.169	0.0121	0.281	0.5	0.781	0.553	0.0641	0.276	0.826	FALSE	FALSE	FALSE	FALSE	FALSE	FALSE	rs34160967
1	6635309	C	A	0.0241	0.0274	-0.118	0.241	0.626	0	0.0241	NA	NA	NA	2.69e-05	NA	0.0274	NA	NA	NA	2.08e-05	NA	-0.118	NA	NA	NA	0.46	NA	0.241	NA	NA	NA	1.11	NA	0.626	NA	NA	NA	0.679	NA	FALSE	NA	NA	NA	TRUE	NA	rs115225713
1	6635448	G	A	0.00207	0.00203	0.00013	0.0947	0.999	0.598	NA	NA	0.00135	NA	0.00208	NA	NA	NA	0.00167	NA	0.00204	NA	NA	NA	-0.459	NA	0.00557	NA	NA	NA	0.875	NA	0.0953	NA	NA	NA	0.6	NA	0.953	NA	NA	NA	FALSE	NA	FALSE	NA	rs140193828
1	6636622	A	G	0.00198	0.00182	0.0841	0.096	0.381	1	NA	NA	NA	NA	0.00198	NA	NA	NA	NA	NA	0.00182	NA	NA	NA	NA	NA	0.0841	NA	NA	NA	NA	NA	0.096	NA	NA	NA	NA	NA	0.381	NA	NA	NA	NA	NA	FALSE	NA	rs140284805
1	6637055	C	G	0.0106	0.0118	-0.0319	0.397	0.936	1	0.0106	NA	NA	NA	NA	NA	0.0118	NA	NA	NA	NA	NA	-0.0319	NA	NA	NA	NA	NA	0.397	NA	NA	NA	NA	NA	0.936	NA	NA	NA	NA	NA	FALSE	NA	NA	NA	NA	NA	rs61740593
1	6637056	G	A	0.0279	0.0276	0.013	0.0248	0.601	0.254	0.0025	0.0145	0.0164	NA	0.0282	0.0215	0.00153	0.0247	0.0208	NA	0.0278	0.0203	0.592	-0.276	-0.245	NA	0.0197	-0.0439	0.928	0.703	0.158	NA	0.0251	0.4	0.524	0.695	0.122	NA	0.433	0.913	TRUE	TRUE	FALSE	NA	FALSE	FALSE	rs35118458
1	6638925	C	T	0.0071	0.00692	0.0364	0.0515	0.48	0.965	NA	NA	0.00245	NA	0.0072	NA	NA	NA	0.00236	NA	0.00701	NA	NA	NA	0.0598	NA	0.0361	NA	NA	NA	0.529	NA	0.0517	NA	NA	NA	0.91	NA	0.485	NA	NA	NA	FALSE	NA	FALSE	NA	rs41278022
1	6639184	C	T	0.00314	0.00338	-0.0643	0.0734	0.381	0.631	NA	NA	0.0033	NA	0.00313	NA	NA	NA	0.00387	NA	0.00337	NA	NA	NA	-0.253	NA	-0.0577	NA	NA	NA	0.4	NA	0.0747	NA	NA	NA	0.527	NA	0.44	NA	NA	NA	FALSE	NA	FALSE	NA	rs114555118
1	6641348	G	A	0.00936	0.00891	0.0566	0.0439	0.197	0.833	0.00104	NA	0.00747	NA	0.0094	NA	0.00133	NA	0.0078	NA	0.00893	NA	-0.548	NA	-0.00618	NA	0.058	NA	1.35	NA	0.302	NA	0.0444	NA	0.684	NA	0.984	NA	0.192	NA	TRUE	NA	FALSE	NA	FALSE	NA	rs72634778
1	6649228	T	G	0.0711	0.0707	0.00301	0.0157	0.848	0.165	0.01	0.029	0.0586	0.00971	0.0724	0.0644	0.0049	0.0555	0.0582	0.00422	0.0721	0.0549	1.02	-0.616	-0.0193	0.98	0.00279	0.212	0.519	0.438	0.094	1.04	0.016	0.272	0.0487	0.16	0.838	0.347	0.861	0.436	FALSE	FALSE	FALSE	TRUE	FALSE	FALSE	rs2229330
1	6653481	C	T	0.008	0.0108	-0.238	0.383	0.535	0	0.008	NA	NA	NA	NA	NA	0.0108	NA	NA	NA	NA	NA	-0.238	NA	NA	NA	NA	NA	0.383	NA	NA	NA	NA	NA	0.535	NA	NA	NA	NA	NA	FALSE	NA	NA	NA	NA	NA	rs141808555
1	6662057	G	A	0.0196	0.0198	-0.0171	0.0291	0.558	0.325	0.005	0.0435	0.016	NA	0.0198	0.00307	0.00201	0.0368	0.0159	NA	0.0202	0.00839	1.46	0.123	-0.0352	NA	-0.0191	-0.614	0.802	0.501	0.178	NA	0.0296	0.793	0.0696	0.806	0.843	NA	0.52	0.439	FALSE	FALSE	FALSE	NA	FALSE	TRUE	rs2232455
1	6662124	G	T	0.00716	0.00705	0.0585	0.475	0.902	1	0.00716	NA	NA	NA	NA	NA	0.00705	NA	NA	NA	NA	NA	0.0585	NA	NA	NA	NA	NA	0.475	NA	NA	NA	NA	NA	0.902	NA	NA	NA	NA	NA	FALSE	NA	NA	NA	NA	NA	rs140019298
1	6662288	G	A	0.0589	0.0363	0.23	0.376	0.541	1	NA	NA	0.000748	0.0589	3.47e-05	NA	NA	NA	0.00084	0.0363	1.45e-05	NA	NA	NA	0.192	0.23	2.75	NA	NA	NA	1.05	0.376	1.39	NA	NA	NA	0.856	0.541	0.0482	NA	NA	NA	TRUE	FALSE	TRUE	NA	rs369534954
1	6680083	A	G	0.0243	0.0264	-0.155	0.237	0.513	1	0.0243	NA	NA	NA	NA	NA	0.0264	NA	NA	NA	NA	NA	-0.155	NA	NA	NA	NA	NA	0.237	NA	NA	NA	NA	NA	0.513	NA	NA	NA	NA	NA	FALSE	NA	NA	NA	NA	NA	rs141594576
1	6688639	C	T	0.00561	0.00512	0.121	0.0568	0.0328	0.167	NA	NA	0.00655	NA	0.00559	NA	NA	NA	0.0038	NA	0.00515	NA	NA	NA	0.575	NA	0.108	NA	NA	NA	0.334	NA	0.0576	NA	NA	NA	0.0846	NA	0.0618	NA	NA	NA	FALSE	NA	FALSE	NA	rs138429240
1	6693097	A	G	0.35	0.352	-0.00744	0.00844	0.378	0.33	0.325	0.348	0.461	0.364	0.348	0.451	0.321	0.321	0.46	0.391	0.35	0.38	0.0442	0.0902	0.0241	0.00731	-0.0108	0.259	0.08	0.201	0.0443	0.161	0.00869	0.126	0.581	0.654	0.586	0.964	0.216	0.0402	FALSE	FALSE	FALSE	FALSE	FALSE	FALSE	rs3174820
1	6693102	C	T	0.0294	0.0302	-0.0377	0.024	0.116	0.741	0	0	0.00619	NA	0.0299	0.00307	0.00233	0.017	0.00614	NA	0.0307	0.00874	-1.15	-1.4	-0.127	NA	-0.037	-0.634	0.733	0.78	0.272	NA	0.0241	0.743	0.115	0.073	0.64	NA	0.125	0.393	TRUE	TRUE	FALSE	NA	FALSE	TRUE	rs56014220
1	6694099	A	C	0.00119	0.00129	-0.105	0.141	0.459	0.0978	0.0683	NA	NA	NA	0.00013	0.00659	0.0696	NA	NA	NA	0.000214	0.017	-0.0119	NA	NA	NA	-0.695	-0.587	0.152	NA	NA	NA	0.384	0.672	0.938	NA	NA	NA	0.07	0.382	FALSE	NA	NA	NA	FALSE	TRUE	rs80089628
1	6694119	C	T	0.00695	0.00703	-0.0153	0.0488	0.754	0.908	0.00125	NA	0.004	NA	0.00701	NA	0.000964	NA	0.004	NA	0.00709	NA	0.398	NA	-0.0546	NA	-0.0145	NA	1.23	NA	0.344	NA	0.0493	NA	0.747	NA	0.874	NA	0.769	NA	TRUE	NA	FALSE	NA	FALSE	NA	rs138002206
1	6698390	C	T	0.0186	0.018	0.0334	0.0306	0.276	0.598	0.00125	0.0217	0.00546	NA	0.0189	NA	0.00153	0.0121	0.00567	NA	0.0183	NA	-0.142	0.327	-0.118	NA	0.0351	NA	0.99	0.762	0.289	NA	0.0308	NA	0.886	0.668	0.683	NA	0.255	NA	TRUE	TRUE	FALSE	NA	FALSE	NA	rs41278034
1	6705874	G	C	0.222	0.22	0.00646	0.00974	0.507	0.969	0.209	0.29	0.146	0.00485	0.224	0.19	0.212	0.299	0.14	0.0146	0.222	0.209	-0.0277	0.00292	0.0257	-1	0.00677	-0.0793	0.0906	0.206	0.0641	0.579	0.00994	0.154	0.76	0.989	0.688	0.0839	0.496	0.608	FALSE	FALSE	FALSE	TRUE	FALSE	FALSE	rs200454
1	6705944	C	T	0.0838	0.0843	-0.00254	0.0146	0.862	0.216	0.00875	0.13	0.0506	0.00971	0.0857	0.0522	0.00603	0.102	0.052	0.00537	0.0864	0.0255	0.325	0.22	0.0176	0.0288	-0.00518	0.749	0.462	0.308	0.101	0.816	0.0148	0.347	0.482	0.474	0.861	0.972	0.726	0.031	FALSE	FALSE	FALSE	TRUE	FALSE	FALSE	rs12137794
1	6947717	C	T	0.174	0.176	-0.012	0.0106	0.258	0.679	0.18	0.162	0.205	0.266	0.172	0.179	0.202	0.145	0.203	0.269	0.174	0.189	-0.167	0.099	0.00281	-0.012	-0.0104	-0.0687	0.0938	0.273	0.055	0.17	0.011	0.159	0.0742	0.717	0.959	0.944	0.343	0.666	FALSE	FALSE	FALSE	FALSE	FALSE	FALSE	rs3810982
1	7724562	C	T	0.00173	0.00178	-0.0814	0.0968	0.401	1	NA	NA	NA	NA	0.00173	NA	NA	NA	NA	NA	0.00178	NA	NA	NA	NA	NA	-0.0814	NA	NA	NA	NA	NA	0.0968	NA	NA	NA	NA	NA	0.401	NA	NA	NA	NA	NA	FALSE	NA	rs144242373
1	7797503	C	G	0.137	0.137	-0.00983	0.0117	0.399	0.515	0.0213	0.138	0.138	0.0825	0.139	0.092	0.0138	0.148	0.141	0.0916	0.14	0.0948	0.527	-0.0221	-0.039	-0.275	-0.0089	-0.0271	0.314	0.272	0.0635	0.252	0.0119	0.213	0.0937	0.935	0.539	0.276	0.455	0.899	FALSE	FALSE	FALSE	FALSE	FALSE	FALSE	rs41278952
1	7797625	A	C	0.0056	0.0058	-0.0479	0.0537	0.372	0.987	NA	NA	0.00255	NA	0.00567	NA	NA	NA	0.0026	NA	0.00587	NA	NA	NA	-0.0548	NA	-0.0478	NA	NA	NA	0.427	NA	0.0541	NA	NA	NA	0.898	NA	0.377	NA	NA	NA	FALSE	NA	FALSE	NA	rs41278954
1	7798520	G	A	0.00394	0.00264	0.503	0.753	0.504	1	0.00394	NA	NA	NA	NA	NA	0.00264	NA	NA	NA	NA	NA	0.503	NA	NA	NA	NA	NA	0.753	NA	NA	NA	NA	NA	0.504	NA	NA	NA	NA	NA	FALSE	NA	NA	NA	NA	NA	rs74053331
1	7844989	G	T	0.00143	0.0016	-0.142	0.111	0.197	1	NA	NA	NA	NA	0.00143	NA	NA	NA	NA	NA	0.0016	NA	NA	NA	NA	NA	-0.142	NA	NA	NA	NA	NA	0.111	NA	NA	NA	NA	NA	0.197	NA	NA	NA	NA	NA	FALSE	NA	rs41278956
1	7869953	C	G	0.00483	0.00463	0.0475	0.0599	0.428	0.265	NA	NA	0.00364	NA	0.00486	NA	NA	NA	0.00207	NA	0.00468	NA	NA	NA	0.529	NA	0.0382	NA	NA	NA	0.436	NA	0.0605	NA	NA	NA	0.225	NA	0.528	NA	NA	NA	FALSE	NA	FALSE	NA	rs150812083
1	7869960	A	G	0.00473	0.00459	0.031	0.0601	0.606	0.207	NA	NA	0.00364	NA	0.00475	NA	NA	NA	0.002	NA	0.00464	NA	NA	NA	0.584	NA	0.0206	NA	NA	NA	0.443	NA	0.0607	NA	NA	NA	0.187	NA	0.734	NA	NA	NA	FALSE	NA	FALSE	NA	rs139315125
1	7879401	A	G	0.0025	0.00255	-0.00294	0.0825	0.972	0	NA	NA	NA	NA	0.0025	NA	NA	NA	NA	NA	0.00255	NA	NA	NA	NA	NA	-0.00294	NA	NA	NA	NA	NA	0.0825	NA	NA	NA	NA	NA	0.972	NA	NA	NA	NA	NA	FALSE	NA	rs147327372
1	7880683	T	G	0.195	0.193	0.012	0.0102	0.237	0.896	0.0675	0.188	0.18	0.0243	0.199	0.101	0.0734	0.193	0.169	0.0211	0.197	0.104	-0.109	-0.00551	0.068	0.0199	0.0109	0.0157	0.143	0.246	0.0586	0.545	0.0104	0.204	0.447	0.982	0.245	0.971	0.293	0.939	FALSE	FALSE	FALSE	FALSE	FALSE	FALSE	rs10462020
1	7886598	G	C	0.00427	0.00431	0.00695	0.0622	0.911	0.148	NA	NA	0.00619	NA	0.00423	NA	NA	NA	0.00927	NA	0.0042	NA	NA	NA	-0.328	NA	0.0311	NA	NA	NA	0.24	NA	0.0644	NA	NA	NA	0.172	NA	0.629	NA	NA	NA	FALSE	NA	FALSE	NA	rs142921497
1	7887234	C	T	0.0178	0.0196	-0.0924	0.284	0.745	0	0.0178	NA	NA	NA	1.6e-05	NA	0.0196	NA	NA	NA	4.56e-05	NA	-0.0924	NA	NA	NA	-0.887	NA	0.284	NA	NA	NA	0.652	NA	0.745	NA	NA	NA	0.173	NA	FALSE	NA	NA	NA	TRUE	NA	rs35687686
1	7887262	G	A	0.00746	0.0076	-0.0292	0.0467	0.531	0.173	0	NA	0.0102	NA	0.00741	0.00307	0.000482	NA	0.00794	NA	0.00759	0.00839	-1.08	NA	0.303	NA	-0.0414	-0.66	1.89	NA	0.249	NA	0.0475	0.686	0.569	NA	0.222	NA	0.384	0.336	TRUE	NA	FALSE	NA	FALSE	TRUE	rs140974114
1	7887493	T	C	0.958	0.956	0.0417	0.0199	0.0359	0.938	0.971	0.971	0.976	0.995	0.958	0.979	0.974	0.972	0.975	0.998	0.956	0.974	-0.118	-0.261	0.0224	-0.266	0.0439	-0.0508	0.235	0.594	0.143	1.23	0.0202	0.414	0.614	0.661	0.875	0.829	0.0298	0.902	FALSE	FALSE	FALSE	TRUE	FALSE	FALSE	rs228696
1	7887499	T	G	0.00532	0.0104	-0.607	0.4	0.13	1	0.00532	NA	NA	NA	NA	NA	0.0104	NA	NA	NA	NA	NA	-0.607	NA	NA	NA	NA	NA	0.4	NA	NA	NA	NA	NA	0.13	NA	NA	NA	NA	NA	FALSE	NA	NA	NA	NA	NA	rs35899625
1	7887573	G	C	0.00234	0.00243	-0.0732	0.0844	0.385	1	NA	NA	NA	NA	0.00234	NA	NA	NA	NA	NA	0.00243	NA	NA	NA	NA	NA	-0.0732	NA	NA	NA	NA	NA	0.0844	NA	NA	NA	NA	NA	0.385	NA	NA	NA	NA	NA	FALSE	NA	rs145213510
1	7887579	C	G	0.096	0.0951	0.0147	0.0137	0.283	0.226	0.0113	0.0942	0.0822	0.0291	0.098	0.138	0.01	0.0676	0.0905	0.0378	0.0969	0.099	0.0925	0.22	-0.139	0.0417	0.0177	0.333	0.373	0.355	0.0778	0.455	0.014	0.197	0.804	0.536	0.0742	0.927	0.207	0.0914	FALSE	FALSE	FALSE	FALSE	FALSE	FALSE	rs228697
1	7889984	C	T	0.00175	0.00178	0.00245	0.1	0.981	1	NA	NA	NA	NA	0.00175	NA	NA	NA	NA	NA	0.00178	NA	NA	NA	NA	NA	0.00245	NA	NA	NA	NA	NA	0.1	NA	NA	NA	NA	NA	0.981	NA	NA	NA	NA	NA	FALSE	NA	rs141154839
1	7890064	A	G	0.299	0.297	0.0069	0.00884	0.435	0.568	0.246	0.291	0.337	0.138	0.3	0.38	0.246	0.245	0.337	0.154	0.297	0.389	0.00261	0.359	0.00972	-0.108	0.00718	-0.134	0.0896	0.227	0.0475	0.217	0.00908	0.129	0.977	0.115	0.838	0.62	0.43	0.3	FALSE	FALSE	FALSE	FALSE	FALSE	FALSE	rs12023156
1	7890117	T	C	0.291	0.288	0.0144	0.00889	0.106	0.705	0.085	0.283	0.263	0.0534	0.296	0.239	0.0944	0.261	0.26	0.0584	0.294	0.205	-0.124	0.0748	-0.00739	0.0626	0.015	0.207	0.129	0.217	0.0504	0.354	0.00908	0.155	0.337	0.731	0.883	0.86	0.0997	0.183	FALSE	FALSE	FALSE	FALSE	FALSE	FALSE	rs2640909
1	7890153	C	T	0.00113	0.00135	-0.177	0.114	0.119	0.782	NA	NA	0.000728	NA	0.00109	0.0123	NA	NA	0.000734	NA	0.0013	0.0133	NA	NA	-0.227	NA	-0.17	-0.313	NA	NA	0.771	NA	0.117	0.503	NA	NA	0.769	NA	0.146	0.534	NA	NA	TRUE	NA	FALSE	FALSE	rs144178755
1	7897133	A	G	0.195	0.193	0.0128	0.0102	0.209	0.877	0.07	0.188	0.181	0.0243	0.199	0.101	0.0758	0.193	0.17	0.0213	0.197	0.104	-0.107	-0.00551	0.0725	-0.0161	0.0116	0.0119	0.141	0.246	0.0585	0.532	0.0104	0.204	0.446	0.982	0.215	0.976	0.265	0.954	FALSE	FALSE	FALSE	FALSE	FALSE	FALSE	rs10462021
1	7897189	A	G	0.00102	0.00107	0.00769	0.129	0.953	1	NA	NA	NA	NA	0.00102	NA	NA	NA	NA	NA	0.00107	NA	NA	NA	NA	NA	0.00769	NA	NA	NA	NA	NA	0.129	NA	NA	NA	NA	NA	0.953	NA	NA	NA	NA	NA	FALSE	NA	rs35072750
1	7907931	G	T	0.00835	0.00799	-0.14	0.41	0.733	1	0.00835	NA	NA	NA	NA	NA	0.00799	NA	NA	NA	NA	NA	-0.14	NA	NA	NA	NA	NA	0.41	NA	NA	NA	NA	NA	0.733	NA	NA	NA	NA	NA	FALSE	NA	NA	NA	NA	NA	rs141021422
1	7909737	C	T	0.0314	0.0312	0.0085	0.0235	0.717	0.615	0.0425	0.109	0.059	0.272	0.0289	0.0337	0.0466	0.148	0.052	0.272	0.0287	0.0364	-0.0975	-0.238	0.156	-0.0504	0.00535	-0.128	0.178	0.295	0.0996	0.167	0.0248	0.318	0.583	0.42	0.119	0.762	0.829	0.687	FALSE	FALSE	FALSE	FALSE	FALSE	FALSE	rs2890565
1	7912975	G	A	0.0305	0.0362	-0.204	0.208	0.326	0	0.0305	NA	NA	NA	9.37e-07	NA	0.0362	NA	NA	NA	3.27e-05	NA	-0.204	NA	NA	NA	-1.43	NA	0.208	NA	NA	NA	0.769	NA	0.326	NA	NA	NA	0.0629	NA	FALSE	NA	NA	NA	TRUE	NA	rs116479836
1	7913029	A	G	0.189	0.19	-0.00734	0.0102	0.474	0.716	0.0663	0.116	0.0557	0.0437	0.195	0.046	0.0705	0.132	0.0588	0.0493	0.196	0.0622	-0.0715	-0.277	-0.104	-0.19	-0.00505	-0.188	0.145	0.291	0.0926	0.345	0.0103	0.276	0.623	0.342	0.263	0.582	0.625	0.496	FALSE	FALSE	FALSE	FALSE	FALSE	FALSE	rs34305100
1	7913430	G	A	0.563	0.56	0.0115	0.00812	0.158	0.93	0.455	0.515	0.615	0.364	0.565	0.706	0.448	0.463	0.627	0.363	0.561	0.676	0.0267	0.126	-0.0303	-0.0399	0.0126	0.0183	0.0747	0.194	0.0457	0.156	0.00834	0.138	0.721	0.519	0.508	0.798	0.131	0.894	FALSE	FALSE	FALSE	FALSE	FALSE	FALSE	rs228648
1	7913445	C	T	0.185	0.187	-0.0117	0.0104	0.262	0.836	0.0725	0.116	0.0535	0.0437	0.191	0.0429	0.0762	0.13	0.0539	0.0472	0.193	0.0636	-0.0519	-0.227	-0.0611	-0.148	-0.0101	-0.299	0.141	0.296	0.0973	0.351	0.0105	0.28	0.712	0.443	0.53	0.674	0.338	0.286	FALSE	FALSE	FALSE	FALSE	FALSE	FALSE	rs13306061
1	7995090	G	T	0.032	0.0332	-0.0682	0.217	0.754	1	0.032	NA	NA	NA	NA	NA	0.0332	NA	NA	NA	NA	NA	-0.0682	NA	NA	NA	NA	NA	0.217	NA	NA	NA	NA	NA	0.754	NA	NA	NA	NA	NA	FALSE	NA	NA	NA	NA	NA	rs9657979
1	7998793	T	C	0.00669	0.00688	-0.0386	0.054	0.474	0.211	NA	NA	0.0059	NA	0.0067	NA	NA	NA	0.00358	NA	0.00695	NA	NA	NA	0.444	NA	-0.048	NA	NA	NA	0.39	NA	0.0545	NA	NA	NA	0.255	NA	0.378	NA	NA	NA	FALSE	NA	FALSE	NA	rs567725192
1	7998823	C	T	0.00354	0.00344	0.0592	0.0698	0.396	0.519	NA	NA	0.00291	NA	0.00345	0.0307	NA	NA	0.00387	NA	0.00337	0.021	NA	NA	-0.29	NA	0.0649	0.309	NA	NA	0.364	NA	0.0722	0.402	NA	NA	0.426	NA	0.369	0.442	NA	NA	FALSE	NA	FALSE	FALSE	rs9657963
1	8025459	G	A	0.015	0.0146	-0.1	0.316	0.751	1	0.015	NA	NA	NA	NA	NA	0.0146	NA	NA	NA	NA	NA	-0.1	NA	NA	NA	NA	NA	0.316	NA	NA	NA	NA	NA	0.751	NA	NA	NA	NA	NA	FALSE	NA	NA	NA	NA	NA	rs114601558
1	8030994	G	A	0.0104	0.0103	0.0144	0.0401	0.718	0.621	0	NA	0.0149	NA	0.0103	0.0245	0.000964	NA	0.0147	NA	0.0102	0.0161	-1.12	NA	0.0602	NA	0.00872	0.442	1.3	NA	0.186	NA	0.0412	0.457	0.39	NA	0.746	NA	0.832	0.334	TRUE	NA	FALSE	NA	FALSE	FALSE	rs71653619
1	8073830	C	T	0.0276	0.0218	0.27	0.26	0.299	1	0.0276	NA	NA	NA	2.67e-05	NA	0.0218	NA	NA	NA	3.81e-05	NA	0.27	NA	NA	NA	-0.189	NA	0.26	NA	NA	NA	0.755	NA	0.299	NA	NA	NA	0.803	NA	FALSE	NA	NA	NA	TRUE	NA	rs143191666
1	8073943	G	A	0.0164	0.0133	0.263	0.337	0.434	1	0.0164	NA	NA	NA	1.36e-05	NA	0.0133	NA	NA	NA	4.93e-05	NA	0.263	NA	NA	NA	-0.919	NA	0.337	NA	NA	NA	0.626	NA	0.434	NA	NA	NA	0.143	NA	FALSE	NA	NA	NA	TRUE	NA	rs116791613
1	8074187	T	G	0.0605	0.0553	0.112	0.167	0.5	0	0.0605	NA	NA	NA	1.46e-05	NA	0.0553	NA	NA	NA	2.17e-05	NA	0.112	NA	NA	NA	-0.572	NA	0.167	NA	NA	NA	0.977	NA	0.5	NA	NA	NA	0.558	NA	FALSE	NA	NA	NA	TRUE	NA	rs34974993
1	8074334	C	T	0.0114	0.0116	-0.0135	0.038	0.723	0.559	0.00125	0	0.00691	NA	0.0114	0.0337	0.00113	0.00879	0.00667	NA	0.0116	0.0336	0.0947	-1.24	0.287	NA	-0.0172	-0.123	1.1	1.16	0.294	NA	0.0386	0.329	0.932	0.287	0.329	NA	0.657	0.709	TRUE	TRUE	FALSE	NA	FALSE	FALSE	rs34781518
1	8075753	C	T	0.00125	0.00137	-0.0917	0.136	0.5	0.006	0.0741	NA	NA	NA	4.73e-05	0.0145	0.0734	NA	NA	NA	0.000195	0.0103	0.0665	NA	NA	NA	-1.05	0.614	0.152	NA	NA	NA	0.337	0.666	0.662	NA	NA	NA	0.0019	0.357	FALSE	NA	NA	NA	FALSE	FALSE	rs75953552
1	8395560	G	T	0.178	0.18	-0.0108	0.0105	0.3	0.0674	0.0775	0.188	0.301	0.0388	0.178	0.304	0.104	0.153	0.311	0.0257	0.18	0.236	-0.287	0.324	-0.0131	0.00266	-0.0108	0.269	0.124	0.265	0.0484	0.401	0.0108	0.145	0.0208	0.222	0.786	0.995	0.319	0.0629	FALSE	FALSE	FALSE	FALSE	FALSE	FALSE	rs7535752
1	8420503	G	C	0.0197	0.0291	-0.385	0.236	0.103	1	0.0197	NA	NA	NA	2.52e-05	NA	0.0291	NA	NA	NA	6.95e-05	NA	-0.385	NA	NA	NA	-0.898	NA	0.236	NA	NA	NA	0.684	NA	0.103	NA	NA	NA	0.19	NA	FALSE	NA	NA	NA	TRUE	NA	rs202121539
1	8420563	C	T	0.00856	0.00862	-0.0199	0.0447	0.656	0.00946	NA	0.029	0.00182	NA	0.00851	NA	NA	0.0104	0.000867	NA	0.00862	NA	NA	2.81	1.05	NA	-0.0246	NA	NA	1.09	0.692	NA	0.0447	NA	NA	0.01	0.13	NA	0.582	NA	NA	FALSE	TRUE	NA	FALSE	NA	rs4990444
1	8421186	G	A	0.0203	0.0207	-0.028	0.0287	0.33	0.207	0.00125	0.00725	0.00182	NA	0.0206	NA	0.00129	0.00934	0.0032	NA	0.0211	NA	0.45	-0.0992	-0.541	NA	-0.0254	NA	1.24	1.03	0.407	NA	0.0288	NA	0.717	0.923	0.184	NA	0.377	NA	TRUE	TRUE	FALSE	NA	FALSE	NA	rs201922249
1	8482797	T	C	0.00179	0.00161	0.103	0.102	0.312	1	NA	NA	NA	NA	0.00179	NA	NA	NA	NA	NA	0.00161	NA	NA	NA	NA	NA	0.103	NA	NA	NA	NA	NA	0.102	NA	NA	NA	NA	NA	0.312	NA	NA	NA	NA	NA	FALSE	NA	rs147112611
1	8526071	C	T	0.00318	0.00296	0.0707	0.0784	0.367	1	NA	NA	NA	NA	0.00318	NA	NA	NA	NA	NA	0.00296	NA	NA	NA	NA	NA	0.0707	NA	NA	NA	NA	NA	0.0784	NA	NA	NA	NA	NA	0.367	NA	NA	NA	NA	NA	FALSE	NA	rs144174535
1	8926474	G	T	0.00294	0.00337	-0.159	0.0706	0.0241	0.477	NA	NA	0.00182	NA	0.00296	NA	NA	NA	0.0014	NA	0.00341	NA	NA	NA	0.24	NA	-0.166	NA	NA	NA	0.566	NA	0.0712	NA	NA	NA	0.672	NA	0.0199	NA	NA	NA	FALSE	NA	FALSE	NA	rs11544513
1	9009352	A	T	0.00297	0.00281	0.0766	0.0994	0.441	0.738	0.181	0.0138	0.00154	NA	0.000151	0.0132	0.168	0.0158	0.00115	NA	0.000174	0.0203	0.104	0.457	0.484	NA	-0.229	-0.189	0.106	1.06	0.768	NA	0.374	0.533	0.328	0.665	0.529	NA	0.54	0.723	FALSE	TRUE	FALSE	NA	FALSE	FALSE	rs34265054
1	9009406	C	T	0.385	0.387	-0.00733	0.00827	0.375	0.435	0.109	0.37	0.286	0.262	0.392	0.436	0.114	0.35	0.281	0.264	0.395	0.394	-0.0486	0.132	0.0301	-0.0482	-0.00936	0.23	0.104	0.198	0.0493	0.166	0.00846	0.127	0.64	0.505	0.541	0.772	0.268	0.0699	FALSE	FALSE	FALSE	FALSE	FALSE	FALSE	rs2274327
1	9009414	C	T	0.00287	0.00285	0.0346	0.0956	0.718	0.356	0.155	0.0079	0.00184	NA	0.000452	0.0121	0.152	0.0191	0.00102	NA	0.000463	0.0234	0.0495	-0.742	1.31	NA	-0.0193	-0.403	0.11	0.848	0.834	NA	0.216	0.48	0.654	0.381	0.117	NA	0.929	0.401	FALSE	TRUE	FALSE	NA	FALSE	FALSE	rs58800854
1	9009444	A	C	0.502	0.505	-0.0104	0.00808	0.198	0.457	0.529	0.507	0.433	0.419	0.504	0.555	0.529	0.461	0.448	0.442	0.506	0.528	-0.0141	0.188	-0.0614	-0.0657	-0.00967	0.175	0.0786	0.19	0.0453	0.152	0.0083	0.126	0.857	0.322	0.176	0.664	0.244	0.165	FALSE	FALSE	FALSE	FALSE	FALSE	FALSE	rs2274328
1	9009451	G	C	0.0985	0.0993	-0.00927	0.0135	0.491	0.166	0.00707	0.0846	0.142	0.161	0.0988	0.0703	0.00979	0.0633	0.161	0.169	0.0992	0.0766	-0.327	0.0952	-0.157	0.0615	-0.00112	-0.247	0.412	0.379	0.0618	0.208	0.0139	0.235	0.427	0.802	0.0113	0.767	0.936	0.294	FALSE	FALSE	FALSE	FALSE	FALSE	FALSE	rs2274329
1	9017204	A	G	0.301	0.302	-0.00969	0.0088	0.271	0.616	0.115	0.319	0.396	0.5	0.3	0.374	0.126	0.329	0.407	0.521	0.301	0.33	-0.117	-0.0917	-0.063	0.00399	-0.00739	0.122	0.111	0.214	0.0454	0.148	0.00905	0.131	0.293	0.668	0.165	0.979	0.414	0.351	FALSE	FALSE	FALSE	FALSE	FALSE	FALSE	rs2274333
1	9034421	G	A	0.391	0.393	-0.00784	0.00823	0.341	0.24	0.3	0.42	0.485	0.612	0.389	0.442	0.333	0.404	0.505	0.629	0.39	0.403	-0.121	0.0609	-0.0904	0.0351	-0.00428	0.107	0.0793	0.199	0.0441	0.156	0.00847	0.126	0.127	0.76	0.0403	0.822	0.613	0.395	FALSE	FALSE	FALSE	FALSE	FALSE	FALSE	rs3765964
1	9064814	G	C	0.00527	0.00495	0.0805	0.0589	0.171	1	NA	NA	NA	NA	0.00527	NA	NA	NA	NA	NA	0.00495	NA	NA	NA	NA	NA	0.0805	NA	NA	NA	NA	NA	0.0589	NA	NA	NA	NA	NA	0.171	NA	NA	NA	NA	NA	FALSE	NA	rs116662431
1	9067432	C	T	0.00214	0.00194	0.0753	0.0919	0.412	0.166	0.005	NA	NA	NA	0.0021	NA	0.00257	NA	NA	NA	0.00193	NA	1.09	NA	NA	NA	0.0593	NA	0.737	NA	NA	NA	0.0926	NA	0.139	NA	NA	NA	0.522	NA	FALSE	NA	NA	NA	FALSE	NA	rs144505778
1	9074861	C	T	0.108	0.107	0.00673	0.0131	0.607	0.902	0.0111	0.116	0.0767	0.16	0.11	0.0615	0.0131	0.129	0.0697	0.148	0.109	0.0596	-0.165	-0.0496	0.0906	0.0798	0.00452	0.133	0.34	0.305	0.0866	0.209	0.0133	0.27	0.629	0.871	0.296	0.703	0.733	0.622	FALSE	FALSE	FALSE	FALSE	FALSE	FALSE	rs12402973
1	9075221	G	A	0.00759	0.00831	-0.0902	0.0452	0.0461	0.391	0.00125	NA	0.00328	NA	0.00766	0.0123	0.000562	NA	0.0026	NA	0.00843	0.00734	0.436	NA	0.45	NA	-0.0979	0.292	1.26	NA	0.443	NA	0.0456	0.635	0.73	NA	0.31	NA	0.0317	0.646	TRUE	NA	FALSE	NA	FALSE	FALSE	rs35776221
1	9079301	C	T	0.00194	0.00209	-0.0644	0.0971	0.507	0.828	0.0613	NA	0.00946	0.0534	0.000451	0.0184	0.0684	NA	0.011	0.0465	0.000504	0.0178	-0.13	NA	-0.0088	0.282	-0.121	0.197	0.147	NA	0.225	0.371	0.186	0.499	0.378	NA	0.969	0.448	0.515	0.693	FALSE	NA	FALSE	FALSE	FALSE	FALSE	rs34545462
1	9079394	T	C	0.00745	0.00897	-0.146	0.261	0.577	1	NA	NA	0.00745	NA	3.06e-05	NA	NA	NA	0.00897	NA	1.97e-05	NA	NA	NA	-0.146	NA	0.781	NA	NA	NA	0.261	NA	1.03	NA	NA	NA	0.577	NA	0.446	NA	NA	NA	FALSE	NA	TRUE	NA	rs566691292
1	9083094	G	T	0.00155	0.00164	-0.00788	0.122	0.949	0.653	0.0855	0	0.0004	NA	0.000192	0.00935	0.0917	0.0118	0.00015	NA	0.000188	0.00921	-0.0462	-1.26	1.25	NA	0.131	0.614	0.133	1.3	1.83	NA	0.34	0.8	0.728	0.331	0.495	NA	0.701	0.443	FALSE	TRUE	TRUE	NA	FALSE	FALSE	rs61744620
1	9083112	G	T	0.00406	0.00425	-0.0509	0.0638	0.425	0	NA	NA	NA	NA	0.00406	NA	NA	NA	NA	NA	0.00425	NA	NA	NA	NA	NA	-0.0509	NA	NA	NA	NA	NA	0.0638	NA	NA	NA	NA	NA	0.425	NA	NA	NA	NA	NA	FALSE	NA	rs143892095
1	9098541	T	G	0.0134	0.0122	0.256	0.219	0.242	1	NA	NA	0.0134	NA	NA	NA	NA	NA	0.0122	NA	NA	NA	NA	NA	0.256	NA	NA	NA	NA	NA	0.219	NA	NA	NA	NA	NA	0.242	NA	NA	NA	NA	NA	FALSE	NA	NA	NA	rs543336299
1	9099926	G	A	0.0196	0.025	-0.206	0.271	0.448	1	0.0196	NA	NA	NA	3.28e-05	NA	0.025	NA	NA	NA	3.42e-05	NA	-0.206	NA	NA	NA	-0.328	NA	0.271	NA	NA	NA	0.809	NA	0.448	NA	NA	NA	0.686	NA	FALSE	NA	NA	NA	TRUE	NA	rs74927644
1	9099957	T	C	0.00163	0.00175	-0.063	0.102	0.536	1	NA	NA	NA	NA	0.00163	NA	NA	NA	NA	NA	0.00175	NA	NA	NA	NA	NA	-0.063	NA	NA	NA	NA	NA	0.102	NA	NA	NA	NA	NA	0.536	NA	NA	NA	NA	NA	FALSE	NA	rs148873763
1	9101712	A	T	0.0237	0.0254	-0.13	0.24	0.589	1	0.0237	NA	NA	NA	5.15e-06	NA	0.0254	NA	NA	NA	3.04e-05	NA	-0.13	NA	NA	NA	-1.37	NA	0.24	NA	NA	NA	1.04	NA	0.589	NA	NA	NA	0.187	NA	FALSE	NA	NA	NA	TRUE	NA	rs75852902
1	9118297	C	T	0.00162	0.00158	0.0451	0.115	0.694	1	NA	NA	NA	NA	0.00162	NA	NA	NA	NA	NA	0.00158	NA	NA	NA	NA	NA	0.0451	NA	NA	NA	NA	NA	0.115	NA	NA	NA	NA	NA	0.694	NA	NA	NA	NA	NA	FALSE	NA	rs140975513
1	9165669	G	A	0.039	0.0402	-0.0372	0.0208	0.0746	0.38	0.105	0.0158	0.0307	0.00624	0.038	0.0726	0.0938	0.0386	0.0354	0.00379	0.0394	0.0584	0.132	-0.514	-0.167	0.62	-0.0391	0.138	0.134	0.596	0.129	1.36	0.0215	0.259	0.325	0.388	0.194	0.648	0.0687	0.594	FALSE	TRUE	FALSE	TRUE	FALSE	FALSE	rs12075362
1	9165685	G	A	0.215	0.214	-0.00212	0.0098	0.829	0.204	0.00875	0.246	0.182	0.175	0.219	0.16	0.0145	0.236	0.168	0.186	0.218	0.189	-0.467	0.0452	0.0726	-0.121	-0.00252	-0.275	0.317	0.224	0.0584	0.193	0.00999	0.157	0.14	0.84	0.214	0.531	0.801	0.08	FALSE	FALSE	FALSE	FALSE	FALSE	FALSE	rs72637739
1	9188876	T	C	0.00451	0.00464	0.0205	0.0668	0.759	0.366	0.106	0.0754	0.0623	0.121	0.000675	0.0315	0.1	0.0549	0.0643	0.157	0.000668	0.0315	0.0502	0.544	0.0283	-0.383	0.0547	0.406	0.135	0.457	0.0974	0.223	0.173	0.441	0.71	0.234	0.771	0.0864	0.752	0.358	FALSE	FALSE	FALSE	FALSE	FALSE	FALSE	rs61785839
1	9188989	A	G	0.0146	0.0145	0.0202	0.0354	0.569	0.41	0.0627	0.00071	0.0168	0.0256	0.0136	0.024	0.0548	0.0206	0.0212	0.0211	0.0136	0.0209	0.134	-1.3	-0.295	0.187	0.0265	0.246	0.168	0.907	0.177	0.59	0.0372	0.475	0.424	0.152	0.0954	0.752	0.477	0.605	FALSE	TRUE	FALSE	FALSE	FALSE	FALSE	rs114206792
1	9305445	A	C	0.147	0.147	-5.97e-05	0.0114	0.996	0.663	0.00625	0.116	0.154	0.00971	0.149	0.169	0.00996	0.117	0.152	0.0111	0.15	0.135	-0.419	-0.112	0.00633	-0.357	-0.000574	0.182	0.391	0.309	0.0616	0.686	0.0116	0.173	0.284	0.717	0.918	0.603	0.961	0.293	FALSE	FALSE	FALSE	TRUE	FALSE	FALSE	rs34603401
1	9307032	C	T	0.00569	0.0126	-0.629	0.364	0.0836	1	0.00569	NA	NA	NA	2.84e-05	NA	0.0126	NA	NA	NA	2.66e-05	NA	-0.629	NA	NA	NA	-0.803	NA	0.364	NA	NA	NA	2.46	NA	0.0836	NA	NA	NA	0.744	NA	FALSE	NA	NA	NA	TRUE	NA	rs143104068
1	9307050	G	A	0.00824	0.0184	-0.597	0.309	0.0535	1	0.00824	NA	NA	NA	NA	NA	0.0184	NA	NA	NA	NA	NA	-0.597	NA	NA	NA	NA	NA	0.309	NA	NA	NA	NA	NA	0.0535	NA	NA	NA	NA	NA	FALSE	NA	NA	NA	NA	NA	rs35525021
1	9307076	G	A	0.0333	0.0283	0.16	0.234	0.495	1	0.0333	NA	NA	NA	NA	NA	0.0283	NA	NA	NA	NA	NA	0.16	NA	NA	NA	NA	NA	0.234	NA	NA	NA	NA	NA	0.495	NA	NA	NA	NA	NA	FALSE	NA	NA	NA	NA	NA	rs142080875
1	9322376	C	T	0.00235	0.00253	-0.0981	0.0799	0.22	0.97	NA	NA	0.004	NA	0.00227	0.0153	NA	NA	0.00367	NA	0.00246	0.0143	NA	NA	-0.0795	NA	-0.102	0.0213	NA	NA	0.349	NA	0.0832	0.504	NA	NA	0.82	NA	0.218	0.966	NA	NA	FALSE	NA	FALSE	FALSE	rs140631516
1	9323894	G	A	0.00139	0.00113	0.278	0.122	0.0229	1	NA	NA	NA	NA	0.00139	NA	NA	NA	NA	NA	0.00113	NA	NA	NA	NA	NA	0.278	NA	NA	NA	NA	NA	0.122	NA	NA	NA	NA	NA	0.0229	NA	NA	NA	NA	NA	FALSE	NA	rs34580447
1	9323910	G	A	0.232	0.234	-0.00886	0.00957	0.355	0.751	0.48	0.297	0.272	0.529	0.225	0.316	0.479	0.312	0.285	0.472	0.227	0.294	-0.0109	-0.0509	-0.0226	0.173	-0.00975	0.132	0.074	0.21	0.0504	0.153	0.00989	0.132	0.883	0.808	0.654	0.259	0.324	0.318	FALSE	FALSE	FALSE	FALSE	FALSE	FALSE	rs6688832
1	9324002	A	G	0.0298	0.0264	0.147	0.248	0.552	0	0.0298	NA	NA	NA	NA	NA	0.0264	NA	NA	NA	NA	NA	0.147	NA	NA	NA	NA	NA	0.248	NA	NA	NA	NA	NA	0.552	NA	NA	NA	NA	NA	FALSE	NA	NA	NA	NA	NA	rs35404275
1	9324213	C	T	0.125	0.123	0.0142	0.0122	0.246	0.917	0.00625	0.123	0.193	0.0825	0.125	0.15	0.00787	0.12	0.194	0.063	0.124	0.12	-0.156	0.0674	0.000495	0.248	0.0138	0.148	0.448	0.295	0.0556	0.287	0.0126	0.178	0.727	0.82	0.993	0.387	0.272	0.406	FALSE	FALSE	FALSE	FALSE	FALSE	FALSE	rs17368528
1	9416003	C	T	0.0114	0.00971	0.114	0.393	0.773	0	0.0114	NA	NA	NA	NA	NA	0.00971	NA	NA	NA	NA	NA	0.114	NA	NA	NA	NA	NA	0.393	NA	NA	NA	NA	NA	0.773	NA	NA	NA	NA	NA	FALSE	NA	NA	NA	NA	NA	rs145906145
1	9599784	C	G	0.0017	0.00166	0.0172	0.109	0.875	1	NA	NA	NA	NA	0.0017	NA	NA	NA	NA	NA	0.00166	NA	NA	NA	NA	NA	0.0172	NA	NA	NA	NA	NA	0.109	NA	NA	NA	NA	NA	0.875	NA	NA	NA	NA	NA	FALSE	NA	rs766104303
1	9640253	C	A	0.00212	0.00182	0.19	0.122	0.119	0.876	0.132	0.0144	0.000562	NA	7.65e-05	0.00432	0.112	0.0092	0.000571	NA	7.53e-05	0.0137	0.186	0.974	0.534	NA	0.294	-0.882	0.124	1.1	1.74	NA	0.682	0.745	0.132	0.374	0.758	NA	0.666	0.237	FALSE	TRUE	TRUE	NA	FALSE	TRUE	rs35819756
1	9649043	G	A	0.00458	0.0031	0.426	0.682	0.532	1	0.00458	NA	NA	NA	NA	NA	0.0031	NA	NA	NA	NA	NA	0.426	NA	NA	NA	NA	NA	0.682	NA	NA	NA	NA	NA	0.532	NA	NA	NA	NA	NA	FALSE	NA	NA	NA	NA	NA	rs543313224
1	9649091	A	C	0.00493	0.0052	-0.0668	0.324	0.837	1	NA	NA	0.00493	NA	NA	NA	NA	NA	0.0052	NA	NA	NA	NA	NA	-0.0668	NA	NA	NA	NA	NA	0.324	NA	NA	NA	NA	NA	0.837	NA	NA	NA	NA	NA	FALSE	NA	NA	NA	rs562921900
1	9655965	C	T	0.00138	0.00142	-0.0192	0.126	0.879	0.603	0.0652	NA	0.00676	NA	0.000261	0.00257	0.0686	NA	0.00673	NA	0.000244	0.0145	-0.0863	NA	-0.011	NA	0.283	-1.05	0.154	NA	0.29	NA	0.333	0.681	0.576	NA	0.97	NA	0.396	0.123	FALSE	NA	FALSE	NA	FALSE	TRUE	rs80180768
1	9657037	C	G	0.00145	0.00159	-0.0712	0.105	0.5	1	NA	NA	NA	NA	0.00145	NA	NA	NA	NA	NA	0.00159	NA	NA	NA	NA	NA	-0.0712	NA	NA	NA	NA	NA	0.105	NA	NA	NA	NA	NA	0.5	NA	NA	NA	NA	NA	FALSE	NA	rs141162024
1	9661175	G	A	0.0132	0.0129	0.00358	0.356	0.992	0	0.0132	NA	NA	NA	2.03e-05	NA	0.0129	NA	NA	NA	2.27e-05	NA	0.00358	NA	NA	NA	0.206	NA	0.356	NA	NA	NA	1.12	NA	0.992	NA	NA	NA	0.854	NA	FALSE	NA	NA	NA	TRUE	NA	rs147993388
1	9669940	T	G	0.00687	0.00802	-0.0731	0.442	0.869	1	0.00687	NA	NA	NA	NA	NA	0.00802	NA	NA	NA	NA	NA	-0.0731	NA	NA	NA	NA	NA	0.442	NA	NA	NA	NA	NA	0.869	NA	NA	NA	NA	NA	FALSE	NA	NA	NA	NA	NA	rs190948318
1	9670738	C	A	0.00192	0.00163	0.191	0.127	0.132	0.422	0.119	0.0144	0.000211	NA	7.63e-05	0.00355	0.101	0.00833	0.000444	NA	6.21e-05	0.0126	0.173	0.802	-1.94	NA	0.773	-0.998	0.129	1.05	2.08	NA	0.736	0.755	0.179	0.446	0.349	NA	0.294	0.186	FALSE	TRUE	TRUE	NA	FALSE	TRUE	rs114072438
1	9670834	C	T	0.802	0.804	-0.0138	0.0102	0.178	0.71	0.457	0.768	0.752	0.621	0.81	0.787	0.481	0.76	0.749	0.644	0.811	0.745	-0.104	-0.00145	-0.0326	-0.0221	-0.0121	0.162	0.0759	0.236	0.0518	0.159	0.0106	0.15	0.172	0.995	0.529	0.89	0.253	0.281	FALSE	FALSE	FALSE	FALSE	FALSE	FALSE	rs4926472
1	9673046	C	T	0.00178	0.00172	0.0497	0.113	0.659	0.266	0.0838	0.00725	0	NA	0.000438	0.0153	0.0783	0.011	0.000133	NA	0.000404	0.0287	0.12	-0.137	-1.16	NA	0.0639	-0.59	0.144	1.06	2.52	NA	0.203	0.412	0.403	0.898	0.647	NA	0.753	0.153	FALSE	TRUE	TRUE	NA	FALSE	FALSE	rs11799995
1	9777122	G	A	0.00209	0.00207	0.0307	0.103	0.765	0.571	0.1	0	0	NA	0.000491	0.0153	0.103	0.011	6.67e-05	NA	0.000412	0.0182	-0.0292	-1.19	-1.19	NA	0.213	-0.0902	0.123	1.18	2.99	NA	0.202	0.47	0.813	0.314	0.691	NA	0.291	0.848	FALSE	TRUE	TRUE	NA	FALSE	FALSE	rs28730668
1	9777599	C	G	0.0304	0.0314	-0.0464	0.0234	0.0478	0.132	0	0.0145	0.00437	NA	0.031	0.0153	0.00193	0.0181	0.0026	NA	0.0321	0.014	-1.13	-0.204	0.791	NA	-0.0493	0.139	0.905	0.708	0.424	NA	0.0235	0.523	0.211	0.773	0.0618	NA	0.0358	0.791	TRUE	TRUE	FALSE	NA	FALSE	FALSE	rs61755420
1	9780224	C	T	0.00541	0.00348	0.37	0.356	0.299	1	NA	NA	0.00541	NA	NA	NA	NA	NA	0.00348	NA	NA	NA	NA	NA	0.37	NA	NA	NA	NA	NA	0.356	NA	NA	NA	NA	NA	0.299	NA	NA	NA	NA	NA	FALSE	NA	NA	NA	rs368722127
1	9790659	C	G	0.0104	0.0107	-0.0434	0.0401	0.279	1	0	NA	0.00146	NA	0.0104	NA	0.000803	NA	0.0008	NA	0.0107	NA	-1.08	NA	0.541	NA	-0.0434	NA	1.67	NA	0.692	NA	0.0401	NA	0.518	NA	0.434	NA	0.279	NA	TRUE	NA	TRUE	NA	FALSE	NA	rs148584143
1	9804055	G	A	0.025	0.0142	0.771	0.316	0.0149	0	0.025	NA	NA	NA	NA	NA	0.0142	NA	NA	NA	NA	NA	0.771	NA	NA	NA	NA	NA	0.316	NA	NA	NA	NA	NA	0.0149	NA	NA	NA	NA	NA	FALSE	NA	NA	NA	NA	NA	rs115074130
1	9804064	C	G	0.00907	0.00906	0.00552	0.0475	0.908	0.779	0	NA	0.00259	NA	0.00921	NA	0.00101	NA	0.00273	NA	0.0092	NA	-1.29	NA	-0.136	NA	0.00678	NA	1.42	NA	0.506	NA	0.0477	NA	0.363	NA	0.788	NA	0.887	NA	TRUE	NA	FALSE	NA	FALSE	NA	rs539764193
1	9804525	T	C	0.00567	0.0057	0.096	0.551	0.862	1	0.00567	NA	NA	NA	NA	NA	0.0057	NA	NA	NA	NA	NA	0.096	NA	NA	NA	NA	NA	0.551	NA	NA	NA	NA	NA	0.862	NA	NA	NA	NA	NA	FALSE	NA	NA	NA	NA	NA	rs77609933
1	9804630	T	C	0.00509	0.00571	-0.129	0.543	0.813	1	0.00509	NA	NA	NA	NA	NA	0.00571	NA	NA	NA	NA	NA	-0.129	NA	NA	NA	NA	NA	0.543	NA	NA	NA	NA	NA	0.813	NA	NA	NA	NA	NA	FALSE	NA	NA	NA	NA	NA	rs149058241
1	9804693	C	T	0.0586	0.0584	0.0036	0.0173	0.835	0.12	0.291	0.13	0.288	0.136	0.0494	0.0491	0.283	0.13	0.272	0.145	0.0495	0.0888	0.0575	0.225	0.0953	-0.202	-0.00878	-0.424	0.0843	0.313	0.0501	0.205	0.019	0.245	0.495	0.473	0.0573	0.323	0.644	0.0834	FALSE	FALSE	FALSE	FALSE	FALSE	FALSE	rs7550295
1	9811653	C	T	0.0213	0.0209	0.0222	0.0285	0.435	0.438	0.0025	0.0145	0.00437	NA	0.0217	NA	0.00217	0.0132	0.00367	NA	0.0213	NA	0.0165	0.161	-0.227	NA	0.0242	NA	0.759	0.859	0.323	NA	0.0286	NA	0.983	0.851	0.481	NA	0.398	NA	TRUE	TRUE	FALSE	NA	FALSE	NA	rs35331030
1	9931246	C	A	0.01	0.00675	0.498	0.451	0.27	1	0.01	NA	NA	NA	NA	NA	0.00675	NA	NA	NA	NA	NA	0.498	NA	NA	NA	NA	NA	0.451	NA	NA	NA	NA	NA	0.27	NA	NA	NA	NA	NA	FALSE	NA	NA	NA	NA	NA	rs138271667
1	9982387	G	T	0.0829	0.0831	0.00729	0.0146	0.618	0.248	0.179	0.13	0.138	0.034	0.0803	0.11	0.179	0.123	0.121	0.0395	0.0809	0.106	0.0221	0.0519	0.17	-0.185	-0.00164	0.0726	0.0993	0.292	0.0668	0.378	0.0152	0.204	0.824	0.859	0.0111	0.625	0.914	0.721	FALSE	FALSE	FALSE	FALSE	FALSE	FALSE	rs61743470
1	9992024	C	G	0.0012	0.00112	0.111	0.121	0.361	0.881	NA	NA	0.00109	NA	0.00113	0.0215	NA	NA	0.00127	NA	0.00103	0.0234	NA	NA	0.00304	NA	0.133	-0.073	NA	NA	0.652	NA	0.129	0.413	NA	NA	0.996	NA	0.304	0.86	NA	NA	FALSE	NA	FALSE	FALSE	rs146375448
1	10003084	G	A	0.00271	0.00257	0.0837	0.103	0.416	0.664	0.164	0.0129	0.000803	NA	0.000169	0.0028	0.156	0.0169	0.0015	NA	0.000142	0.0213	0.0707	-0.444	-0.919	NA	0.238	-1.13	0.107	0.797	0.845	NA	0.369	0.527	0.509	0.577	0.277	NA	0.52	0.0323	FALSE	TRUE	TRUE	NA	FALSE	TRUE	rs7535840
1	10032154	A	C	0.00503	0.00472	0.239	0.579	0.68	1	0.00503	NA	NA	NA	NA	NA	0.00472	NA	NA	NA	NA	NA	0.239	NA	NA	NA	NA	NA	0.579	NA	NA	NA	NA	NA	0.68	NA	NA	NA	NA	NA	FALSE	NA	NA	NA	NA	NA	rs61740429
1	10042688	G	A	0.00104	0.00134	-0.273	0.114	0.0165	1	NA	NA	NA	NA	0.00104	NA	NA	NA	NA	NA	0.00134	NA	NA	NA	NA	NA	-0.273	NA	NA	NA	NA	NA	0.114	NA	NA	NA	NA	NA	0.0165	NA	NA	NA	NA	NA	FALSE	NA	rs150726175
1	10068312	G	A	0.00247	0.00271	-0.0475	0.0813	0.559	0	NA	NA	NA	NA	0.00247	NA	NA	NA	NA	NA	0.00271	NA	NA	NA	NA	NA	-0.0475	NA	NA	NA	NA	NA	0.0813	NA	NA	NA	NA	NA	0.559	NA	NA	NA	NA	NA	FALSE	NA	rs145127190
1	10163148	A	G	0.00134	0.00121	0.0918	0.119	0.44	0	NA	NA	0.000407	NA	0.00134	NA	NA	NA	0.00153	NA	0.00121	NA	NA	NA	-2.09	NA	0.0918	NA	NA	NA	0.924	NA	0.119	NA	NA	NA	0.0235	NA	0.44	NA	NA	NA	TRUE	NA	FALSE	NA	rs146544433
1	10190575	G	C	0.0198	0.0194	0.0184	0.0293	0.529	0.263	0.0538	0.0217	0.0237	0.0825	0.0186	0.0552	0.0589	0.0308	0.0308	0.0651	0.0181	0.0664	-0.117	-0.233	-0.223	0.292	0.0352	-0.0779	0.158	0.601	0.133	0.306	0.031	0.261	0.458	0.698	0.0945	0.34	0.255	0.765	FALSE	TRUE	FALSE	FALSE	FALSE	FALSE	rs61760196
1	10190773	G	A	0.00198	0.002	-0.0133	0.109	0.903	0.816	0.116	0.00725	0	NA	0.000173	0.00614	0.117	0.011	6.67e-05	NA	0.000182	0.00699	-0.0036	-0.145	-1.09	NA	-0.0798	0.443	0.117	1.06	4.42	NA	0.306	0.922	0.975	0.891	0.806	NA	0.794	0.63	FALSE	TRUE	TRUE	NA	FALSE	TRUE	rs17034499
1	10197247	A	G	0.00217	0.00251	-0.157	0.092	0.089	0.244	NA	NA	0.00205	NA	0.00218	NA	NA	NA	0.00375	NA	0.00249	NA	NA	NA	-0.729	NA	-0.136	NA	NA	NA	0.501	NA	0.0936	NA	NA	NA	0.145	NA	0.145	NA	NA	NA	FALSE	NA	FALSE	NA	rs565863201
1	10228220	G	C	0.00981	0.0102	-0.0208	0.0422	0.622	0.826	NA	NA	0.0072	NA	0.00986	NA	NA	NA	0.00719	NA	0.0103	NA	NA	NA	-0.0792	NA	-0.0193	NA	NA	NA	0.269	NA	0.0428	NA	NA	NA	0.769	NA	0.651	NA	NA	NA	FALSE	NA	FALSE	NA	rs147961171
1	10270937	G	T	0.0947	0.106	-0.139	0.122	0.254	0	0.0947	0.000313	0	NA	1.15e-06	0.00887	0.106	0.0119	8.4e-05	NA	2.31e-05	0.00717	-0.139	-1.39	-1.45	NA	-1.3	0.504	0.122	0.938	2.97	NA	0.831	0.814	0.254	0.137	0.626	NA	0.119	0.536	FALSE	TRUE	TRUE	NA	TRUE	TRUE	rs140240544
1	10363664	G	T	0.028	0.0276	0.0198	0.025	0.428	0.228	0.00375	0.00725	0.00328	NA	0.0285	0.00614	0.00209	0.0121	0.00234	NA	0.0281	0.00629	0.663	-0.447	0.577	NA	0.0182	-0.23	0.775	0.899	0.463	NA	0.025	0.731	0.392	0.619	0.213	NA	0.468	0.753	TRUE	TRUE	FALSE	NA	FALSE	TRUE	rs41274458
1	10363885	G	A	0.00169	0.00189	-0.136	0.0954	0.153	1	NA	NA	NA	NA	0.00169	NA	NA	NA	NA	NA	0.00189	NA	NA	NA	NA	NA	-0.136	NA	NA	NA	NA	NA	0.0954	NA	NA	NA	NA	NA	0.153	NA	NA	NA	NA	NA	FALSE	NA	rs41274460
1	10363929	G	A	0.0109	0.00558	1.13	0.515	0.0276	1	0.0109	NA	NA	NA	NA	NA	0.00558	NA	NA	NA	NA	NA	1.13	NA	NA	NA	NA	NA	0.515	NA	NA	NA	NA	NA	0.0276	NA	NA	NA	NA	NA	FALSE	NA	NA	NA	NA	NA	rs145248590
1	10364260	A	G	0.0054	0.00507	0.0666	0.0572	0.245	0.284	NA	NA	0.00146	NA	0.00548	NA	NA	NA	0.00254	NA	0.00512	NA	NA	NA	-0.432	NA	0.0741	NA	NA	NA	0.469	NA	0.0577	NA	NA	NA	0.357	NA	0.199	NA	NA	NA	FALSE	NA	FALSE	NA	rs148481786
1	10364335	T	C	0.00597	0.00573	0.0413	0.0538	0.443	0.0147	NA	NA	0.00437	NA	0.006	NA	NA	NA	0.00173	NA	0.00581	NA	NA	NA	1.15	NA	0.0258	NA	NA	NA	0.459	NA	0.0541	NA	NA	NA	0.012	NA	0.634	NA	NA	NA	FALSE	NA	FALSE	NA	rs149267056
1	10381802	T	C	0.0217	0.0215	0.0505	0.163	0.757	1	NA	NA	0.0217	NA	3.67e-05	NA	NA	NA	0.0215	NA	3.79e-05	NA	NA	NA	0.0505	NA	0.242	NA	NA	NA	0.163	NA	0.909	NA	NA	NA	0.757	NA	0.79	NA	NA	NA	FALSE	NA	TRUE	NA	rs551543997
1	10397567	A	G	0.02	0.0198	0.0258	0.0292	0.378	0.759	0.0438	0.0145	0.0237	0.0825	0.0189	0.0736	0.0499	0.0313	0.026	0.0724	0.0186	0.0759	-0.154	-0.574	-0.0555	0.168	0.0321	0.126	0.172	0.609	0.142	0.292	0.0307	0.243	0.37	0.346	0.697	0.566	0.295	0.604	FALSE	TRUE	FALSE	FALSE	FALSE	FALSE	rs2297881
1	10425242	G	A	0.00462	0.00486	-0.0564	0.062	0.363	1	NA	NA	NA	NA	0.00462	NA	NA	NA	NA	NA	0.00486	NA	NA	NA	NA	NA	-0.0564	NA	NA	NA	NA	NA	0.062	NA	NA	NA	NA	NA	0.363	NA	NA	NA	NA	NA	FALSE	NA	rs200868716
1	10428570	G	A	0.0171	0.0173	-0.0114	0.0314	0.717	0.68	0.00125	0.0145	0.00218	NA	0.0175	NA	0.00153	0.0115	0.00294	NA	0.0176	NA	-0.309	-0.0773	-0.188	NA	-0.0104	NA	0.919	0.81	0.43	NA	0.0315	NA	0.737	0.924	0.661	NA	0.741	NA	TRUE	TRUE	FALSE	NA	FALSE	NA	rs77172218
1	10434447	G	A	0.0105	0.011	-0.0639	0.363	0.86	1	0.0105	NA	NA	NA	NA	NA	0.011	NA	NA	NA	NA	NA	-0.0639	NA	NA	NA	NA	NA	0.363	NA	NA	NA	NA	NA	0.86	NA	NA	NA	NA	NA	FALSE	NA	NA	NA	NA	NA	rs143669846
1	10436626	C	T	0.0452	0.0426	0.0546	0.188	0.772	0	0.0452	NA	NA	NA	3.12e-07	NA	0.0426	NA	NA	NA	1.66e-05	NA	0.0546	NA	NA	NA	-1.26	NA	0.188	NA	NA	NA	1.14	NA	0.772	NA	NA	NA	0.27	NA	FALSE	NA	NA	NA	TRUE	NA	rs61999305
1	10473200	G	A	0.0191	0.0187	0.0421	0.03	0.161	0.697	0.045	0.0145	0.0237	0.0825	0.018	0.0736	0.0514	0.0313	0.0261	0.072	0.0175	0.0762	-0.152	-0.589	-0.0593	0.171	0.0509	0.127	0.17	0.605	0.142	0.292	0.0317	0.243	0.371	0.33	0.676	0.558	0.108	0.602	FALSE	TRUE	FALSE	FALSE	FALSE	FALSE	rs2229688
1	10493948	T	C	0.00688	0.00424	0.453	0.58	0.435	0	0.00688	NA	NA	NA	NA	NA	0.00424	NA	NA	NA	NA	NA	0.453	NA	NA	NA	NA	NA	0.58	NA	NA	NA	NA	NA	0.435	NA	NA	NA	NA	NA	FALSE	NA	NA	NA	NA	NA	rs561684825
1	10502454	G	A	0.00147	0.00167	-0.128	0.102	0.211	1	NA	NA	NA	NA	0.00147	NA	NA	NA	NA	NA	0.00167	NA	NA	NA	NA	NA	-0.128	NA	NA	NA	NA	NA	0.102	NA	NA	NA	NA	NA	0.211	NA	NA	NA	NA	NA	FALSE	NA	rs146240548
1	10510348	T	G	0.00325	0.00259	0.321	0.436	0.462	0	NA	NA	0.00325	NA	NA	NA	NA	NA	0.00259	NA	NA	NA	NA	NA	0.321	NA	NA	NA	NA	NA	0.436	NA	NA	NA	NA	NA	0.462	NA	NA	NA	NA	NA	FALSE	NA	NA	NA	rs556873478
1	10521629	G	A	0.03	0.0328	-0.0681	0.221	0.758	1	0.03	NA	NA	NA	1.18e-05	NA	0.0328	NA	NA	NA	1.99e-05	NA	-0.0681	NA	NA	NA	-1.01	NA	0.221	NA	NA	NA	1.48	NA	0.758	NA	NA	NA	0.492	NA	FALSE	NA	NA	NA	TRUE	NA	rs75956311
1	10521657	G	A	0.00309	0.00289	0.0763	0.0769	0.321	1	NA	NA	NA	NA	0.00309	NA	NA	NA	NA	NA	0.00289	NA	NA	NA	NA	NA	0.0763	NA	NA	NA	NA	NA	0.0769	NA	NA	NA	NA	NA	0.321	NA	NA	NA	NA	NA	FALSE	NA	rs137950953
1	10523133	T	A	0.0249	0.0419	-0.49	0.198	0.0134	0	0.0249	NA	NA	NA	1.68e-05	NA	0.0419	NA	NA	NA	2.31e-05	NA	-0.49	NA	NA	NA	-0.412	NA	0.198	NA	NA	NA	0.926	NA	0.0134	NA	NA	NA	0.657	NA	FALSE	NA	NA	NA	TRUE	NA	rs35783598
1	10523191	G	A	0.00104	0.001	0.00908	0.137	0.947	1	NA	NA	NA	NA	0.00104	NA	NA	NA	NA	NA	0.001	NA	NA	NA	NA	NA	0.00908	NA	NA	NA	NA	NA	0.137	NA	NA	NA	NA	NA	0.947	NA	NA	NA	NA	NA	FALSE	NA	rs142954972
1	10529326	A	G	0.00493	0.00506	-0.0195	0.0575	0.734	0.669	NA	NA	0.00473	NA	0.00491	0.0123	NA	NA	0.00327	NA	0.00506	0.014	NA	NA	0.266	NA	-0.0242	-0.237	NA	NA	0.363	NA	0.0586	0.515	NA	NA	0.463	NA	0.68	0.646	NA	NA	FALSE	NA	FALSE	FALSE	rs138842024
1	10678439	G	T	0.00941	0.0108	-0.202	0.389	0.604	1	0.00941	NA	NA	NA	NA	NA	0.0108	NA	NA	NA	NA	NA	-0.202	NA	NA	NA	NA	NA	0.389	NA	NA	NA	NA	NA	0.604	NA	NA	NA	NA	NA	FALSE	NA	NA	NA	NA	NA	rs12061667
1	10683166	G	A	0.00145	0.00157	-0.0955	0.132	0.468	0.936	0.083	0.000114	0.000344	NA	0.000161	0.0019	0.0902	0.00973	0.000726	NA	0.000171	0.00672	-0.0992	-1.33	-0.674	NA	-0.0656	-0.996	0.14	1.32	1.44	NA	0.397	1.31	0.477	0.312	0.64	NA	0.869	0.446	FALSE	TRUE	TRUE	NA	FALSE	TRUE	rs74052157
1	10689869	G	A	0.0273	0.028	-0.0257	0.236	0.913	0	0.0273	NA	NA	NA	3.51e-05	NA	0.028	NA	NA	NA	3.85e-05	NA	-0.0257	NA	NA	NA	-0.303	NA	0.236	NA	NA	NA	1.28	NA	0.913	NA	NA	NA	0.813	NA	FALSE	NA	NA	NA	TRUE	NA	rs12070353
1	10700044	A	C	0.00108	0.00117	-0.0649	0.123	0.598	1	NA	NA	NA	NA	0.00108	NA	NA	NA	NA	NA	0.00117	NA	NA	NA	NA	NA	-0.0649	NA	NA	NA	NA	NA	0.123	NA	NA	NA	NA	NA	0.598	NA	NA	NA	NA	NA	FALSE	NA	rs181557754
1	10719934	C	G	0.0113	0.00622	0.692	0.45	0.124	1	0.0113	NA	NA	NA	NA	NA	0.00622	NA	NA	NA	NA	NA	0.692	NA	NA	NA	NA	NA	0.45	NA	NA	NA	NA	NA	0.124	NA	NA	NA	NA	NA	FALSE	NA	NA	NA	NA	NA	rs145422074
1	10720254	G	A	0.00645	0.00669	-0.0269	0.0496	0.588	0.811	0.00125	NA	0.0164	NA	0.0062	0.0184	0.00161	NA	0.0156	NA	0.00647	0.0129	0.00542	NA	0.0205	NA	-0.0339	0.265	1.05	NA	0.178	NA	0.0519	0.508	0.996	NA	0.909	NA	0.513	0.601	TRUE	NA	FALSE	NA	FALSE	FALSE	rs61736951
1	10720305	A	G	0.00812	0.00785	0.0558	0.0484	0.249	0.742	0.00116	NA	0.0037	NA	0.00821	0.00659	0.00207	NA	0.004	NA	0.00793	0.0125	-0.86	NA	0.207	NA	0.0541	-0.716	1.24	NA	0.461	NA	0.0486	0.652	0.488	NA	0.653	NA	0.266	0.272	TRUE	NA	FALSE	NA	FALSE	TRUE	rs138985539
1	10725193	G	A	0.0362	0.0361	-0.00273	0.0219	0.901	0.0121	0	0.0507	0.00582	NA	0.0368	0.0092	0.00201	0.0176	0.00367	NA	0.0368	0.0122	-1.13	2.01	0.356	NA	-0.0061	-0.14	0.875	0.727	0.334	NA	0.0219	0.612	0.197	0.00571	0.287	NA	0.781	0.819	TRUE	FALSE	FALSE	NA	FALSE	TRUE	rs116460699
1	10725469	G	A	0.0131	0.0131	0.00291	0.036	0.936	0.00364	0.0025	NA	0.0051	NA	0.0133	NA	0.000643	NA	0.00187	NA	0.0134	NA	2.1	NA	1.29	NA	-0.00559	NA	1.27	NA	0.444	NA	0.0361	NA	0.1	NA	0.00367	NA	0.877	NA	TRUE	NA	FALSE	NA	FALSE	NA	rs149479567
1	10725587	C	T	0.0144	0.0139	0.037	0.0346	0.286	0.276	0.0225	0.0217	0.0051	0.00485	0.0144	0.0245	0.0166	0.0104	0.00294	0.00806	0.014	0.0241	0.411	0.459	0.573	-0.338	0.0279	-0.0967	0.291	0.803	0.376	0.889	0.0352	0.39	0.158	0.568	0.128	0.704	0.427	0.804	FALSE	TRUE	FALSE	TRUE	FALSE	FALSE	rs76910492
1	11007724	C	T	0.00224	0.00221	0.021	0.104	0.84	0.303	0.124	0.0145	0.000438	NA	0.000221	0.0257	0.115	0.0112	0.000544	NA	0.000319	0.0302	0.1	0.599	-0.979	NA	-0.333	-0.0092	0.119	0.98	1.42	NA	0.254	0.417	0.397	0.541	0.491	NA	0.191	0.982	FALSE	TRUE	TRUE	NA	FALSE	FALSE	rs72868124
1	11008055	G	A	0.00219	0.00246	-0.101	0.0831	0.224	0.149	NA	NA	0.00364	NA	0.00216	NA	NA	NA	0.0024	NA	0.00246	NA	NA	NA	0.511	NA	-0.125	NA	NA	NA	0.432	NA	0.0847	NA	NA	NA	0.237	NA	0.141	NA	NA	NA	FALSE	NA	FALSE	NA	rs142519961
1	11008102	G	A	0.0412	0.0402	0.0394	0.0208	0.0585	0.482	0.231	0.0527	0.0527	0.0387	0.0379	0.0615	0.225	0.0374	0.0473	0.0136	0.0373	0.0623	0.001	0.322	0.109	1.1	0.0365	0.0273	0.0903	0.504	0.105	0.563	0.022	0.269	0.991	0.523	0.296	0.0516	0.0966	0.919	FALSE	FALSE	FALSE	FALSE	FALSE	FALSE	rs1281018
1	11008127	C	T	0.00118	0.00131	-0.133	0.136	0.328	0.813	0.0709	NA	NA	NA	7.71e-05	0.00318	0.0789	NA	NA	NA	8.28e-05	0.00739	-0.142	NA	NA	NA	-0.0168	-0.617	0.141	NA	NA	NA	0.509	0.839	0.314	NA	NA	NA	0.974	0.462	FALSE	NA	NA	NA	FALSE	TRUE	rs116547730
1	11008594	A	T	0.0397	0.0388	0.0413	0.0212	0.0509	0.753	0.226	0.0339	0.0383	0.0147	0.0369	0.0799	0.209	0.0346	0.0307	0.00767	0.0364	0.0759	0.0919	-0.141	0.191	-0.361	0.0335	0.145	0.0913	0.527	0.124	0.595	0.0222	0.242	0.314	0.789	0.123	0.544	0.132	0.547	FALSE	FALSE	FALSE	FALSE	FALSE	FALSE	rs1281016
1	11008685	T	C	0.00367	0.00355	0.0181	0.0746	0.808	0.0734	0.129	0.0333	0.0154	0.024	0.00124	0.00837	0.131	0.014	0.017	0.00909	0.00119	0.0169	-0.0449	1.76	-0.0524	1.43	0.0493	-0.498	0.111	0.83	0.185	0.739	0.123	0.543	0.686	0.0344	0.777	0.0535	0.688	0.359	FALSE	FALSE	FALSE	FALSE	FALSE	TRUE	rs75518308
1	11008778	T	A	0.00367	0.00354	0.0208	0.0746	0.78	0.0726	0.129	0.0333	0.0154	0.024	0.00124	0.00838	0.131	0.014	0.017	0.00908	0.00118	0.0169	-0.0449	1.76	-0.0521	1.43	0.0565	-0.525	0.111	0.83	0.185	0.739	0.123	0.538	0.686	0.0344	0.778	0.0536	0.646	0.33	FALSE	FALSE	FALSE	FALSE	FALSE	TRUE	rs115282418
1	11008799	G	C	0.00369	0.00355	0.0244	0.0745	0.743	0.0746	0.131	0.0333	0.0154	0.024	0.00124	0.00838	0.132	0.014	0.017	0.00908	0.00118	0.0169	-0.0378	1.75	-0.0521	1.43	0.0582	-0.52	0.111	0.829	0.185	0.739	0.123	0.538	0.733	0.0344	0.779	0.0537	0.636	0.334	FALSE	FALSE	FALSE	FALSE	FALSE	TRUE	rs74772255
1	11009679	G	A	0.0399	0.0391	0.0415	0.0211	0.0492	0.673	0.226	0.029	0.0382	0.0146	0.0369	0.0798	0.209	0.0341	0.0306	0.00768	0.0364	0.0759	0.0899	-0.244	0.192	-0.367	0.0335	0.142	0.0911	0.535	0.124	0.593	0.0222	0.242	0.324	0.648	0.122	0.536	0.131	0.555	FALSE	FALSE	FALSE	TRUE	FALSE	FALSE	rs1281013
1	11009703	C	T	0.04	0.0391	0.0422	0.0211	0.0456	0.705	0.228	0.029	0.0382	0.0146	0.037	0.0798	0.209	0.0341	0.031	0.00787	0.0365	0.0759	0.0954	-0.244	0.18	-0.371	0.0343	0.142	0.0911	0.535	0.124	0.591	0.0222	0.242	0.295	0.648	0.146	0.531	0.122	0.555	FALSE	FALSE	FALSE	TRUE	FALSE	FALSE	rs1281012
1	11009844	G	A	0.0321	0.0285	0.184	0.246	0.455	0	0.0321	NA	NA	NA	NA	NA	0.0285	NA	NA	NA	NA	NA	0.184	NA	NA	NA	NA	NA	0.246	NA	NA	NA	NA	NA	0.455	NA	NA	NA	NA	NA	FALSE	NA	NA	NA	NA	NA	rs138476809
1	11014118	C	T	0.144	0.143	0.0111	0.0115	0.335	0.974	0.055	0.196	0.391	0.248	0.139	0.264	0.059	0.214	0.395	0.248	0.137	0.247	-0.0813	0.063	-0.0118	0.0377	0.0134	-0.0447	0.159	0.253	0.0457	0.177	0.012	0.141	0.608	0.804	0.796	0.832	0.265	0.751	FALSE	FALSE	FALSE	FALSE	FALSE	FALSE	rs45537241
1	11015165	A	G	0.145	0.143	0.0105	0.0115	0.361	0.981	0.085	0.203	0.391	0.248	0.139	0.264	0.0863	0.215	0.395	0.248	0.138	0.249	-0.0189	0.115	-0.0137	0.0387	0.0125	-0.0504	0.133	0.252	0.0457	0.177	0.012	0.141	0.887	0.647	0.765	0.827	0.298	0.72	FALSE	FALSE	FALSE	FALSE	FALSE	FALSE	rs75130475
1	11087687	C	T	0.00216	0.00204	0.0551	0.11	0.617	0.412	0.128	0.00725	0.000121	NA	0.000132	0.0127	0.117	0.0115	0.000214	NA	0.000152	0.0208	0.117	-0.00783	-0.9	NA	-0.268	-0.346	0.12	1.12	1.9	NA	0.338	0.52	0.329	0.994	0.636	NA	0.428	0.506	FALSE	TRUE	TRUE	NA	FALSE	FALSE	rs12085877
1	11090287	C	T	0.0207	0.0201	0.0926	0.286	0.747	0	0.0207	NA	NA	NA	4.3e-05	NA	0.0201	NA	NA	NA	2.19e-05	NA	0.0926	NA	NA	NA	1.26	NA	0.286	NA	NA	NA	0.949	NA	0.747	NA	NA	NA	0.184	NA	FALSE	NA	NA	NA	TRUE	NA	rs61735593
1	11090897	A	G	0.0219	0.0216	0.0193	0.0279	0.489	0.172	0.133	0.0364	0.102	0.189	0.0172	0.0665	0.128	0.0223	0.091	0.18	0.0173	0.0589	0.0437	0.79	0.167	0.0231	-0.0138	0.367	0.114	0.659	0.0771	0.19	0.0316	0.28	0.701	0.231	0.0303	0.903	0.664	0.19	FALSE	FALSE	FALSE	FALSE	FALSE	FALSE	rs2273346
1	11090916	C	A	0.807	0.807	-0.00689	0.0104	0.508	0.273	0.15	0.783	0.68	0.675	0.822	0.644	0.166	0.757	0.697	0.687	0.821	0.659	-0.121	0.0172	-0.0885	-0.0668	-0.000108	-0.178	0.103	0.232	0.0479	0.159	0.0108	0.133	0.237	0.941	0.0645	0.675	0.992	0.179	FALSE	FALSE	FALSE	FALSE	FALSE	FALSE	rs12711521
1	11094908	T	A	0.0134	0.0146	-0.059	0.336	0.861	0	0.0134	NA	NA	NA	NA	NA	0.0146	NA	NA	NA	NA	NA	-0.059	NA	NA	NA	NA	NA	0.336	NA	NA	NA	NA	NA	0.861	NA	NA	NA	NA	NA	FALSE	NA	NA	NA	NA	NA	rs61735596
1	11102940	G	A	0.00426	0.00454	-0.0757	0.0594	0.202	0.168	0.00125	NA	0.0186	NA	0.00396	NA	0.00137	NA	0.0161	NA	0.0043	NA	-0.109	NA	0.151	NA	-0.105	NA	1.01	NA	0.175	NA	0.0631	NA	0.914	NA	0.388	NA	0.0955	NA	TRUE	NA	FALSE	NA	FALSE	NA	rs139962539
1	11105539	T	C	0.0144	0.0185	-0.245	0.285	0.39	0	0.0144	NA	NA	NA	NA	NA	0.0185	NA	NA	NA	NA	NA	-0.245	NA	NA	NA	NA	NA	0.285	NA	NA	NA	NA	NA	0.39	NA	NA	NA	NA	NA	FALSE	NA	NA	NA	NA	NA	rs144247267
1	11105542	C	T	0.00985	0.0101	-0.0266	0.0409	0.515	0.672	NA	NA	0.00691	NA	0.00992	NA	NA	NA	0.00594	NA	0.0102	NA	NA	NA	0.0888	NA	-0.0292	NA	NA	NA	0.276	NA	0.0413	NA	NA	NA	0.748	NA	0.479	NA	NA	NA	FALSE	NA	FALSE	NA	rs41307788
1	11106648	G	A	0.0024	0.00235	0.00899	0.1	0.928	0.255	0.146	0.00725	0	NA	0.000133	0.0092	0.141	0.0159	6.67e-05	NA	0.000162	0.0231	0.0491	-0.252	-1.44	NA	-0.314	-0.664	0.106	0.916	2.25	NA	0.301	0.489	0.644	0.783	0.523	NA	0.297	0.174	FALSE	TRUE	TRUE	NA	FALSE	TRUE	rs56392418
1	11106666	T	C	0.0301	0.0298	0.00517	0.024	0.829	0.269	0	0.0217	0.00655	NA	0.0306	0	0.00233	0.0286	0.00454	NA	0.0303	0.0112	-1.15	-0.197	0.347	NA	0.00311	-1.21	0.788	0.565	0.31	NA	0.0241	0.708	0.143	0.727	0.263	NA	0.897	0.0864	TRUE	TRUE	FALSE	NA	FALSE	TRUE	rs72550870
1	11106729	C	T	0.00109	0.00142	-0.283	0.136	0.0379	0.998	0.0549	0.000398	0.000731	NA	0.000242	0.00322	0.0727	0.00721	0.00105	NA	0.000293	0.00592	-0.283	-1.1	-0.735	NA	-0.283	-0.0615	0.149	1.61	1.04	NA	0.34	1.11	0.0573	0.493	0.479	NA	0.404	0.956	FALSE	TRUE	TRUE	NA	FALSE	TRUE	rs61735600
1	11106762	G	A	0.00877	0.0105	-0.158	0.4	0.694	1	0.00877	NA	NA	NA	NA	NA	0.0105	NA	NA	NA	NA	NA	-0.158	NA	NA	NA	NA	NA	0.4	NA	NA	NA	NA	NA	0.694	NA	NA	NA	NA	NA	FALSE	NA	NA	NA	NA	NA	rs61735601
1	11134005	T	C	0.00502	0.00468	0.0481	0.0597	0.421	1	NA	NA	NA	NA	0.00502	NA	NA	NA	NA	NA	0.00468	NA	NA	NA	NA	NA	0.0481	NA	NA	NA	NA	NA	0.0597	NA	NA	NA	NA	NA	0.421	NA	NA	NA	NA	NA	FALSE	NA	rs115976717
1	11134043	C	T	0.00181	0.00172	0.0774	0.0873	0.375	0.507	0.0025	0.0362	0.0644	0.0583	3.98e-05	NA	0.00193	0.0368	0.0622	0.0422	9.95e-05	NA	0.111	0.295	0.0912	0.174	-0.599	NA	0.795	0.568	0.0932	0.345	0.468	NA	0.889	0.604	0.328	0.614	0.201	NA	TRUE	FALSE	FALSE	FALSE	FALSE	NA	rs117771172
1	11158105	C	T	0.00183	0.00171	0.0983	0.0883	0.265	0.529	0.0025	0.0362	0.0638	0.0582	7.14e-05	NA	0.00288	0.0374	0.0605	0.0422	0.000127	NA	-0.174	0.271	0.118	0.176	-0.512	NA	0.705	0.564	0.0948	0.345	0.428	NA	0.805	0.63	0.215	0.611	0.232	NA	TRUE	FALSE	FALSE	FALSE	FALSE	NA	rs62623443
1	11159851	G	A	0.00223	0.0021	0.104	0.0895	0.245	0.118	NA	NA	0.00218	NA	0.00223	NA	NA	NA	0.0012	NA	0.00212	NA	NA	NA	1.08	NA	0.084	NA	NA	NA	0.633	NA	0.0904	NA	NA	NA	0.0866	NA	0.353	NA	NA	NA	FALSE	NA	FALSE	NA	rs146839323
1	11249789	G	C	0.00314	0.00306	0.0564	0.0722	0.435	0.563	0.0798	0.0507	0.0629	0.0583	0.000151	0.0173	0.0828	0.0444	0.0601	0.0423	0.000212	0.0132	-0.0444	0.398	0.104	0.177	-0.292	0.694	0.136	0.506	0.095	0.345	0.299	0.59	0.743	0.432	0.276	0.609	0.328	0.239	FALSE	FALSE	FALSE	FALSE	FALSE	FALSE	rs28990992
1	11252369	G	A	0.00226	0.00253	-0.137	0.0825	0.0972	0	NA	NA	NA	NA	0.00226	NA	NA	NA	NA	NA	0.00253	NA	NA	NA	NA	NA	-0.137	NA	NA	NA	NA	NA	0.0825	NA	NA	NA	NA	NA	0.0972	NA	NA	NA	NA	NA	FALSE	NA	rs28991002
1	11253684	G	T	0.00776	0.008	-0.0393	0.0463	0.397	1	NA	NA	NA	NA	0.00776	NA	NA	NA	NA	NA	0.008	NA	NA	NA	NA	NA	-0.0393	NA	NA	NA	NA	NA	0.0463	NA	NA	NA	NA	NA	0.397	NA	NA	NA	NA	NA	FALSE	NA	rs28991009
1	11307762	T	C	0.00123	0.00113	0.0803	0.122	0.509	1	NA	NA	NA	NA	0.00123	NA	NA	NA	NA	NA	0.00113	NA	NA	NA	NA	NA	0.0803	NA	NA	NA	NA	NA	0.122	NA	NA	NA	NA	NA	0.509	NA	NA	NA	NA	NA	FALSE	NA	rs146393749
1	11308007	C	T	0.0033	0.00346	-0.025	0.0775	0.747	1	NA	NA	0.00105	NA	0.0033	NA	NA	NA	0.000907	NA	0.00346	NA	NA	NA	-0.145	NA	-0.025	NA	NA	NA	0.989	NA	0.0775	NA	NA	NA	0.884	NA	0.747	NA	NA	NA	TRUE	NA	FALSE	NA	rs35903812
1	11333812	C	T	0.0136	0.0131	0.0538	0.0363	0.138	0.165	0	0	0.00146	NA	0.0136	0.0215	0.000723	0.0148	0.000667	NA	0.0131	0.0108	-1.09	-1.22	0.554	NA	0.0504	0.79	1.68	0.894	0.708	NA	0.0364	0.531	0.515	0.174	0.434	NA	0.166	0.137	TRUE	TRUE	TRUE	NA	FALSE	FALSE	rs114000606
1	11561164	G	A	0.0729	0.0729	0.000183	0.0156	0.991	0.827	0.376	0.0652	0.194	0.0676	0.0653	0.162	0.375	0.0764	0.196	0.0485	0.0654	0.154	-0.0146	-0.279	-0.00189	0.341	-0.000401	0.125	0.0766	0.373	0.0558	0.336	0.0168	0.171	0.848	0.455	0.973	0.311	0.981	0.464	FALSE	FALSE	FALSE	FALSE	FALSE	FALSE	rs41274528
1	11561204	C	T	0.00397	0.0068	-0.654	0.485	0.178	1	0.00397	NA	NA	NA	NA	NA	0.0068	NA	NA	NA	NA	NA	-0.654	NA	NA	NA	NA	NA	0.485	NA	NA	NA	NA	NA	0.178	NA	NA	NA	NA	NA	FALSE	NA	NA	NA	NA	NA	rs61744896
1	11561257	A	G	0.00795	0.00617	0.231	0.506	0.647	1	0.00795	NA	NA	NA	NA	NA	0.00617	NA	NA	NA	NA	NA	0.231	NA	NA	NA	NA	NA	0.506	NA	NA	NA	NA	NA	0.647	NA	NA	NA	NA	NA	FALSE	NA	NA	NA	NA	NA	rs202214902
1	11561308	G	A	0.00443	0.00412	0.0584	0.0661	0.377	1	NA	NA	NA	NA	0.00443	NA	NA	NA	NA	NA	0.00412	NA	NA	NA	NA	NA	0.0584	NA	NA	NA	NA	NA	0.0661	NA	NA	NA	NA	NA	0.377	NA	NA	NA	NA	NA	FALSE	NA	rs200877980
1	11561489	C	T	0.0345	0.0344	-0.00984	0.213	0.963	1	0.0345	NA	NA	NA	NA	NA	0.0344	NA	NA	NA	NA	NA	-0.00984	NA	NA	NA	NA	NA	0.213	NA	NA	NA	NA	NA	0.963	NA	NA	NA	NA	NA	FALSE	NA	NA	NA	NA	NA	rs61736678
1	11561593	G	A	0.619	0.62	-0.00252	0.00839	0.764	0.731	0.168	0.616	0.375	0.248	0.634	0.482	0.161	0.623	0.369	0.28	0.635	0.502	0.0616	-0.0242	-0.021	-0.201	-0.00121	-0.12	0.104	0.201	0.0457	0.172	0.0086	0.125	0.554	0.905	0.646	0.241	0.888	0.338	FALSE	FALSE	FALSE	FALSE	FALSE	FALSE	rs2817580
1	11561692	G	T	0.00747	0.00946	-0.246	0.402	0.541	0	0.00747	NA	NA	NA	NA	NA	0.00946	NA	NA	NA	NA	NA	-0.246	NA	NA	NA	NA	NA	0.402	NA	NA	NA	NA	NA	0.541	NA	NA	NA	NA	NA	FALSE	NA	NA	NA	NA	NA	rs183856902
1	11561930	G	C	0.00383	0.00375	0.0647	0.0746	0.386	0.485	NA	NA	0.00128	NA	0.00388	NA	NA	NA	0.00196	NA	0.00379	NA	NA	NA	-0.371	NA	0.0709	NA	NA	NA	0.628	NA	0.0752	NA	NA	NA	0.555	NA	0.346	NA	NA	NA	FALSE	NA	FALSE	NA	rs199595312
1	11576094	G	A	0.00591	0.00587	-0.00506	0.0538	0.925	1	NA	NA	NA	NA	0.00591	NA	NA	NA	NA	NA	0.00587	NA	NA	NA	NA	NA	-0.00506	NA	NA	NA	NA	NA	0.0538	NA	NA	NA	NA	NA	0.925	NA	NA	NA	NA	NA	FALSE	NA	rs41274532
1	11579470	G	A	0.612	0.614	-0.00662	0.00837	0.429	0.697	0.06	0.616	0.411	0.243	0.628	0.469	0.0663	0.629	0.412	0.269	0.629	0.488	-0.0871	-0.0198	-0.0493	-0.138	-0.00388	-0.145	0.158	0.203	0.0452	0.176	0.00857	0.126	0.582	0.922	0.276	0.432	0.651	0.25	FALSE	FALSE	FALSE	FALSE	FALSE	FALSE	rs2072994
1	11579504	G	C	0.15	0.149	0.0117	0.0114	0.302	0.289	0.115	0.174	0.219	0.504	0.147	0.107	0.118	0.118	0.208	0.456	0.146	0.121	-0.0219	0.506	0.0847	0.158	0.00751	-0.108	0.117	0.291	0.0546	0.154	0.0117	0.19	0.852	0.0823	0.121	0.304	0.522	0.569	FALSE	FALSE	FALSE	FALSE	FALSE	FALSE	rs2072993
1	11584104	C	A	0.0145	0.0189	-0.252	0.298	0.397	0	0.0145	NA	NA	NA	NA	NA	0.0189	NA	NA	NA	NA	NA	-0.252	NA	NA	NA	NA	NA	0.298	NA	NA	NA	NA	NA	0.397	NA	NA	NA	NA	NA	FALSE	NA	NA	NA	NA	NA	rs61744873
1	11584109	C	G	0.00171	0.00169	0.0257	0.123	0.834	0.932	0.103	0	0.000745	NA	5.44e-05	0.0167	0.101	0.0113	0.000301	NA	6.79e-05	0.0176	0.0392	-1.38	1.01	NA	-0.18	-0.0402	0.129	1.48	1.25	NA	0.611	0.506	0.762	0.35	0.423	NA	0.769	0.937	FALSE	TRUE	TRUE	NA	FALSE	FALSE	rs115032543
1	11585308	C	T	0.0188	0.0188	0.00782	0.0318	0.806	0.372	0.00131	0.092	0.0285	0.0198	0.0185	0.00593	0.00164	0.109	0.0333	0.0214	0.0182	0.0149	-0.00871	-0.0884	-0.222	-0.276	0.0219	-1.16	1.29	0.366	0.141	0.636	0.0328	0.624	0.995	0.809	0.114	0.665	0.505	0.0621	TRUE	FALSE	FALSE	FALSE	FALSE	TRUE	rs61750329
1	11710060	T	C	0.00526	0.00519	-0.000947	0.0564	0.987	0.552	NA	NA	0.00182	NA	0.00534	NA	NA	NA	0.00307	NA	0.00524	NA	NA	NA	-0.272	NA	0.0032	NA	NA	NA	0.459	NA	0.0568	NA	NA	NA	0.554	NA	0.955	NA	NA	NA	FALSE	NA	FALSE	NA	rs61731861
1	11710561	T	G	0.197	0.198	-0.00956	0.0101	0.345	0.227	0.195	0.196	0.228	0.437	0.195	0.206	0.165	0.22	0.221	0.448	0.197	0.196	0.205	-0.0718	0.0636	-0.0324	-0.0146	0.0165	0.0995	0.246	0.053	0.147	0.0104	0.153	0.0393	0.77	0.23	0.825	0.16	0.914	FALSE	FALSE	FALSE	FALSE	FALSE	FALSE	rs9614
1	11716067	G	A	0.028	0.0285	-0.0239	0.0259	0.357	0.138	0.0029	0.0289	0.00789	NA	0.0285	0.00617	0.00228	0.0172	0.011	NA	0.0289	0.0111	0.458	0.603	-0.482	NA	-0.0199	-0.445	0.978	0.725	0.256	NA	0.0261	0.689	0.64	0.406	0.0602	NA	0.445	0.518	TRUE	FALSE	FALSE	NA	FALSE	TRUE	rs150648343
1	11718859	C	T	0.00921	0.00914	0.0107	0.0435	0.805	0	0.00125	0.00725	0.00109	NA	0.00921	0.00614	0.000643	0.0104	0.000667	NA	0.00914	0.00629	1.4	-0.358	0.783	NA	0.0107	0.182	1.57	0.959	0.83	NA	0.0435	0.858	0.373	0.709	0.346	NA	0.805	0.832	TRUE	TRUE	TRUE	NA	FALSE	TRUE	rs150816569
1	11721213	G	A	0.0171	0.0173	0.0182	0.301	0.952	0	0.0171	NA	NA	NA	NA	NA	0.0173	NA	NA	NA	NA	NA	0.0182	NA	NA	NA	NA	NA	0.301	NA	NA	NA	NA	NA	0.952	NA	NA	NA	NA	NA	FALSE	NA	NA	NA	NA	NA	rs150758549
1	11721321	G	A	0.00772	0.00824	-0.0766	0.054	0.156	0.292	0.279	0.0431	0.00595	0.00377	0.00323	0.0515	0.284	0.0261	0.00674	0.0028	0.00367	0.0632	-0.00492	1.26	-0.195	0.0613	-0.128	-0.0975	0.0899	0.699	0.315	1.48	0.0714	0.301	0.956	0.0719	0.536	0.967	0.0719	0.746	FALSE	FALSE	FALSE	TRUE	FALSE	FALSE	rs12057383
1	11728894	G	A	0.111	0.113	-0.0181	0.0127	0.156	0.631	0.0813	0.188	0.199	0.136	0.109	0.178	0.0719	0.156	0.197	0.151	0.111	0.161	0.0901	0.334	0.00868	-0.153	-0.0215	0.0919	0.142	0.268	0.0563	0.211	0.0132	0.165	0.527	0.213	0.877	0.467	0.103	0.577	FALSE	FALSE	FALSE	FALSE	FALSE	FALSE	rs3125818
1	11731365	G	A	0.0165	0.0142	0.131	0.322	0.685	1	0.0165	NA	NA	NA	NA	NA	0.0142	NA	NA	NA	NA	NA	0.131	NA	NA	NA	NA	NA	0.322	NA	NA	NA	NA	NA	0.685	NA	NA	NA	NA	NA	FALSE	NA	NA	NA	NA	NA	rs114311540
1	11733846	C	A	0.0127	0.0133	-0.039	0.0364	0.285	1	0	NA	0.00218	NA	0.0127	NA	0.000884	NA	0.0008	NA	0.0133	NA	-1.14	NA	1.59	NA	-0.039	NA	1.29	NA	0.679	NA	0.0364	NA	0.379	NA	0.0193	NA	0.285	NA	TRUE	NA	TRUE	NA	FALSE	NA	rs148957324
1	11766424	C	T	0.164	0.161	0.0148	0.011	0.178	0.989	0.11	0.159	0.118	0.218	0.165	0.0859	0.0994	0.165	0.119	0.273	0.162	0.0937	0.0963	-0.0476	0.0119	-0.032	0.0144	0.0513	0.124	0.264	0.0685	0.183	0.0112	0.224	0.437	0.857	0.863	0.862	0.2	0.819	FALSE	FALSE	FALSE	FALSE	FALSE	FALSE	rs11121804
1	11766493	C	T	0.00417	0.00389	0.0916	0.0709	0.197	0.915	NA	NA	0.00311	NA	0.00419	NA	NA	NA	0.00302	NA	0.00391	NA	NA	NA	0.0413	NA	0.0927	NA	NA	NA	0.475	NA	0.0717	NA	NA	NA	0.931	NA	0.196	NA	NA	NA	FALSE	NA	FALSE	NA	rs202026446
1	11771999	G	A	0.00244	0.00226	0.12	0.0852	0.16	0.154	NA	NA	0.00473	NA	0.00235	0.0123	NA	NA	0.00287	NA	0.00221	0.0126	NA	NA	0.85	NA	0.0959	-0.238	NA	NA	0.408	NA	0.0884	0.517	NA	NA	0.0375	NA	0.278	0.646	NA	NA	FALSE	NA	FALSE	FALSE	rs143337024
1	11806234	C	G	0.0175	0.0207	-0.224	0.256	0.381	1	0.0175	NA	NA	NA	0	0.00307	0.0207	NA	NA	NA	4.32e-05	0.00629	-0.224	NA	NA	NA	-1.2	-0.355	0.256	NA	NA	NA	0.711	0.963	0.381	NA	NA	NA	0.091	0.713	FALSE	NA	NA	NA	TRUE	TRUE	rs143389939
1	11826085	G	A	0.0507	0.0506	-0.00112	0.0185	0.952	0.449	0.00499	0.0669	0.128	0.215	0.0489	0.0151	0.00889	0.044	0.132	0.158	0.049	0.0209	-0.684	0.554	0.00159	0.173	-0.00231	-0.322	0.473	0.465	0.0686	0.197	0.0194	0.482	0.148	0.234	0.982	0.381	0.905	0.504	FALSE	FALSE	FALSE	FALSE	FALSE	FALSE	rs114941496
1	11826421	A	G	0.038	0.0338	0.131	0.22	0.552	1	0.038	NA	NA	NA	1.76e-05	NA	0.0338	NA	NA	NA	2.83e-05	NA	0.131	NA	NA	NA	-0.316	NA	0.22	NA	NA	NA	0.963	NA	0.552	NA	NA	NA	0.743	NA	FALSE	NA	NA	NA	TRUE	NA	rs187345781
1	11826630	C	T	0.666	0.667	0.00161	0.0086	0.852	0.696	0.512	0.708	0.511	0.624	0.673	0.587	0.52	0.708	0.506	0.713	0.672	0.597	-0.0498	-0.0573	0.00212	-0.247	0.00328	-0.0301	0.0774	0.217	0.0454	0.16	0.00886	0.129	0.52	0.791	0.963	0.123	0.712	0.816	FALSE	FALSE	FALSE	FALSE	FALSE	FALSE	rs6668699
1	11826861	A	C	0.0101	0.00787	0.267	0.439	0.543	1	0.0101	NA	NA	NA	1.8e-05	NA	0.00787	NA	NA	NA	1.91e-05	NA	0.267	NA	NA	NA	-0.189	NA	0.439	NA	NA	NA	1.34	NA	0.543	NA	NA	NA	0.888	NA	FALSE	NA	NA	NA	TRUE	NA	rs188115585
1	11827071	C	T	0.0381	0.0337	0.144	0.22	0.512	0	0.0381	NA	NA	NA	2.01e-05	NA	0.0337	NA	NA	NA	3.12e-05	NA	0.144	NA	NA	NA	-0.332	NA	0.22	NA	NA	NA	0.962	NA	0.512	NA	NA	NA	0.73	NA	FALSE	NA	NA	NA	TRUE	NA	rs189594838
1	11828238	G	A	0.665	0.665	0.00123	0.00855	0.886	0.86	0.468	0.71	0.506	0.626	0.672	0.58	0.463	0.702	0.501	0.71	0.672	0.581	-0.00104	-0.0233	0.00465	-0.216	0.00184	0.000732	0.0757	0.213	0.0448	0.158	0.00881	0.127	0.989	0.913	0.917	0.171	0.834	0.995	FALSE	FALSE	FALSE	FALSE	FALSE	FALSE	rs4845880
1	11828319	G	A	0.665	0.665	0.000919	0.00854	0.914	0.828	0.469	0.71	0.506	0.626	0.672	0.58	0.464	0.702	0.501	0.711	0.672	0.58	-0.00024	-0.0216	0.00453	-0.229	0.00154	0.00284	0.0755	0.213	0.0447	0.158	0.0088	0.126	0.998	0.919	0.919	0.146	0.861	0.982	FALSE	FALSE	FALSE	FALSE	FALSE	FALSE	rs4845881
1	11831595	G	A	0.0751	0.0732	0.0216	0.0154	0.16	0.761	0.0638	0.0507	0.0906	0.0194	0.0751	0.126	0.0656	0.0654	0.0929	0.00998	0.0732	0.114	-0.0231	-0.168	-0.0565	0.419	0.0243	0.202	0.152	0.387	0.0769	0.622	0.0158	0.2	0.879	0.664	0.463	0.501	0.125	0.314	FALSE	FALSE	FALSE	FALSE	FALSE	FALSE	rs55990971
1	11831615	C	T	0.704	0.704	0.000172	0.00882	0.985	0.967	0.506	0.746	0.635	0.854	0.708	0.589	0.491	0.739	0.634	0.871	0.708	0.601	0.04	0.016	0.0119	-0.106	-0.000324	-0.0791	0.0757	0.221	0.0461	0.226	0.00909	0.129	0.597	0.942	0.796	0.639	0.972	0.54	FALSE	FALSE	FALSE	FALSE	FALSE	FALSE	rs6667720
1	11832289	C	A	0.158	0.159	-0.00522	0.011	0.636	0.962	0.0184	0.124	0.248	0.117	0.159	0.19	0.0191	0.122	0.247	0.111	0.159	0.194	-0.0238	0.0417	0.00788	0.131	-0.00554	-0.129	0.305	0.297	0.0518	0.25	0.0113	0.158	0.938	0.888	0.879	0.601	0.625	0.414	FALSE	FALSE	FALSE	FALSE	FALSE	FALSE	rs61773952
1	11835556	C	T	0.108	0.11	-0.0173	0.0129	0.18	0.461	0.146	0.109	0.177	0.194	0.106	0.0491	0.131	0.0852	0.181	0.143	0.108	0.0762	0.122	0.111	0.00926	0.103	-0.0205	-0.396	0.108	0.333	0.059	0.2	0.0134	0.254	0.26	0.739	0.875	0.608	0.126	0.119	FALSE	FALSE	FALSE	FALSE	FALSE	FALSE	rs41275456
1	11836628	T	C	0.713	0.713	-0.000149	0.00891	0.987	0.977	0.506	0.76	0.638	0.854	0.717	0.597	0.494	0.745	0.639	0.872	0.717	0.607	0.0238	0.0396	0.0099	-0.121	-0.000386	-0.0762	0.0759	0.223	0.0463	0.228	0.00918	0.13	0.754	0.859	0.831	0.596	0.967	0.557	FALSE	FALSE	FALSE	FALSE	FALSE	FALSE	rs6699881
1	11836682	C	T	0.604	0.603	0.00699	0.00825	0.397	0.949	0.359	0.651	0.462	0.66	0.611	0.548	0.363	0.66	0.458	0.729	0.609	0.531	-0.0428	-0.0076	0.00433	-0.13	0.00799	0.0256	0.0779	0.199	0.045	0.163	0.00848	0.126	0.582	0.97	0.923	0.425	0.347	0.839	FALSE	FALSE	FALSE	FALSE	FALSE	FALSE	rs7538516
1	11838841	A	G	0.108	0.11	-0.0173	0.0129	0.179	0.436	0.147	0.109	0.177	0.194	0.106	0.0491	0.131	0.0851	0.181	0.143	0.108	0.0763	0.13	0.109	0.00891	0.103	-0.0206	-0.398	0.108	0.333	0.0591	0.2	0.0134	0.254	0.231	0.743	0.88	0.607	0.123	0.118	FALSE	FALSE	FALSE	FALSE	FALSE	FALSE	rs56001051
1	11838848	G	T	0.604	0.603	0.00717	0.00825	0.385	0.949	0.36	0.651	0.462	0.66	0.611	0.548	0.364	0.66	0.458	0.729	0.609	0.532	-0.0419	-0.00708	0.0045	-0.13	0.00816	0.0281	0.0778	0.199	0.045	0.163	0.00848	0.126	0.59	0.972	0.92	0.426	0.336	0.824	FALSE	FALSE	FALSE	FALSE	FALSE	FALSE	rs6697244
1	11839033	G	T	0.0389	0.0395	-0.023	0.0208	0.27	0.983	0.00508	0.0151	0.0218	0.000267	0.0398	0.039	0.00456	0.0216	0.0228	0.00543	0.0404	0.0317	0.185	-0.431	-0.0448	-1.39	-0.0231	0.052	0.665	0.673	0.153	0.842	0.0211	0.337	0.781	0.522	0.769	0.1	0.274	0.878	FALSE	TRUE	FALSE	TRUE	FALSE	FALSE	rs55668272
1	11839034	G	A	0.108	0.109	-0.0173	0.0129	0.181	0.298	0.109	0.109	0.177	0.194	0.106	0.0465	0.0944	0.0804	0.182	0.143	0.108	0.0736	0.192	0.183	0.00869	0.103	-0.0207	-0.421	0.128	0.34	0.0591	0.2	0.0134	0.258	0.134	0.592	0.883	0.607	0.122	0.103	FALSE	FALSE	FALSE	FALSE	FALSE	FALSE	rs55967531
1	11839923	C	T	0.147	0.149	-0.0206	0.0113	0.0698	0.482	0.145	0.131	0.199	0.194	0.146	0.0857	0.129	0.104	0.205	0.152	0.148	0.107	0.169	0.0964	0.000144	0.000435	-0.0229	-0.26	0.113	0.31	0.0564	0.198	0.0117	0.206	0.135	0.756	0.998	0.998	0.0497	0.207	FALSE	FALSE	FALSE	FALSE	FALSE	FALSE	rs12561919
1	11839966	G	A	0.604	0.603	0.00709	0.00825	0.39	0.957	0.36	0.651	0.462	0.66	0.611	0.549	0.365	0.66	0.458	0.726	0.609	0.532	-0.0437	-0.00705	0.00255	-0.117	0.00812	0.0295	0.0778	0.199	0.045	0.163	0.00848	0.126	0.574	0.972	0.955	0.472	0.339	0.815	FALSE	FALSE	FALSE	FALSE	FALSE	FALSE	rs4846043
1	11839971	C	T	0.0832	0.0816	0.0184	0.0147	0.209	0.917	0.0621	0.0507	0.0879	0.0194	0.0838	0.114	0.0645	0.0695	0.087	0.00941	0.0821	0.113	-0.0415	-0.214	-0.0232	0.478	0.0202	0.0951	0.154	0.38	0.0788	0.645	0.015	0.204	0.788	0.573	0.769	0.459	0.18	0.64	FALSE	FALSE	FALSE	FALSE	FALSE	FALSE	rs41275460
1	11839972	G	A	0.159	0.16	-0.00522	0.011	0.635	0.977	0.0538	0.124	0.25	0.117	0.159	0.196	0.0538	0.126	0.249	0.111	0.16	0.197	-0.0414	-0.0115	0.00194	0.13	-0.00512	-0.11	0.168	0.292	0.0517	0.25	0.0113	0.156	0.805	0.969	0.97	0.604	0.651	0.482	FALSE	FALSE	FALSE	FALSE	FALSE	FALSE	rs41275462
1	11839998	T	C	0.954	0.954	0.0157	0.0199	0.433	0.649	0.586	0.934	0.977	0.991	0.96	0.905	0.58	0.936	0.976	0.993	0.959	0.916	-0.00194	-0.0391	0.0268	0.411	0.0196	-0.397	0.0776	0.413	0.149	0.715	0.021	0.242	0.98	0.925	0.857	0.566	0.349	0.101	FALSE	FALSE	FALSE	FALSE	FALSE	FALSE	rs4846044
1	11844424	G	A	0.00251	0.00229	0.179	0.104	0.0856	0.0724	0.135	0.00725	0.000452	NA	0.000342	0.0224	0.128	0.0108	0.00027	NA	0.000252	0.0157	0.0777	-0.151	2.03	NA	0.635	0.984	0.114	1.06	1.75	NA	0.292	0.567	0.493	0.887	0.246	NA	0.0298	0.0824	FALSE	TRUE	TRUE	NA	FALSE	FALSE	rs7523653
1	11844454	A	C	0.0891	0.0871	0.0221	0.0144	0.125	0.926	0.0649	0.0588	0.0891	0.0197	0.0899	0.115	0.0692	0.0726	0.0878	0.00973	0.0878	0.117	-0.0672	-0.196	-0.0177	0.41	0.0242	0.0636	0.151	0.366	0.0788	0.642	0.0147	0.203	0.656	0.592	0.822	0.523	0.1	0.754	FALSE	FALSE	FALSE	FALSE	FALSE	FALSE	rs41275464
1	11844520	C	T	0.026	0.0263	-0.000925	0.0267	0.972	0.22	0.00448	0.0223	0.0122	0.00636	0.0265	0.0564	0.00435	0.0215	0.0148	0.0082	0.0268	0.0375	0.036	-0.00771	-0.23	-0.721	-0.00217	0.764	0.76	0.672	0.226	1.19	0.027	0.353	0.962	0.991	0.309	0.543	0.936	0.0303	FALSE	FALSE	FALSE	TRUE	FALSE	FALSE	rs41275466
1	11845222	T	C	0.108	0.11	-0.0161	0.0129	0.212	0.36	0.111	0.116	0.178	0.194	0.106	0.0484	0.098	0.0815	0.183	0.147	0.108	0.0755	0.169	0.231	0.011	0.0713	-0.0193	-0.41	0.126	0.337	0.059	0.199	0.0134	0.257	0.182	0.494	0.853	0.72	0.149	0.111	FALSE	FALSE	FALSE	FALSE	FALSE	FALSE	rs55867221
1	11845272	C	T	0.00518	0.005	0.0151	0.062	0.808	0.41	0.00136	NA	0.00437	NA	0.00519	NA	0.000677	NA	0.00366	NA	0.00503	NA	1.32	NA	0.464	NA	0.00928	NA	1.68	NA	0.549	NA	0.0624	NA	0.434	NA	0.397	NA	0.882	NA	TRUE	NA	FALSE	NA	FALSE	NA	rs80132110
1	11847449	G	A	0.0544	0.0539	0.00644	0.0178	0.717	0.938	0.0275	0.0652	0.131	0.194	0.0524	0.0184	0.0251	0.0467	0.137	0.143	0.0522	0.0213	0.0576	0.388	-0.0146	0.122	0.00628	-0.1	0.234	0.446	0.0667	0.202	0.0186	0.451	0.806	0.384	0.827	0.544	0.736	0.825	FALSE	FALSE	FALSE	FALSE	FALSE	FALSE	rs3737967
1	11847517	C	T	0.00947	0.00851	0.269	0.447	0.547	1	0.00947	NA	NA	NA	2.81e-06	NA	0.00851	NA	NA	NA	2.45e-05	NA	0.269	NA	NA	NA	-1.31	NA	0.447	NA	NA	NA	1.02	NA	0.547	NA	NA	NA	0.197	NA	FALSE	NA	NA	NA	TRUE	NA	rs150449128
1	11847932	T	C	0.00696	0.0107	-0.367	0.406	0.366	1	0.00696	NA	NA	0.00664	2.38e-05	NA	0.0107	NA	NA	0.00364	1.93e-05	NA	-0.367	NA	NA	1.02	0.496	NA	0.406	NA	NA	1.33	1.51	NA	0.366	NA	NA	0.443	0.742	NA	FALSE	NA	NA	TRUE	TRUE	NA	rs116698217
1	11848068	G	C	0.108	0.11	-0.0159	0.0129	0.219	0.403	0.108	0.109	0.178	0.194	0.106	0.0499	0.0936	0.0814	0.183	0.147	0.108	0.0731	0.193	0.163	0.00913	0.0704	-0.0191	-0.36	0.129	0.338	0.059	0.198	0.0134	0.258	0.135	0.63	0.877	0.722	0.152	0.163	FALSE	FALSE	FALSE	FALSE	FALSE	FALSE	rs1537514
1	11849447	A	G	0.996	0.996	0.0111	0.0804	0.89	0.773	0.758	0.964	1	1	1	0.982	0.753	0.971	1	1	1	0.972	0.0085	-0.485	-1.06	1.27	0.137	-0.203	0.0883	0.633	1.27	2.61	0.226	0.49	0.923	0.443	0.407	0.626	0.544	0.679	FALSE	FALSE	TRUE	TRUE	FALSE	FALSE	rs868014
1	11850750	G	A	0.0227	0.0232	-0.0268	0.0271	0.323	0.545	0.00125	0.00725	0.00182	NA	0.0232	0.0245	0.00177	0.0121	0.00287	NA	0.0237	0.015	-0.316	-0.583	-0.376	NA	-0.0264	0.297	0.899	0.859	0.416	NA	0.0272	0.454	0.725	0.497	0.366	NA	0.331	0.514	TRUE	TRUE	FALSE	NA	FALSE	FALSE	rs35737219
1	11850927	C	T	0.0543	0.0537	0.00729	0.0178	0.682	0.887	0.0288	0.0652	0.129	0.194	0.0523	0.0184	0.0247	0.044	0.134	0.144	0.052	0.021	0.143	0.475	-0.0116	0.0967	0.00652	-0.096	0.237	0.456	0.067	0.199	0.0186	0.451	0.546	0.298	0.863	0.627	0.726	0.831	FALSE	FALSE	FALSE	FALSE	FALSE	FALSE	rs2274976
1	11854476	T	G	0.309	0.311	-0.0137	0.0087	0.114	0.505	0.154	0.246	0.412	0.306	0.309	0.322	0.137	0.231	0.412	0.257	0.313	0.333	0.139	-0.0351	0.0141	0.0523	-0.0152	-0.183	0.107	0.225	0.0455	0.166	0.00893	0.13	0.194	0.876	0.757	0.753	0.0882	0.158	FALSE	FALSE	FALSE	FALSE	FALSE	FALSE	rs1801131
1	11856378	G	A	0.33	0.327	0.0166	0.00861	0.0534	0.863	0.11	0.355	0.151	0.204	0.339	0.291	0.0963	0.379	0.149	0.245	0.335	0.282	0.156	-0.101	-0.0139	0.0632	0.0168	0.0028	0.125	0.2	0.0614	0.192	0.00876	0.138	0.213	0.614	0.821	0.741	0.0556	0.984	FALSE	FALSE	FALSE	FALSE	FALSE	FALSE	rs1801133
1	11884555	A	G	0.999	0.999	-0.125	0.147	0.395	1	NA	NA	1	NA	0.999	0.997	NA	NA	1	NA	0.999	0.998	NA	NA	-0.307	NA	-0.125	-0.681	NA	NA	1.38	NA	0.147	1.4	NA	NA	0.824	NA	0.395	0.627	NA	NA	TRUE	NA	FALSE	TRUE	rs198400
1	11894056	T	C	0.00211	0.00203	0.0183	0.0909	0.841	1	NA	NA	NA	NA	0.00211	NA	NA	NA	NA	NA	0.00203	NA	NA	NA	NA	NA	0.0183	NA	NA	NA	NA	NA	0.0909	NA	NA	NA	NA	NA	0.841	NA	NA	NA	NA	NA	FALSE	NA	rs148630210
1	11894592	G	A	0.0019	0.00193	-0.0398	0.0905	0.66	0.447	NA	NA	0.00619	NA	0.00181	NA	NA	NA	0.00467	NA	0.00187	NA	NA	NA	0.176	NA	-0.0618	NA	NA	NA	0.298	NA	0.095	NA	NA	NA	0.555	NA	0.516	NA	NA	NA	FALSE	NA	FALSE	NA	rs150830522
1	11906068	A	G	0.155	0.155	0.000883	0.0112	0.937	0.824	0.459	0.116	0.141	0.0291	0.151	0.236	0.454	0.148	0.146	0.0186	0.151	0.229	0.0371	-0.218	-0.0487	-0.171	0.00152	0.116	0.0748	0.278	0.0633	0.445	0.0116	0.154	0.62	0.433	0.442	0.701	0.896	0.45	FALSE	FALSE	FALSE	FALSE	FALSE	FALSE	rs5065
1	11907328	C	T	0.0111	0.00873	0.268	0.406	0.51	1	0.0111	NA	NA	NA	NA	NA	0.00873	NA	NA	NA	NA	NA	0.268	NA	NA	NA	NA	NA	0.406	NA	NA	NA	NA	NA	0.51	NA	NA	NA	NA	NA	FALSE	NA	NA	NA	NA	NA	rs142022010
1	11907648	C	T	0.055	0.0545	0.000529	0.0177	0.976	0.641	0.0588	0.0725	0.0924	0.194	0.0533	0.0215	0.0567	0.0484	0.102	0.137	0.0531	0.0343	0.0348	0.41	-0.0656	0.124	0.00326	-0.412	0.161	0.43	0.0755	0.199	0.0184	0.367	0.829	0.341	0.385	0.535	0.86	0.262	FALSE	FALSE	FALSE	FALSE	FALSE	FALSE	rs5063
1	11918379	C	A	0.00262	0.0024	0.112	0.0831	0.179	0.318	NA	NA	0.00218	NA	0.00263	NA	NA	NA	0.00147	NA	0.00242	NA	NA	NA	0.691	NA	0.0999	NA	NA	NA	0.586	NA	0.084	NA	NA	NA	0.239	NA	0.234	NA	NA	NA	FALSE	NA	FALSE	NA	rs35640285
1	11918519	C	T	0.00813	0.00778	0.0562	0.0464	0.226	0.603	0	NA	0.00328	NA	0.00822	0.0123	0.000643	NA	0.0032	NA	0.00788	0.00734	-1.13	NA	-0.0637	NA	0.055	0.734	1.49	NA	0.387	NA	0.0469	0.708	0.45	NA	0.869	NA	0.241	0.3	TRUE	NA	FALSE	NA	FALSE	FALSE	rs5229
1	11918817	C	A	0.0319	0.0278	0.209	0.247	0.399	1	0.0319	NA	NA	NA	3.24e-05	NA	0.0278	NA	NA	NA	2.48e-05	NA	0.209	NA	NA	NA	0.705	NA	0.247	NA	NA	NA	0.981	NA	0.399	NA	NA	NA	0.472	NA	FALSE	NA	NA	NA	TRUE	NA	rs5227
1	11982955	G	A	0.00665	0.00699	-0.0526	0.0542	0.332	0.198	0.000348	NA	0.0179	NA	0.00641	NA	0.000623	NA	0.0159	NA	0.0068	NA	-0.551	NA	0.227	NA	-0.07	NA	2.1	NA	0.224	NA	0.0559	NA	0.794	NA	0.31	NA	0.211	NA	TRUE	NA	FALSE	NA	FALSE	NA	rs35073764
1	11983091	C	T	0.00472	0.00455	0.03	0.0636	0.638	0.703	NA	NA	0.00147	NA	0.00479	NA	NA	NA	0.00141	NA	0.00462	NA	NA	NA	0.326	NA	0.028	NA	NA	NA	0.779	NA	0.0639	NA	NA	NA	0.676	NA	0.661	NA	NA	NA	FALSE	NA	FALSE	NA	rs61776478
1	11983436	G	C	0.00242	0.00256	-0.0672	0.091	0.46	1	NA	NA	NA	NA	0.00242	NA	NA	NA	NA	NA	0.00256	NA	NA	NA	NA	NA	-0.0672	NA	NA	NA	NA	NA	0.091	NA	NA	NA	NA	NA	0.46	NA	NA	NA	NA	NA	FALSE	NA	rs139827041
1	11985312	G	A	0.00385	0.00352	0.1	0.071	0.158	0.853	NA	NA	0.00729	NA	0.00378	NA	NA	NA	0.00781	NA	0.00343	NA	NA	NA	0.0491	NA	0.104	NA	NA	NA	0.285	NA	0.0733	NA	NA	NA	0.863	NA	0.158	NA	NA	NA	FALSE	NA	FALSE	NA	rs552307771
1	11985597	G	C	0.0187	0.0165	0.183	0.588	0.756	0	NA	NA	0.000577	0.0187	1.81e-05	NA	NA	NA	0.00159	0.0165	2.63e-05	NA	NA	NA	-0.87	0.183	-0.606	NA	NA	NA	0.693	0.588	1.05	NA	NA	NA	0.209	0.756	0.562	NA	NA	NA	TRUE	FALSE	TRUE	NA	rs377235269
1	11986182	G	C	0.00312	0.00297	0.0849	0.0805	0.292	0	NA	NA	NA	NA	0.00312	NA	NA	NA	NA	NA	0.00297	NA	NA	NA	NA	NA	0.0849	NA	NA	NA	NA	NA	0.0805	NA	NA	NA	NA	NA	0.292	NA	NA	NA	NA	NA	FALSE	NA	rs563251524
1	12004626	C	T	0.00125	0.00134	-0.0874	0.129	0.497	0.277	0.0663	NA	NA	NA	0.000226	0.00307	0.0672	NA	NA	NA	0.0003	0.0171	0.00194	NA	NA	NA	-0.307	-0.944	0.153	NA	NA	NA	0.239	0.569	0.99	NA	NA	NA	0.2	0.097	FALSE	NA	NA	NA	FALSE	TRUE	rs75220940
1	12004675	C	T	0.00265	0.00268	-0.0191	0.08	0.811	0.121	0.000922	NA	0.00272	NA	0.00265	NA	0.000802	NA	0.00149	NA	0.0027	NA	-0.174	NA	0.871	NA	-0.0364	NA	1.55	NA	0.58	NA	0.0808	NA	0.91	NA	0.133	NA	0.652	NA	TRUE	NA	FALSE	NA	FALSE	NA	rs534978828
1	12008092	C	T	0.00998	0.00634	0.828	0.523	0.114	0	0.00998	NA	NA	NA	NA	NA	0.00634	NA	NA	NA	NA	NA	0.828	NA	NA	NA	NA	NA	0.523	NA	NA	NA	NA	NA	0.114	NA	NA	NA	NA	NA	FALSE	NA	NA	NA	NA	NA	rs138698098
1	12009911	G	A	0.0124	0.0124	0.00472	0.0367	0.898	0.509	0.0663	0.0145	0.0186	NA	0.0114	0.0276	0.0705	0.0137	0.0159	NA	0.0113	0.0248	-0.0759	0.0894	0.227	NA	-0.00289	0.247	0.146	0.856	0.175	NA	0.039	0.406	0.604	0.917	0.194	NA	0.941	0.543	FALSE	TRUE	FALSE	NA	FALSE	FALSE	rs34878020
1	12009956	G	A	0.166	0.164	0.0128	0.011	0.242	0.0395	0.55	0.123	0.224	0.311	0.157	0.196	0.581	0.16	0.206	0.268	0.156	0.186	-0.0991	-0.311	0.146	0.175	0.00872	0.174	0.0746	0.27	0.0549	0.167	0.0114	0.163	0.184	0.25	0.00762	0.295	0.444	0.284	FALSE	FALSE	FALSE	FALSE	FALSE	FALSE	rs7551175
1	12010469	G	T	0.0895	0.0885	0.016	0.0143	0.262	0.0015	0.26	0.0435	0.0659	0.17	0.0868	0.114	0.308	0.0852	0.0571	0.135	0.0854	0.092	-0.209	-0.563	0.239	0.261	0.0161	0.387	0.0819	0.374	0.0959	0.219	0.0148	0.215	0.0108	0.132	0.0127	0.233	0.276	0.0718	FALSE	FALSE	FALSE	FALSE	FALSE	FALSE	rs2273285
1	12012768	G	T	0.00568	0.00592	-0.0395	0.0541	0.465	1	NA	NA	NA	NA	0.00568	NA	NA	NA	NA	NA	0.00592	NA	NA	NA	NA	NA	-0.0395	NA	NA	NA	NA	NA	0.0541	NA	NA	NA	NA	NA	0.465	NA	NA	NA	NA	NA	FALSE	NA	rs142978362
1	12017959	A	G	0.0223	0.0151	0.633	0.326	0.0521	1	0.0223	NA	NA	NA	NA	NA	0.0151	NA	NA	NA	NA	NA	0.633	NA	NA	NA	NA	NA	0.326	NA	NA	NA	NA	NA	0.0521	NA	NA	NA	NA	NA	FALSE	NA	NA	NA	NA	NA	rs74354225
1	12025600	C	T	0.00526	0.00518	0.013	0.0578	0.822	0.642	NA	NA	0.00228	NA	0.00532	NA	NA	NA	0.00265	NA	0.00523	NA	NA	NA	-0.199	NA	0.0164	NA	NA	NA	0.459	NA	0.0583	NA	NA	NA	0.666	NA	0.778	NA	NA	NA	FALSE	NA	FALSE	NA	rs138490756
1	12032953	G	A	0.00126	0.0013	-0.00771	0.116	0.947	0	NA	NA	NA	NA	0.00126	NA	NA	NA	NA	NA	0.0013	NA	NA	NA	NA	NA	-0.00771	NA	NA	NA	NA	NA	0.116	NA	NA	NA	NA	NA	0.947	NA	NA	NA	NA	NA	FALSE	NA	rs149425237
1	12061533	G	A	0.0056	0.00527	0.0547	0.0567	0.334	0	NA	NA	NA	NA	0.0056	NA	NA	NA	NA	NA	0.00527	NA	NA	NA	NA	NA	0.0547	NA	NA	NA	NA	NA	0.0567	NA	NA	NA	NA	NA	0.334	NA	NA	NA	NA	NA	FALSE	NA	rs41278630
1	12064067	G	A	0.00788	0.00772	-0.085	0.435	0.845	1	0.00788	NA	NA	NA	NA	NA	0.00772	NA	NA	NA	NA	NA	-0.085	NA	NA	NA	NA	NA	0.435	NA	NA	NA	NA	NA	0.845	NA	NA	NA	NA	NA	FALSE	NA	NA	NA	NA	NA	rs12069578
1	12069692	G	A	0.00327	0.00376	-0.148	0.0672	0.0276	0.991	NA	NA	0.00146	NA	0.00331	NA	NA	NA	0.00147	NA	0.0038	NA	NA	NA	-0.154	NA	-0.148	NA	NA	NA	0.504	NA	0.0678	NA	NA	NA	0.76	NA	0.0292	NA	NA	NA	FALSE	NA	FALSE	NA	rs142271930
1	12082334	A	T	0.244	0.244	0.000216	0.00938	0.982	0.56	0.161	0.181	0.18	0.107	0.247	0.203	0.155	0.182	0.169	0.0712	0.248	0.185	0.0463	-0.101	0.0759	0.346	-0.00272	0.074	0.103	0.249	0.0594	0.273	0.00958	0.152	0.654	0.683	0.201	0.204	0.777	0.627	FALSE	FALSE	FALSE	FALSE	FALSE	FALSE	rs11553925
1	12082461	C	T	0.148	0.148	0.00078	0.0113	0.945	0.208	0.0325	0.087	0.0968	0.107	0.152	0.0706	0.0269	0.104	0.0867	0.0653	0.153	0.0734	0.174	-0.273	0.124	0.506	-0.00301	0.0804	0.227	0.326	0.0781	0.284	0.0115	0.247	0.443	0.403	0.111	0.0744	0.794	0.744	FALSE	FALSE	FALSE	FALSE	FALSE	FALSE	rs11588712
1	12082926	A	G	0.713	0.714	-0.00315	0.0089	0.724	0.78	0.785	0.688	0.631	0.67	0.714	0.675	0.787	0.652	0.632	0.594	0.716	0.707	0.0125	0.0986	-0.00754	0.129	-0.00307	-0.168	0.0906	0.209	0.0463	0.152	0.00916	0.137	0.891	0.637	0.871	0.398	0.738	0.22	FALSE	FALSE	FALSE	FALSE	FALSE	FALSE	rs2295283
1	12089845	C	T	0.0101	0.00995	-0.252	0.304	0.407	0.231	0.00105	NA	0.00175	0.0374	3.01e-05	NA	0.00156	NA	0.00334	0.0316	2.82e-05	NA	-0.747	NA	-0.648	0.0834	0.205	NA	1.19	NA	0.449	0.414	1.28	NA	0.53	NA	0.149	0.84	0.873	NA	TRUE	NA	FALSE	FALSE	TRUE	NA	rs2295289
1	12089946	C	G	0.00796	0.00822	-0.186	0.28	0.506	0.523	0.00406	NA	0.00189	0.0374	1.71e-05	NA	0.0039	NA	0.00335	0.0347	2.37e-05	NA	0.16	NA	-0.583	0.0408	-0.429	NA	0.761	NA	0.449	0.407	1.25	NA	0.833	NA	0.194	0.92	0.732	NA	FALSE	NA	FALSE	FALSE	TRUE	NA	rs117146839
1	12091410	G	A	0.00342	0.00382	-0.177	0.0738	0.0166	1	NA	NA	0.00162	NA	0.00342	NA	NA	NA	0.000601	NA	0.00382	NA	NA	NA	2.5	NA	-0.177	NA	NA	NA	1.05	NA	0.0738	NA	NA	NA	0.0175	NA	0.0166	NA	NA	NA	TRUE	NA	FALSE	NA	rs140706620
1	12091839	C	T	0.0416	0.0428	-0.014	0.196	0.943	1	0.0416	NA	NA	NA	3.2e-05	0.000325	0.0428	NA	NA	NA	4.36e-05	0.00638	-0.014	NA	NA	NA	-0.193	-0.965	0.196	NA	NA	NA	0.834	0.792	0.943	NA	NA	NA	0.817	0.223	FALSE	NA	NA	NA	TRUE	TRUE	rs34874602
1	12091851	C	T	0.0199	0.0104	0.992	0.372	0.00768	0	0.0199	NA	NA	NA	NA	NA	0.0104	NA	NA	NA	NA	NA	0.992	NA	NA	NA	NA	NA	0.372	NA	NA	NA	NA	NA	0.00768	NA	NA	NA	NA	NA	FALSE	NA	NA	NA	NA	NA	rs150645291
1	12175658	G	A	0.0144	0.0147	-0.0162	0.0341	0.635	0.985	0	NA	0.00182	NA	0.0147	NA	0.000723	NA	0.00173	NA	0.015	NA	-1.11	NA	-0.0256	NA	-0.0161	NA	1.5	NA	0.507	NA	0.0342	NA	0.459	NA	0.96	NA	0.637	NA	TRUE	NA	FALSE	NA	FALSE	NA	rs2230624
1	12186058	A	G	0.0252	0.0249	0.00704	0.0266	0.791	0.0761	0.188	0.0725	0.0269	0.18	0.0215	0.0123	0.184	0.0445	0.0308	0.165	0.0212	0.0441	0.035	0.747	-0.127	0.0215	0.0142	-0.811	0.0971	0.466	0.131	0.202	0.0287	0.327	0.719	0.109	0.335	0.915	0.621	0.0131	FALSE	FALSE	FALSE	FALSE	FALSE	FALSE	rs2230625
1	12198305	C	T	0.00246	0.00247	-0.00829	0.0833	0.921	1	NA	NA	NA	NA	0.00246	NA	NA	NA	NA	NA	0.00247	NA	NA	NA	NA	NA	-0.00829	NA	NA	NA	NA	NA	0.0833	NA	NA	NA	NA	NA	0.921	NA	NA	NA	NA	NA	FALSE	NA	rs141539189
1	12198362	C	A	0.0135	0.0127	0.063	0.0359	0.0791	0.858	0.00125	NA	0.0248	0.00485	0.0133	NA	0.00137	NA	0.023	0.0173	0.0125	NA	-0.4	NA	0.0887	-0.79	0.0614	NA	0.897	NA	0.148	0.604	0.037	NA	0.656	NA	0.549	0.191	0.0969	NA	TRUE	NA	FALSE	TRUE	FALSE	NA	rs144498730
1	12252955	T	G	0.238	0.239	-0.00138	0.00944	0.884	0.621	0.196	0.174	0.248	0.126	0.239	0.224	0.196	0.189	0.258	0.16	0.24	0.223	0.0288	-0.121	-0.0517	-0.3	0.00105	-0.00932	0.0959	0.246	0.0506	0.205	0.0097	0.149	0.764	0.623	0.307	0.143	0.914	0.95	FALSE	FALSE	FALSE	FALSE	FALSE	FALSE	rs1061622
1	12253062	G	A	0.0401	0.0387	0.0423	0.0209	0.0424	0.264	0.005	0.029	0.0248	0.0243	0.0411	0.0184	0.00892	0.0143	0.0241	0.0394	0.0396	0.0112	-0.437	1.01	-0.0478	-0.505	0.046	0.557	0.41	0.774	0.141	0.367	0.0212	0.557	0.286	0.191	0.735	0.169	0.0299	0.317	FALSE	FALSE	FALSE	FALSE	FALSE	FALSE	rs5746026
1	12309291	A	C	0.00211	0.00227	-0.0378	0.0887	0.67	0	NA	NA	NA	NA	0.00211	NA	NA	NA	NA	NA	0.00227	NA	NA	NA	NA	NA	-0.0378	NA	NA	NA	NA	NA	0.0887	NA	NA	NA	NA	NA	0.67	NA	NA	NA	NA	NA	FALSE	NA	rs116415833
1	12309363	G	C	0.00876	0.0179	-0.587	0.295	0.0465	1	0.00876	NA	NA	NA	NA	NA	0.0179	NA	NA	NA	NA	NA	-0.587	NA	NA	NA	NA	NA	0.295	NA	NA	NA	NA	NA	0.0465	NA	NA	NA	NA	NA	FALSE	NA	NA	NA	NA	NA	rs72864967
1	12313827	A	G	0.00297	0.00333	-0.105	0.0724	0.146	0.112	NA	NA	0.00146	NA	0.00293	0.0123	NA	NA	0.000867	NA	0.00332	0.00559	NA	NA	0.774	NA	-0.116	1.11	NA	NA	0.739	NA	0.0727	0.77	NA	NA	0.295	NA	0.11	0.149	NA	NA	TRUE	NA	FALSE	FALSE	rs61774897
1	12316393	G	A	0.00206	0.00212	-0.0254	0.107	0.813	0.24	0.103	0.00938	2.14e-05	NA	0.000411	0.0192	0.111	0.0108	0.000257	NA	0.000319	0.0238	-0.113	-0.369	-1.8	NA	0.374	0.00556	0.121	1.01	2.01	NA	0.262	0.479	0.352	0.716	0.371	NA	0.153	0.991	FALSE	TRUE	TRUE	NA	FALSE	FALSE	rs12057307
1	12316412	A	T	0.00128	0.00136	-0.0605	0.122	0.62	0.405	0.00299	NA	0.00199	NA	0.00127	NA	0.0026	NA	0.00108	NA	0.00136	NA	0.138	NA	0.489	NA	-0.0793	NA	1.2	NA	0.671	NA	0.124	NA	0.908	NA	0.466	NA	0.523	NA	TRUE	NA	FALSE	NA	FALSE	NA	rs750560531
1	12318027	A	G	0.0109	0.00957	0.313	0.429	0.465	1	0.0109	NA	NA	NA	NA	NA	0.00957	NA	NA	NA	NA	NA	0.313	NA	NA	NA	NA	NA	0.429	NA	NA	NA	NA	NA	0.465	NA	NA	NA	NA	NA	FALSE	NA	NA	NA	NA	NA	rs78599974
1	12336817	C	G	0.0287	0.0216	0.406	0.259	0.117	1	0.0287	NA	NA	NA	7.08e-06	NA	0.0216	NA	NA	NA	2.12e-05	NA	0.406	NA	NA	NA	-0.792	NA	0.259	NA	NA	NA	1.02	NA	0.117	NA	NA	NA	0.436	NA	FALSE	NA	NA	NA	TRUE	NA	rs144898988
1	12337667	C	T	0.00484	0.0046	0.0358	0.0597	0.549	0.0258	NA	NA	0.00328	NA	0.00487	NA	NA	NA	0.00133	NA	0.00467	NA	NA	NA	1.22	NA	0.0208	NA	NA	NA	0.533	NA	0.0601	NA	NA	NA	0.0225	NA	0.729	NA	NA	NA	FALSE	NA	FALSE	NA	rs12407578
1	12339619	A	T	0.218	0.221	-0.0237	0.0097	0.0147	0.461	0.0188	0.217	0.213	0.165	0.221	0.27	0.0166	0.212	0.237	0.193	0.224	0.253	0.131	0.0131	-0.13	-0.0663	-0.0198	-0.068	0.297	0.23	0.0528	0.194	0.00992	0.136	0.658	0.955	0.014	0.733	0.0459	0.617	FALSE	FALSE	FALSE	FALSE	FALSE	FALSE	rs4845898
1	12342990	G	A	0.0143	0.0145	-0.0237	0.0341	0.488	0.265	0	NA	0.00218	NA	0.0146	NA	0.00113	NA	0.00294	NA	0.0147	NA	-1.09	NA	-0.467	NA	-0.0204	NA	1.42	NA	0.399	NA	0.0342	NA	0.443	NA	0.242	NA	0.551	NA	TRUE	NA	FALSE	NA	FALSE	NA	rs41279452
1	12343493	T	A	0.00351	0.00345	0.0133	0.0689	0.847	0.841	NA	NA	0.0051	NA	0.00348	NA	NA	NA	0.00454	NA	0.00342	NA	NA	NA	0.0767	NA	0.0103	NA	NA	NA	0.324	NA	0.0705	NA	NA	NA	0.813	NA	0.884	NA	NA	NA	FALSE	NA	FALSE	NA	rs144311414
1	12378223	C	T	0.0017	0.00159	0.0739	0.103	0.474	0	NA	NA	NA	NA	0.0017	NA	NA	NA	NA	NA	0.00159	NA	NA	NA	NA	NA	0.0739	NA	NA	NA	NA	NA	0.103	NA	NA	NA	NA	NA	0.474	NA	NA	NA	NA	NA	FALSE	NA	rs145303326
1	12378274	C	T	0.00369	0.00393	-0.0986	0.0647	0.127	0.894	NA	NA	0.00255	NA	0.00372	NA	NA	NA	0.00254	NA	0.00396	NA	NA	NA	-0.0415	NA	-0.0998	NA	NA	NA	0.435	NA	0.0654	NA	NA	NA	0.924	NA	0.127	NA	NA	NA	FALSE	NA	FALSE	NA	rs150598243
1	12378300	A	G	0.0014	0.00132	0.0878	0.123	0.475	1	NA	NA	NA	NA	0.0014	NA	NA	NA	NA	NA	0.00132	NA	NA	NA	NA	NA	0.0878	NA	NA	NA	NA	NA	0.123	NA	NA	NA	NA	NA	0.475	NA	NA	NA	NA	NA	FALSE	NA	rs115710295
1	12409389	G	A	0.00126	0.00106	0.249	0.135	0.0658	0	NA	NA	NA	NA	0.00126	NA	NA	NA	NA	NA	0.00106	NA	NA	NA	NA	NA	0.249	NA	NA	NA	NA	NA	0.135	NA	NA	NA	NA	NA	0.0658	NA	NA	NA	NA	NA	FALSE	NA	rs201384634
1	12423276	A	T	0.00419	0.00407	0.049	0.0658	0.456	0.132	NA	NA	0.00287	NA	0.00421	NA	NA	NA	0.00166	NA	0.00412	NA	NA	NA	0.921	NA	0.0378	NA	NA	NA	0.583	NA	0.0662	NA	NA	NA	0.114	NA	0.568	NA	NA	NA	FALSE	NA	FALSE	NA	rs145226038
1	12520436	C	T	0.00166	0.00156	0.0994	0.115	0.387	0	NA	NA	NA	NA	0.00166	NA	NA	NA	NA	NA	0.00156	NA	NA	NA	NA	NA	0.0994	NA	NA	NA	NA	NA	0.115	NA	NA	NA	NA	NA	0.387	NA	NA	NA	NA	NA	FALSE	NA	rs143861538
1	12567127	C	G	0.0254	0.0208	0.279	0.269	0.3	1	0.0254	NA	NA	NA	NA	NA	0.0208	NA	NA	NA	NA	NA	0.279	NA	NA	NA	NA	NA	0.269	NA	NA	NA	NA	NA	0.3	NA	NA	NA	NA	NA	FALSE	NA	NA	NA	NA	NA	rs145495867
1	12677188	G	A	0.00269	0.00276	0.00222	0.0796	0.978	1	NA	NA	0.000728	NA	0.00269	NA	NA	NA	0.00113	NA	0.00276	NA	NA	NA	-0.452	NA	0.00222	NA	NA	NA	0.654	NA	0.0796	NA	NA	NA	0.49	NA	0.978	NA	NA	NA	TRUE	NA	FALSE	NA	rs148358973
1	12726036	C	G	0.00347	0.00299	0.14	0.0742	0.0596	0.441	NA	NA	0	NA	0.00344	0.0123	NA	NA	0.0014	NA	0.00296	0.00839	NA	NA	-1.41	NA	0.134	0.672	NA	NA	0.618	NA	0.0746	0.695	NA	NA	0.0229	NA	0.0733	0.334	NA	NA	TRUE	NA	FALSE	FALSE	rs142659885
1	12726169	G	A	0.00782	0.00762	0.0235	0.0474	0.62	1	0	0	NA	NA	0.00782	NA	0.000482	0.00989	NA	NA	0.00762	NA	-1.12	-1.36	NA	NA	0.0235	NA	1.78	1.1	NA	NA	0.0474	NA	0.53	0.218	NA	NA	0.62	NA	TRUE	TRUE	NA	NA	FALSE	NA	rs146900669
1	12815650	T	G	0.0118	0.0118	0.00425	0.0379	0.911	0.123	0.00125	NA	0.00655	NA	0.0119	NA	0.000321	NA	0.00467	NA	0.0119	NA	4.69	NA	0.492	NA	-0.00274	NA	2.4	NA	0.319	NA	0.0382	NA	0.0509	NA	0.123	NA	0.943	NA	TRUE	NA	FALSE	NA	FALSE	NA	rs71647059
1	12819343	C	T	0.0015	0.0014	0.0678	0.127	0.594	0.0903	0.0913	0.0145	0	NA	7.96e-05	0.0092	0.081	0.00824	0.000467	NA	0.000147	0.015	0.149	1.88	-1.09	NA	-0.502	-0.074	0.136	1.26	1.83	NA	0.36	0.624	0.272	0.135	0.55	NA	0.163	0.906	FALSE	TRUE	TRUE	NA	FALSE	TRUE	rs78632492
1	12820808	C	T	0.0044	0.00466	-0.0707	0.0593	0.233	0.246	NA	NA	0.0102	NA	0.00427	NA	NA	NA	0.0076	NA	0.0046	NA	NA	NA	0.193	NA	-0.0886	NA	NA	NA	0.234	NA	0.0613	NA	NA	NA	0.411	NA	0.148	NA	NA	NA	FALSE	NA	FALSE	NA	rs41301981
1	12820870	T	C	0.783	0.784	-0.0116	0.00978	0.237	0.0782	0.908	0.754	0.769	0.791	0.782	0.764	0.907	0.812	0.768	0.751	0.783	0.783	0.0538	-0.56	-0.011	0.316	-0.0117	-0.154	0.128	0.252	0.0531	0.164	0.01	0.15	0.673	0.0259	0.835	0.0548	0.244	0.302	FALSE	FALSE	FALSE	FALSE	FALSE	FALSE	rs1132185
1	12820871	T	A	0.0294	0.0356	-0.184	0.21	0.381	1	0.0294	NA	NA	NA	1.98e-06	NA	0.0356	NA	NA	NA	1.96e-05	NA	-0.184	NA	NA	NA	-1.96	NA	0.21	NA	NA	NA	1.31	NA	0.381	NA	NA	NA	0.134	NA	FALSE	NA	NA	NA	TRUE	NA	rs3010920
1	12835158	G	A	0.0299	0.0299	0.00246	0.0239	0.918	0.153	0.00375	0.0435	0.0277	NA	0.03	0.0123	0.00273	0.0286	0.0237	NA	0.0301	0.0245	0.483	0.452	0.175	NA	-0.000593	-0.674	0.737	0.55	0.144	NA	0.0243	0.382	0.512	0.412	0.224	NA	0.981	0.0773	TRUE	FALSE	FALSE	NA	FALSE	FALSE	rs77870074
1	12835168	C	A	0.0381	0.0377	0.0131	0.0214	0.541	0.643	0.00375	0.0435	0.0557	0.0194	0.0379	0.0368	0.00265	0.0352	0.0565	0.0489	0.0372	0.0332	0.615	0.0414	0.0368	-0.583	0.0143	-0.109	0.766	0.494	0.0991	0.393	0.022	0.321	0.422	0.933	0.711	0.138	0.516	0.734	TRUE	FALSE	FALSE	FALSE	FALSE	FALSE	rs17346571
1	12835868	T	C	0.795	0.796	-0.0153	0.01	0.126	0.384	0.561	0.754	0.76	0.762	0.8	0.745	0.575	0.785	0.757	0.713	0.801	0.752	-0.0478	-0.199	0.0195	0.298	-0.0166	-0.0911	0.075	0.23	0.0522	0.163	0.0104	0.141	0.525	0.387	0.709	0.0676	0.11	0.518	FALSE	FALSE	FALSE	FALSE	FALSE	FALSE	rs1812242
1	12836101	C	A	0.00917	0.0092	-0.0145	0.0427	0.734	0.405	0.0025	NA	0.00619	NA	0.00924	0.0092	0.00121	NA	0.00814	NA	0.00922	0.0168	1.01	NA	-0.225	NA	-0.00849	-0.549	1.03	NA	0.257	NA	0.0433	0.503	0.328	NA	0.38	NA	0.845	0.275	TRUE	NA	FALSE	NA	FALSE	TRUE	rs41303871
1	12837471	A	G	0.0377	0.0374	0.00864	0.0216	0.689	0.542	0.00375	0.0435	0.056	0.0194	0.0374	0.0337	0.00201	0.0346	0.0556	0.0484	0.0369	0.0329	1.09	0.147	0.0594	-0.579	0.00889	-0.235	0.865	0.51	0.1	0.398	0.0222	0.32	0.209	0.773	0.554	0.145	0.689	0.463	TRUE	FALSE	FALSE	FALSE	FALSE	FALSE	rs79193271
1	12837475	C	G	0.0376	0.0373	0.0077	0.0216	0.722	0.566	0.00375	0.0435	0.0557	0.0194	0.0373	0.0337	0.00201	0.0346	0.056	0.0482	0.0369	0.0329	1.09	0.143	0.0436	-0.579	0.00866	-0.235	0.865	0.509	0.0997	0.398	0.0222	0.32	0.209	0.779	0.662	0.146	0.697	0.463	TRUE	FALSE	FALSE	FALSE	FALSE	FALSE	rs78132363
1	12853536	G	A	0.00982	0.0107	0.0121	0.412	0.977	0	0.00982	NA	NA	NA	NA	NA	0.0107	NA	NA	NA	NA	NA	0.0121	NA	NA	NA	NA	NA	0.412	NA	NA	NA	NA	NA	0.977	NA	NA	NA	NA	NA	FALSE	NA	NA	NA	NA	NA	rs80297630
1	12854530	C	G	0.857	0.857	-0.00396	0.012	0.741	0.367	0.913	0.86	0.833	0.799	0.857	0.879	0.911	0.883	0.826	0.767	0.857	0.864	0.0514	-0.214	0.0752	0.296	-0.00887	0.0916	0.141	0.31	0.0629	0.179	0.0123	0.194	0.715	0.49	0.231	0.098	0.47	0.637	FALSE	FALSE	FALSE	FALSE	FALSE	FALSE	rs1063776
1	12855078	G	A	0.0309	0.031	-0.00162	0.0245	0.947	0.604	0.00348	0.0377	0.0457	0.0192	0.0307	0.0209	0.00185	0.0297	0.0442	0.0364	0.0307	0.0257	1.5	0.257	0.0837	-0.434	-0.00319	-0.429	0.997	0.586	0.116	0.476	0.0252	0.396	0.134	0.661	0.47	0.363	0.899	0.279	TRUE	FALSE	FALSE	FALSE	FALSE	FALSE	rs549911675
1	12855598	A	T	0.0367	0.0364	0.0086	0.0221	0.697	0.531	0.00371	0.0435	0.0555	0.0194	0.0364	0.033	0.002	0.0338	0.0545	0.0458	0.036	0.0322	1.09	0.174	0.0745	-0.58	0.00802	-0.236	0.873	0.516	0.102	0.406	0.0227	0.332	0.212	0.737	0.466	0.153	0.724	0.477	TRUE	FALSE	FALSE	FALSE	FALSE	FALSE	rs200964387
1	12855599	C	G	0.0376	0.0374	0.00693	0.0217	0.749	0.529	0.00375	0.0435	0.056	0.0194	0.0374	0.0337	0.00233	0.0346	0.056	0.0484	0.0369	0.0332	0.854	0.155	0.0617	-0.589	0.00698	-0.229	0.818	0.512	0.101	0.395	0.0223	0.327	0.296	0.761	0.541	0.136	0.754	0.483	TRUE	FALSE	FALSE	FALSE	FALSE	FALSE	rs201576054
1	12855691	A	T	0.013	0.0163	-0.31	0.316	0.326	1	0.013	NA	NA	NA	2.06e-05	NA	0.0163	NA	NA	NA	4.47e-05	NA	-0.31	NA	NA	NA	-0.866	NA	0.316	NA	NA	NA	0.758	NA	0.326	NA	NA	NA	0.254	NA	FALSE	NA	NA	NA	TRUE	NA	rs143186065
1	12855789	G	A	0.0366	0.0363	0.00603	0.0221	0.785	0.499	0.00374	0.0422	0.0538	0.0196	0.0363	0.0281	0.00202	0.0337	0.053	0.0431	0.036	0.0318	1.08	0.157	0.072	-0.52	0.00588	-0.39	0.87	0.524	0.104	0.431	0.0228	0.336	0.213	0.764	0.49	0.227	0.796	0.246	TRUE	FALSE	FALSE	FALSE	FALSE	FALSE	rs201804529
1	12855822	G	A	0.0338	0.0337	0.0033	0.0232	0.887	0.625	0.00358	0.041	0.0481	0.0195	0.0336	0.0213	0.0019	0.0312	0.0494	0.0382	0.0334	0.027	1.29	0.256	0.0223	-0.446	0.00493	-0.443	0.933	0.559	0.108	0.46	0.0238	0.375	0.168	0.646	0.837	0.332	0.836	0.238	TRUE	FALSE	FALSE	FALSE	FALSE	FALSE	rs148127907
1	12907379	T	C	0.157	0.154	0.0235	0.0112	0.0349	0.4	0.344	0.15	0.134	0.358	0.153	0.111	0.364	0.153	0.13	0.315	0.15	0.152	-0.0848	0.0229	0.0221	0.175	0.0262	-0.264	0.0803	0.266	0.0665	0.168	0.0115	0.184	0.291	0.932	0.74	0.299	0.0225	0.151	FALSE	FALSE	FALSE	FALSE	FALSE	FALSE	rs74055698
1	12907457	A	G	0.00811	0.00815	-0.0127	0.046	0.783	1	NA	NA	NA	NA	0.00811	NA	NA	NA	NA	NA	0.00815	NA	NA	NA	NA	NA	-0.0127	NA	NA	NA	NA	NA	0.046	NA	NA	NA	NA	NA	0.783	NA	NA	NA	NA	NA	FALSE	NA	rs9724654
1	12907508	T	C	0.0443	0.0435	0.0169	0.0203	0.405	0.425	0.0136	0.0654	0.0643	0.234	0.0431	0.044	0.0163	0.0369	0.057	0.223	0.0425	0.0388	-0.206	0.835	0.13	0.0833	0.00967	0.138	0.382	0.481	0.0974	0.215	0.021	0.326	0.589	0.0829	0.182	0.698	0.645	0.672	FALSE	FALSE	FALSE	FALSE	FALSE	FALSE	rs138145027
1	12907794	G	A	0.00143	0.00141	-0.0176	0.109	0.872	1	NA	NA	NA	NA	0.00143	NA	NA	NA	NA	NA	0.00141	NA	NA	NA	NA	NA	-0.0176	NA	NA	NA	NA	NA	0.109	NA	NA	NA	NA	NA	0.872	NA	NA	NA	NA	NA	FALSE	NA	rs147549487
1	12907829	T	C	0.105	0.106	-0.00184	0.0132	0.889	0.383	0.0647	0.114	0.0781	0.0233	0.107	0.122	0.05	0.0875	0.0774	0.0166	0.108	0.137	0.377	0.335	-0.00807	0.146	-0.00362	-0.105	0.192	0.334	0.0853	0.6	0.0134	0.186	0.0502	0.316	0.925	0.808	0.788	0.573	FALSE	FALSE	FALSE	FALSE	FALSE	FALSE	rs74866336
1	12918963	G	T	0.121	0.118	0.0238	0.0122	0.0513	0.143	0.118	0.088	0.0821	0.153	0.122	0.0619	0.14	0.11	0.0804	0.124	0.119	0.0961	-0.183	-0.265	0.0152	0.145	0.0282	-0.359	0.107	0.296	0.0797	0.219	0.0125	0.216	0.0881	0.372	0.849	0.509	0.0239	0.0966	FALSE	FALSE	FALSE	FALSE	FALSE	FALSE	rs9661554
1	12919041	G	A	0.0106	0.0104	0.0123	0.0427	0.773	0.195	0.00132	0.0222	0.0117	0.00432	0.0105	0.00178	0.000912	0.0112	0.0138	0.0134	0.0103	0.00714	0.98	1.53	-0.202	-0.967	0.0174	-1.02	1.46	0.989	0.225	0.864	0.0436	0.783	0.502	0.122	0.37	0.263	0.689	0.194	TRUE	FALSE	FALSE	TRUE	FALSE	TRUE	rs145172813
1	12919064	T	G	0.165	0.161	0.0269	0.0111	0.0156	0.528	0.146	0.137	0.159	0.342	0.164	0.123	0.164	0.153	0.154	0.327	0.16	0.144	-0.123	-0.166	0.0251	0.0669	0.0299	-0.188	0.102	0.267	0.0642	0.17	0.0114	0.187	0.227	0.533	0.696	0.694	0.00903	0.313	FALSE	FALSE	FALSE	FALSE	FALSE	FALSE	rs3204790
1	12919079	C	G	0.121	0.118	0.0233	0.0122	0.0573	0.174	0.128	0.0879	0.0818	0.155	0.122	0.0615	0.148	0.111	0.0797	0.124	0.119	0.0969	-0.15	-0.282	0.0179	0.159	0.0273	-0.371	0.104	0.295	0.0801	0.219	0.0125	0.216	0.148	0.34	0.823	0.467	0.029	0.0861	FALSE	FALSE	FALSE	FALSE	FALSE	FALSE	rs9659529
1	12919081	C	T	0.113	0.113	-0.00325	0.0124	0.794	0.797	0.281	0.13	0.0801	0.0194	0.111	0.147	0.269	0.107	0.0833	0.0156	0.112	0.166	0.0584	0.289	-0.0632	-0.116	-0.00318	-0.0801	0.0812	0.301	0.0782	0.555	0.0128	0.166	0.472	0.337	0.419	0.834	0.804	0.629	FALSE	FALSE	FALSE	FALSE	FALSE	FALSE	rs45443899
1	12919111	G	A	0.0443	0.0432	0.0292	0.0206	0.156	0.621	0.0158	0.0547	0.06	0.21	0.0433	0.0402	0.0126	0.038	0.0531	0.214	0.0424	0.0387	0.529	0.529	0.125	-0.0464	0.0235	0.0699	0.425	0.487	0.103	0.219	0.0212	0.338	0.213	0.277	0.223	0.832	0.268	0.836	FALSE	FALSE	FALSE	FALSE	FALSE	FALSE	rs9728577
1	12919121	A	G	0.00345	0.00351	-0.0426	0.0695	0.54	1	NA	NA	NA	NA	0.00345	NA	NA	NA	NA	NA	0.00351	NA	NA	NA	NA	NA	-0.0426	NA	NA	NA	NA	NA	0.0695	NA	NA	NA	NA	NA	0.54	NA	NA	NA	NA	NA	FALSE	NA	rs142653021
1	12919624	C	G	0.117	0.115	0.0145	0.0126	0.249	0.174	0.128	0.0785	0.0804	0.156	0.117	0.0608	0.147	0.11	0.0799	0.125	0.115	0.0962	-0.146	-0.373	0.0015	0.161	0.0189	-0.377	0.105	0.3	0.0815	0.221	0.0129	0.223	0.162	0.213	0.985	0.467	0.145	0.0909	FALSE	FALSE	FALSE	FALSE	FALSE	FALSE	rs80027487
1	12919872	T	G	0.0466	0.0455	0.0284	0.0198	0.151	0.493	0.0157	0.0642	0.0648	0.218	0.0456	0.0396	0.0127	0.0389	0.0581	0.22	0.0446	0.0399	0.508	0.738	0.112	-0.0228	0.0229	0.00102	0.423	0.473	0.097	0.219	0.0204	0.332	0.231	0.118	0.25	0.917	0.262	0.998	FALSE	FALSE	FALSE	FALSE	FALSE	FALSE	rs3204798
1	12919891	G	T	0.0464	0.0452	0.0292	0.0199	0.142	0.495	0.0157	0.0642	0.0647	0.218	0.0453	0.0396	0.0127	0.0389	0.0581	0.22	0.0444	0.0398	0.508	0.739	0.112	-0.0216	0.0236	0.00365	0.424	0.473	0.0971	0.219	0.0205	0.332	0.23	0.118	0.249	0.921	0.249	0.991	FALSE	FALSE	FALSE	FALSE	FALSE	FALSE	rs75411676
1	12919928	A	G	0.122	0.119	0.0234	0.0121	0.0533	0.199	0.128	0.088	0.0827	0.155	0.123	0.0624	0.148	0.111	0.0814	0.125	0.12	0.0968	-0.147	-0.279	0.013	0.152	0.0275	-0.35	0.104	0.293	0.0786	0.217	0.0124	0.214	0.155	0.341	0.869	0.482	0.0266	0.102	FALSE	FALSE	FALSE	FALSE	FALSE	FALSE	rs72472698
1	12919934	A	G	0.153	0.149	0.026	0.0111	0.0193	0.566	0.142	0.144	0.13	0.347	0.152	0.0963	0.158	0.14	0.127	0.312	0.149	0.127	-0.107	0.0385	0.0275	0.132	0.028	-0.23	0.102	0.269	0.0656	0.167	0.0114	0.193	0.298	0.886	0.675	0.431	0.0141	0.232	FALSE	FALSE	FALSE	FALSE	FALSE	FALSE	rs3204805
1	12919963	T	G	0.132	0.129	0.0202	0.0121	0.0947	0.135	0.138	0.101	0.106	0.174	0.132	0.0773	0.158	0.131	0.103	0.138	0.129	0.114	-0.142	-0.32	0.0196	0.211	0.024	-0.379	0.103	0.289	0.0758	0.216	0.0124	0.209	0.166	0.268	0.796	0.33	0.0528	0.069	FALSE	FALSE	FALSE	FALSE	FALSE	FALSE	rs72472699
1	12921087	A	T	0.0374	0.037	0.0122	0.0217	0.574	0.51	0.00366	0.0433	0.0561	0.0191	0.0371	0.0337	0.00201	0.0339	0.0553	0.0482	0.0366	0.0327	1.07	0.158	0.0685	-0.597	0.0122	-0.231	0.874	0.514	0.1	0.399	0.0224	0.322	0.222	0.758	0.495	0.135	0.585	0.474	TRUE	FALSE	FALSE	FALSE	FALSE	FALSE	rs141834728
1	12921088	C	G	0.0376	0.0373	0.0103	0.0216	0.632	0.526	0.00375	0.0435	0.0564	0.0194	0.0373	0.0337	0.00201	0.0341	0.056	0.0486	0.0369	0.0329	1.09	0.159	0.0616	-0.586	0.0105	-0.233	0.865	0.512	0.0996	0.396	0.0222	0.321	0.209	0.757	0.536	0.139	0.635	0.468	TRUE	FALSE	FALSE	FALSE	FALSE	FALSE	rs139022602
1	12921110	A	G	0.122	0.119	0.0224	0.0121	0.0646	0.19	0.128	0.0877	0.0793	0.155	0.122	0.0616	0.147	0.111	0.0794	0.122	0.119	0.096	-0.146	-0.277	-0.00286	0.172	0.0267	-0.351	0.103	0.292	0.079	0.216	0.0124	0.214	0.159	0.342	0.971	0.427	0.0311	0.101	FALSE	FALSE	FALSE	FALSE	FALSE	FALSE	rs12139546
1	12921132	A	G	0.122	0.119	0.0217	0.0121	0.0726	0.186	0.128	0.087	0.0815	0.155	0.123	0.0614	0.148	0.112	0.0808	0.122	0.12	0.0962	-0.146	-0.284	0.00696	0.175	0.0258	-0.352	0.103	0.291	0.0782	0.216	0.0124	0.213	0.156	0.328	0.929	0.418	0.0371	0.098	FALSE	FALSE	FALSE	FALSE	FALSE	FALSE	rs12139550
1	12921252	C	T	0.00571	0.00564	-0.00955	0.0584	0.87	0.0712	NA	NA	0.0049	0.00758	0.00572	NA	NA	NA	0.00294	0.00805	0.0057	NA	NA	NA	0.775	-0.0794	-0.0237	NA	NA	NA	0.438	1.13	0.0589	NA	NA	NA	0.0773	0.944	0.687	NA	NA	NA	FALSE	TRUE	FALSE	NA	rs150748226
1	12921386	G	A	0.0311	0.0311	-0.00153	0.0238	0.949	0.495	0.00125	0.0145	0.0116	NA	0.0316	0.0123	0.00201	0.0159	0.0137	NA	0.0316	0.00874	-0.404	-0.356	-0.103	NA	-0.000913	0.761	0.847	0.716	0.199	NA	0.024	0.713	0.633	0.619	0.603	NA	0.97	0.286	TRUE	TRUE	FALSE	NA	FALSE	FALSE	rs146271489
1	12939426	T	C	0.116	0.114	0.0158	0.0137	0.25	0.186	0.133	0.0866	0.0833	0.144	0.116	0.0634	0.151	0.11	0.082	0.118	0.114	0.0995	-0.141	-0.349	0.0256	0.126	0.0201	-0.448	0.109	0.312	0.0887	0.241	0.0141	0.24	0.195	0.264	0.773	0.602	0.152	0.0616	FALSE	FALSE	FALSE	FALSE	FALSE	FALSE	rs28498663
1	12939440	C	G	0.115	0.113	0.0178	0.0138	0.198	0.29	0.107	0.086	0.0819	0.143	0.116	0.0629	0.119	0.107	0.0807	0.117	0.113	0.0951	-0.119	-0.342	0.0238	0.135	0.0212	-0.43	0.124	0.318	0.0894	0.243	0.0141	0.244	0.337	0.282	0.79	0.578	0.133	0.0776	FALSE	FALSE	FALSE	FALSE	FALSE	FALSE	rs28473210
1	12939664	A	T	0.116	0.115	0.0166	0.0137	0.225	0.165	0.134	0.0868	0.0841	0.149	0.117	0.0644	0.153	0.111	0.083	0.121	0.115	0.101	-0.148	-0.353	0.0195	0.151	0.0212	-0.445	0.109	0.312	0.0885	0.24	0.0141	0.239	0.172	0.259	0.826	0.529	0.132	0.0627	FALSE	FALSE	FALSE	FALSE	FALSE	FALSE	rs28452936
1	13183032	C	T	0.0338	0.0348	-0.0341	0.0224	0.128	0.539	0.00125	0.00725	0.0106	NA	0.0343	0.00307	0.0037	0.0214	0.0119	NA	0.0353	0.0154	-0.594	-0.771	-0.159	NA	-0.0326	-1.02	0.683	0.706	0.205	NA	0.0225	0.52	0.384	0.275	0.437	NA	0.148	0.0506	TRUE	TRUE	FALSE	NA	FALSE	TRUE	rs55971446
1	13183422	T	C	0.111	0.112	-0.0117	0.0127	0.358	0.0237	0.243	0.092	0.233	0.0242	0.106	0.179	0.234	0.085	0.237	0.0471	0.107	0.118	0.0514	0.226	0.00782	-0.644	-0.0166	0.534	0.0882	0.362	0.0534	0.36	0.0133	0.185	0.56	0.532	0.884	0.0738	0.211	0.00395	FALSE	FALSE	FALSE	FALSE	FALSE	FALSE	rs28564063
1	13183439	T	C	0.692	0.69	0.00343	0.00903	0.704	0.612	0.599	0.639	0.769	0.71	0.692	0.659	0.594	0.676	0.769	0.722	0.69	0.611	0.0351	-0.305	0.0114	-0.0403	0.0028	0.157	0.0825	0.213	0.0552	0.182	0.00925	0.137	0.67	0.153	0.836	0.825	0.762	0.252	FALSE	FALSE	FALSE	FALSE	FALSE	FALSE	rs28713604
1	13183796	A	G	0.0198	0.0199	-0.00972	0.0289	0.736	0.537	0.0313	0.0217	0.0677	0.0146	0.0185	0.0337	0.0296	0.0198	0.0759	0.0292	0.0186	0.0234	0.103	0.438	-0.0734	-0.411	-0.0071	0.472	0.227	0.75	0.0898	0.508	0.0309	0.404	0.65	0.559	0.414	0.418	0.818	0.243	FALSE	TRUE	FALSE	TRUE	FALSE	FALSE	rs141765631
1	13474934	G	A	0.0481	0.0469	0.024	0.0192	0.211	0.0164	0.01	0.0725	0.0622	0.267	0.0469	0.0368	0.00394	0.0346	0.0537	0.259	0.0461	0.0399	1.45	1.22	0.154	0.023	0.0157	-0.107	0.577	0.503	0.0974	0.174	0.0198	0.314	0.0118	0.0155	0.115	0.895	0.428	0.732	FALSE	FALSE	FALSE	FALSE	FALSE	FALSE	rs200836373
1	13474951	C	G	0.0479	0.0467	0.0261	0.0194	0.179	0.0306	0.0117	0.0725	0.0634	0.267	0.0467	0.0383	0.0059	0.0352	0.0555	0.26	0.0459	0.0402	1.19	1.22	0.148	0.0226	0.0179	-0.0779	0.523	0.508	0.0975	0.176	0.02	0.317	0.023	0.0161	0.13	0.898	0.372	0.806	FALSE	FALSE	FALSE	FALSE	FALSE	FALSE	rs201753501
1	13475186	A	G	0.0477	0.0465	0.0259	0.0194	0.182	0.0301	0.0116	0.0725	0.0625	0.267	0.0465	0.0372	0.00586	0.0349	0.0545	0.259	0.0457	0.0399	1.18	1.23	0.147	0.028	0.0177	-0.0934	0.523	0.508	0.0974	0.175	0.02	0.317	0.0242	0.0153	0.13	0.873	0.376	0.769	FALSE	FALSE	FALSE	FALSE	FALSE	FALSE	rs201814272
1	13802325	T	C	0.401	0.4	0.000726	0.00822	0.93	0.47	0.514	0.348	0.397	0.573	0.398	0.436	0.537	0.369	0.377	0.612	0.397	0.442	-0.0825	-0.167	0.0736	-0.0287	-0.000236	-0.0189	0.075	0.198	0.0456	0.152	0.00845	0.125	0.272	0.399	0.107	0.85	0.978	0.88	FALSE	FALSE	FALSE	FALSE	FALSE	FALSE	rs3013105
1	13802373	G	A	0.0271	0.0271	-0.00413	0.0253	0.87	0.81	0.2	0.0435	0.0171	NA	0.0243	0.0736	0.197	0.0286	0.0157	NA	0.0245	0.0825	0.0232	0.677	0.0408	NA	-0.00917	0.0211	0.094	0.576	0.174	NA	0.0267	0.242	0.805	0.24	0.814	NA	0.732	0.931	FALSE	FALSE	FALSE	NA	FALSE	FALSE	rs2940315
1	13839770	C	T	0.00326	0.00322	0.00478	0.0724	0.947	0.326	NA	NA	0.0104	NA	0.00311	NA	NA	NA	0.00742	NA	0.00313	NA	NA	NA	0.24	NA	-0.0168	NA	NA	NA	0.25	NA	0.0757	NA	NA	NA	0.337	NA	0.825	NA	NA	NA	FALSE	NA	FALSE	NA	rs149475966
1	13910346	C	T	0.00711	0.00677	0.0498	0.0493	0.312	0.426	NA	NA	0.00801	NA	0.00709	NA	NA	NA	0.00921	NA	0.00671	NA	NA	NA	-0.134	NA	0.0582	NA	NA	NA	0.235	NA	0.0504	NA	NA	NA	0.57	NA	0.248	NA	NA	NA	FALSE	NA	FALSE	NA	rs113350533
1	13933727	A	G	0.0196	0.0136	0.421	0.335	0.208	0	0.0196	NA	NA	NA	2.28e-05	NA	0.0136	NA	NA	NA	3.95e-05	NA	0.421	NA	NA	NA	-0.728	NA	0.335	NA	NA	NA	0.823	NA	0.208	NA	NA	NA	0.377	NA	FALSE	NA	NA	NA	TRUE	NA	rs141726617
1	13940864	C	G	0.952	0.953	-0.0179	0.019	0.345	0.505	0.998	0.942	0.989	0.995	0.95	0.991	0.996	0.967	0.987	0.997	0.951	0.987	0.273	-0.81	0.12	0.227	-0.0186	0.28	0.655	0.512	0.204	1.1	0.0191	0.569	0.677	0.114	0.557	0.836	0.33	0.622	FALSE	FALSE	FALSE	TRUE	FALSE	FALSE	rs2486188
1	14075947	C	T	0.00206	0.00179	0.171	0.105	0.105	1	NA	NA	NA	NA	0.00206	NA	NA	NA	NA	NA	0.00179	NA	NA	NA	NA	NA	0.171	NA	NA	NA	NA	NA	0.105	NA	NA	NA	NA	NA	0.105	NA	NA	NA	NA	NA	FALSE	NA	rs144029481
1	14105049	C	A	0.0216	0.0207	0.0575	0.028	0.04	0.867	0.00375	0.0145	0.0935	0	0.0201	0.0153	0.00104	0.011	0.0895	0.0154	0.0193	0.0105	1.91	-0.127	0.068	-1.1	0.0551	0.351	1.01	0.793	0.0776	0.65	0.0301	0.573	0.0573	0.873	0.381	0.0894	0.0666	0.541	TRUE	TRUE	FALSE	TRUE	FALSE	FALSE	rs61747667
1	14105139	T	A	0.357	0.357	-0.00108	0.00844	0.898	0.91	0.204	0.402	0.412	0.354	0.358	0.301	0.214	0.452	0.423	0.385	0.358	0.296	-0.0492	-0.181	-0.0235	0.0117	0.000148	0.071	0.0919	0.211	0.0456	0.159	0.00867	0.142	0.592	0.392	0.607	0.941	0.986	0.616	FALSE	FALSE	FALSE	FALSE	FALSE	FALSE	rs2076324
1	14105291	G	A	0.0228	0.0228	0.00483	0.0272	0.859	0.0178	0.0121	0.0668	0.0118	0	0.0231	0.0266	0.0131	0.0141	0.0126	0.00477	0.0232	0.028	-0.0757	2.34	-0.0939	-1.58	0.00421	-0.137	0.364	0.69	0.197	1.14	0.0277	0.383	0.835	0.000677	0.634	0.167	0.879	0.721	FALSE	FALSE	FALSE	TRUE	FALSE	FALSE	rs41269803
1	14105639	G	A	0.0209	0.0201	0.0556	0.0282	0.0483	0.286	0.00625	0.0145	0.126	0	0.0189	0.0184	0.00217	0.011	0.124	0.0159	0.0182	0.0115	1.26	-0.15	0.0403	-1.11	0.055	0.509	0.688	0.784	0.0676	0.638	0.0311	0.55	0.0678	0.849	0.552	0.083	0.0767	0.354	FALSE	TRUE	FALSE	TRUE	FALSE	FALSE	rs17350795
1	14107135	C	G	0.0203	0.0196	0.0535	0.0288	0.0632	0.843	0.00375	0.0145	0.0935	0	0.0188	0.0153	0.000884	0.0104	0.0895	0.0156	0.0182	0.0101	2.32	-0.117	0.0692	-1.1	0.0501	0.363	1.08	0.798	0.0776	0.646	0.031	0.576	0.0318	0.884	0.373	0.0877	0.107	0.528	TRUE	TRUE	FALSE	TRUE	FALSE	FALSE	rs116238585
1	14107360	T	A	0.0459	0.047	-0.0158	0.0193	0.413	0.729	0.0025	0.0145	0.0357	0	0.0461	0.0583	0.00402	0.0379	0.0384	0.00288	0.0472	0.0437	-0.333	-0.677	-0.0772	-1.22	-0.0148	0.152	0.628	0.528	0.115	1.21	0.0196	0.285	0.596	0.2	0.504	0.313	0.45	0.594	TRUE	TRUE	FALSE	TRUE	FALSE	FALSE	rs41269807
1	14107568	C	T	0.00188	0.00167	0.135	0.0988	0.172	0.796	NA	NA	0.00146	NA	0.00189	NA	NA	NA	0.00127	NA	0.00168	NA	NA	NA	0.296	NA	0.131	NA	NA	NA	0.628	NA	0.1	NA	NA	NA	0.638	NA	0.19	NA	NA	NA	FALSE	NA	FALSE	NA	rs41269809
1	14109023	C	T	0.00177	0.00166	0.0641	0.101	0.525	1	NA	NA	NA	NA	0.00177	NA	NA	NA	NA	NA	0.00166	NA	NA	NA	NA	NA	0.0641	NA	NA	NA	NA	NA	0.101	NA	NA	NA	NA	NA	0.525	NA	NA	NA	NA	NA	FALSE	NA	rs148083107
1	14109084	T	G	0.00392	0.00396	0.00794	0.0654	0.903	0.726	NA	NA	0.00182	NA	0.00397	NA	NA	NA	0.00193	NA	0.00401	NA	NA	NA	-0.165	NA	0.011	NA	NA	NA	0.499	NA	0.066	NA	NA	NA	0.741	NA	0.868	NA	NA	NA	FALSE	NA	FALSE	NA	rs147431796
1	14143003	A	G	0.851	0.851	-0.00212	0.0113	0.851	0.0376	0.943	0.768	0.734	0.733	0.853	0.816	0.947	0.85	0.749	0.725	0.853	0.852	-0.0313	-0.758	-0.0787	0.0592	0.00406	-0.194	0.164	0.27	0.051	0.166	0.0117	0.17	0.848	0.00501	0.123	0.721	0.728	0.255	FALSE	FALSE	FALSE	FALSE	FALSE	FALSE	rs1046331
1	14149672	A	G	0.00202	0.00202	-0.00853	0.0921	0.926	1	NA	NA	NA	NA	0.00202	NA	NA	NA	NA	NA	0.00202	NA	NA	NA	NA	NA	-0.00853	NA	NA	NA	NA	NA	0.0921	NA	NA	NA	NA	NA	0.926	NA	NA	NA	NA	NA	FALSE	NA	rs202013308
1	15420859	C	T	0.00393	0.00399	-0.0366	0.0651	0.574	1	NA	NA	NA	NA	0.00393	NA	NA	NA	NA	NA	0.00399	NA	NA	NA	NA	NA	-0.0366	NA	NA	NA	NA	NA	0.0651	NA	NA	NA	NA	NA	0.574	NA	NA	NA	NA	NA	FALSE	NA	rs146471978
1	15438990	G	A	0.413	0.412	0.00348	0.00819	0.671	0.964	0.263	0.413	0.511	0.67	0.412	0.35	0.265	0.457	0.503	0.68	0.411	0.351	0.000235	-0.15	0.0263	0.00824	0.0031	-0.0339	0.0847	0.193	0.0441	0.162	0.00841	0.133	0.998	0.439	0.55	0.959	0.712	0.799	FALSE	FALSE	FALSE	FALSE	FALSE	FALSE	rs10803354
1	15439009	G	A	0.00512	0.00544	-0.0464	0.0569	0.415	1	NA	NA	NA	NA	0.00512	NA	NA	NA	NA	NA	0.00544	NA	NA	NA	NA	NA	-0.0464	NA	NA	NA	NA	NA	0.0569	NA	NA	NA	NA	NA	0.415	NA	NA	NA	NA	NA	FALSE	NA	rs115755879
1	15441090	C	T	0.00483	0.005	-0.00832	0.0569	0.884	0.652	0.00125	NA	0.067	0.126	0.00273	0.00614	0.000402	NA	0.0691	0.151	0.00271	0.00944	2.24	NA	0.0097	-0.195	0.00389	-0.386	1.82	NA	0.0884	0.21	0.0794	0.605	0.22	NA	0.913	0.353	0.961	0.524	TRUE	NA	FALSE	FALSE	FALSE	TRUE	rs12048768
1	15490865	T	A	0.173	0.174	0.00187	0.0109	0.863	0.71	0.031	0.26	0.214	0.444	0.173	0.192	0.0347	0.271	0.206	0.496	0.173	0.164	-0.164	0.0871	0.0626	-0.148	0.000258	0.0945	0.221	0.242	0.0587	0.161	0.0112	0.173	0.459	0.719	0.286	0.356	0.982	0.585	FALSE	FALSE	FALSE	FALSE	FALSE	FALSE	rs61561984
1	15495100	C	T	0.00195	0.00196	0.00654	0.0921	0.943	0.532	NA	NA	0.00291	NA	0.00193	NA	NA	NA	0.00234	NA	0.00195	NA	NA	NA	0.287	NA	-0.00525	NA	NA	NA	0.459	NA	0.094	NA	NA	NA	0.531	NA	0.956	NA	NA	NA	FALSE	NA	FALSE	NA	rs41307800
1	15495110	A	G	0.178	0.18	-0.00919	0.0105	0.382	0.557	0.353	0.174	0.226	0.306	0.173	0.178	0.354	0.206	0.239	0.304	0.175	0.199	-0.00384	-0.336	-0.0662	0.0872	-0.00604	-0.1	0.0774	0.232	0.0519	0.167	0.0109	0.161	0.96	0.147	0.202	0.601	0.579	0.533	FALSE	FALSE	FALSE	FALSE	FALSE	FALSE	rs78615461
1	15546150	G	A	0.00113	0.0012	-0.0594	0.12	0.621	1	NA	NA	NA	NA	0.00113	NA	NA	NA	NA	NA	0.0012	NA	NA	NA	NA	NA	-0.0594	NA	NA	NA	NA	NA	0.12	NA	NA	NA	NA	NA	0.621	NA	NA	NA	NA	NA	FALSE	NA	rs147818640
1	15599021	C	T	0.00589	0.00595	0.0331	0.0614	0.59	0.807	0.236	0.0362	0.0429	0.136	0.000411	0.046	0.239	0.0275	0.044	0.13	0.000457	0.0465	-0.0294	0.564	0.0822	0.145	-0.0316	0.276	0.0881	0.627	0.111	0.23	0.201	0.331	0.739	0.368	0.46	0.53	0.875	0.404	FALSE	FALSE	FALSE	FALSE	FALSE	FALSE	rs6679905
1	15616139	G	A	0.332	0.332	-0.00182	0.00855	0.832	0.882	0.211	0.333	0.288	0.0777	0.336	0.334	0.225	0.265	0.288	0.0651	0.337	0.323	-0.0719	0.192	0.00343	-0.119	-0.00163	0.0168	0.0891	0.202	0.049	0.275	0.00876	0.132	0.419	0.343	0.944	0.665	0.852	0.899	FALSE	FALSE	FALSE	FALSE	FALSE	FALSE	rs486557
1	15623249	C	T	0.00385	0.00368	0.0471	0.0737	0.522	0.63	NA	NA	0.00393	NA	0.00385	NA	NA	NA	0.00319	NA	0.00369	NA	NA	NA	0.255	NA	0.0411	NA	NA	NA	0.438	NA	0.0747	NA	NA	NA	0.56	NA	0.583	NA	NA	NA	FALSE	NA	FALSE	NA	rs549231708
1	15627776	G	A	0.00297	0.00307	0.0184	0.0812	0.821	0.184	0.118	0	0.0233	0.0534	0.000305	0.0307	0.125	0.0159	0.0243	0.0413	0.000369	0.0241	-0.0299	-1.25	-0.00633	0.536	-0.12	0.949	0.116	1.05	0.147	0.396	0.224	0.47	0.796	0.232	0.966	0.176	0.592	0.0434	FALSE	TRUE	FALSE	FALSE	FALSE	FALSE	rs12039283
1	15639551	A	G	0.00147	0.00167	-0.114	0.103	0.268	0	NA	NA	NA	NA	0.00147	NA	NA	NA	NA	NA	0.00167	NA	NA	NA	NA	NA	-0.114	NA	NA	NA	NA	NA	0.103	NA	NA	NA	NA	NA	0.268	NA	NA	NA	NA	NA	FALSE	NA	rs201999060
1	15639581	A	G	0.0547	0.0546	-0.00219	0.0178	0.902	0.858	0.08	0.0435	0.0331	0.0243	0.0551	0.0245	0.09	0.0401	0.0356	0.0303	0.0548	0.0336	-0.136	-0.0405	0.00288	-0.243	0.00143	-0.262	0.131	0.474	0.123	0.44	0.0182	0.35	0.301	0.932	0.981	0.58	0.937	0.453	FALSE	FALSE	FALSE	FALSE	FALSE	FALSE	rs10489962
1	15642964	G	A	0.00324	0.00325	0.0263	0.0716	0.714	0.0939	NA	NA	0.00582	NA	0.00319	0.0092	NA	NA	0.00394	NA	0.00324	0.0157	NA	NA	0.599	NA	0.0011	-0.46	NA	NA	0.349	NA	0.0732	0.495	NA	NA	0.0864	NA	0.988	0.353	NA	NA	FALSE	NA	FALSE	TRUE	rs201462752
1	15653601	C	T	0.0104	0.0161	-0.415	0.304	0.172	1	0.0104	NA	NA	NA	NA	NA	0.0161	NA	NA	NA	NA	NA	-0.415	NA	NA	NA	NA	NA	0.304	NA	NA	NA	NA	NA	0.172	NA	NA	NA	NA	NA	FALSE	NA	NA	NA	NA	NA	rs375144290
1	15655944	G	A	0.002	0.0023	-0.145	0.0872	0.0971	1	NA	NA	NA	NA	0.002	NA	NA	NA	NA	NA	0.0023	NA	NA	NA	NA	NA	-0.145	NA	NA	NA	NA	NA	0.0872	NA	NA	NA	NA	NA	0.0971	NA	NA	NA	NA	NA	FALSE	NA	rs56017972
1	15668276	G	A	0.394	0.394	-0.00241	0.00824	0.77	0.354	0.478	0.413	0.385	0.0777	0.394	0.46	0.503	0.411	0.378	0.0595	0.395	0.437	-0.093	0.00343	0.065	0.0204	-0.00428	0.172	0.0737	0.204	0.0459	0.296	0.00846	0.13	0.207	0.987	0.157	0.945	0.613	0.184	FALSE	FALSE	FALSE	FALSE	FALSE	FALSE	rs763821
1	15668319	G	A	0.0656	0.0651	0.0109	0.0164	0.506	0.939	0.12	0.058	0.0422	0.00971	0.065	0.12	0.121	0.0588	0.0388	0.00499	0.0646	0.117	0.00226	-0.0683	0.094	1.17	0.00879	0.104	0.116	0.412	0.114	1.09	0.0168	0.202	0.985	0.868	0.411	0.286	0.602	0.607	FALSE	FALSE	FALSE	TRUE	FALSE	FALSE	rs12126178
1	15675600	G	C	0.00109	0.00128	-0.182	0.13	0.162	1	NA	NA	NA	NA	0.00109	NA	NA	NA	NA	NA	0.00128	NA	NA	NA	NA	NA	-0.182	NA	NA	NA	NA	NA	0.13	NA	NA	NA	NA	NA	0.162	NA	NA	NA	NA	NA	FALSE	NA	rs576612276
1	15687059	A	G	0.295	0.298	-0.0155	0.00883	0.0786	0.943	0.234	0.297	0.188	0.252	0.299	0.206	0.249	0.283	0.187	0.269	0.302	0.234	-0.0697	0.0157	-0.0261	-0.0141	-0.0143	-0.144	0.0865	0.214	0.0564	0.174	0.00902	0.149	0.421	0.942	0.644	0.935	0.114	0.332	FALSE	FALSE	FALSE	FALSE	FALSE	FALSE	rs4661330
1	15687194	A	G	0.0114	0.0109	0.0998	0.405	0.806	0	0.0114	NA	NA	NA	2.27e-05	NA	0.0109	NA	NA	NA	3.47e-05	NA	0.0998	NA	NA	NA	-0.56	NA	0.405	NA	NA	NA	0.776	NA	0.806	NA	NA	NA	0.471	NA	FALSE	NA	NA	NA	TRUE	NA	rs74057316
1	15701116	C	T	0.003	0.00282	0.0791	0.0872	0.364	0.0699	0.131	0.029	0.000364	NA	0.00081	0.0307	0.124	0.0143	0.0004	NA	0.000753	0.0357	0.0329	3.02	-0.446	NA	0.0834	0.249	0.112	1.14	1.04	NA	0.15	0.379	0.77	0.00789	0.668	NA	0.577	0.51	FALSE	FALSE	TRUE	NA	FALSE	FALSE	rs10927776
1	15702189	C	T	0.00699	0.00851	-0.0612	0.463	0.895	0	0.00699	NA	NA	NA	NA	NA	0.00851	NA	NA	NA	NA	NA	-0.0612	NA	NA	NA	NA	NA	0.463	NA	NA	NA	NA	NA	0.895	NA	NA	NA	NA	NA	FALSE	NA	NA	NA	NA	NA	rs140832655
1	15707775	A	G	0.0169	0.0167	0.025	0.0317	0.431	0.652	0	0.0217	0.0142	NA	0.0169	0.0184	0.00161	0.0302	0.0121	NA	0.0167	0.0231	-1.1	-0.307	0.142	NA	0.0236	-0.258	0.997	0.61	0.194	NA	0.0323	0.403	0.269	0.615	0.466	NA	0.465	0.522	TRUE	TRUE	FALSE	NA	FALSE	FALSE	rs113966492
1	15707853	G	A	0.0688	0.0766	-0.0932	0.141	0.509	1	0.0688	NA	NA	NA	2.65e-05	NA	0.0766	NA	NA	NA	3.8e-05	NA	-0.0932	NA	NA	NA	-0.303	NA	0.141	NA	NA	NA	0.697	NA	0.509	NA	NA	NA	0.664	NA	FALSE	NA	NA	NA	TRUE	NA	rs116545211
1	15708540	A	G	0.27	0.271	-0.0044	0.00914	0.631	0.604	0.739	0.341	0.343	0.228	0.261	0.451	0.747	0.284	0.34	0.224	0.262	0.441	-0.0419	0.381	-0.00751	-0.00601	-0.00496	0.0692	0.0874	0.22	0.0469	0.177	0.00942	0.124	0.632	0.0826	0.873	0.973	0.598	0.577	FALSE	FALSE	FALSE	FALSE	FALSE	FALSE	rs1010294
1	15736601	C	T	0.0529	0.0453	0.2	0.192	0.298	1	0.0529	NA	NA	NA	1.97e-05	0.00353	0.0453	NA	NA	NA	2.17e-05	0.00635	0.2	NA	NA	NA	-0.38	-0.619	0.192	NA	NA	NA	1.34	1.05	0.298	NA	NA	NA	0.777	0.557	FALSE	NA	NA	NA	TRUE	TRUE	rs190806484
1	15771121	A	G	0.00161	0.00178	-0.0987	0.113	0.384	0.146	0.0911	NA	0.0027	NA	6.79e-05	0.0282	0.103	NA	0.00176	NA	0.000104	0.0244	-0.147	NA	0.931	NA	-0.565	0.443	0.123	NA	0.621	NA	0.462	0.449	0.234	NA	0.134	NA	0.221	0.324	FALSE	NA	FALSE	NA	FALSE	FALSE	rs34949635
1	15772212	C	T	0.00326	0.00335	-0.0063	0.0712	0.93	0.789	NA	NA	0.00182	NA	0.00329	NA	NA	NA	0.00193	NA	0.00338	NA	NA	NA	-0.13	NA	-0.00338	NA	NA	NA	0.47	NA	0.0721	NA	NA	NA	0.781	NA	0.963	NA	NA	NA	FALSE	NA	FALSE	NA	rs121909293
1	15789260	G	A	0.00463	0.00417	0.201	0.637	0.752	0	0.00463	NA	NA	NA	NA	NA	0.00417	NA	NA	NA	NA	NA	0.201	NA	NA	NA	NA	NA	0.637	NA	NA	NA	NA	NA	0.752	NA	NA	NA	NA	NA	FALSE	NA	NA	NA	NA	NA	rs146661868
1	15794011	A	G	0.00626	0.00663	-0.0875	0.0498	0.0788	0.394	NA	NA	0.00582	NA	0.00627	0.0092	NA	NA	0.00554	NA	0.00666	0.00874	NA	NA	0.16	NA	-0.0948	-0.202	NA	NA	0.295	NA	0.0505	0.605	NA	NA	0.587	NA	0.0606	0.739	NA	NA	FALSE	NA	FALSE	TRUE	rs2303193
1	15808767	G	A	0.256	0.257	-0.00389	0.00923	0.673	0.137	0.238	0.304	0.207	0.534	0.256	0.224	0.259	0.315	0.202	0.551	0.256	0.179	-0.126	-0.00572	0.0179	-0.076	-0.00411	0.4	0.0859	0.215	0.0546	0.153	0.00947	0.165	0.143	0.979	0.743	0.62	0.664	0.0154	FALSE	FALSE	FALSE	FALSE	FALSE	FALSE	rs3820071
1	15808872	G	A	0.256	0.257	-0.00408	0.00923	0.658	0.128	0.238	0.268	0.206	0.524	0.256	0.224	0.258	0.28	0.201	0.535	0.256	0.177	-0.122	-0.036	0.0148	-0.0587	-0.00433	0.417	0.0861	0.222	0.0546	0.152	0.00947	0.166	0.158	0.871	0.786	0.7	0.648	0.0121	FALSE	FALSE	FALSE	FALSE	FALSE	FALSE	rs3766160
1	15812432	A	G	1	1	0.295	0.305	0.333	0.543	0.99	1	0.999	NA	1	0.997	0.986	0.997	1	NA	1	0.998	0.357	1.24	-4.87	NA	-0.26	-1.56	0.321	2.49	1.78	NA	0.962	1.61	0.266	0.617	0.00624	NA	0.787	0.33	FALSE	TRUE	TRUE	NA	FALSE	TRUE	rs6429745
1	15813844	G	T	0.00826	0.0092	-0.115	0.0431	0.00783	0.085	NA	NA	0.00328	NA	0.00836	NA	NA	NA	0.00167	NA	0.00936	NA	NA	NA	0.702	NA	-0.121	NA	NA	NA	0.476	NA	0.0432	NA	NA	NA	0.14	NA	0.00505	NA	NA	NA	FALSE	NA	FALSE	NA	rs141194336
1	15832495	T	G	0.00248	0.00235	0.0405	0.0845	0.632	0	NA	NA	NA	NA	0.00248	NA	NA	NA	NA	NA	0.00235	NA	NA	NA	NA	NA	0.0405	NA	NA	NA	NA	NA	0.0845	NA	NA	NA	NA	NA	0.632	NA	NA	NA	NA	NA	FALSE	NA	rs146054764
1	15832543	T	C	0.528	0.529	-0.000502	0.00807	0.95	0.273	0.71	0.515	0.446	0.626	0.526	0.555	0.715	0.508	0.435	0.651	0.527	0.543	-0.0491	0.0838	0.0854	-0.157	-0.00328	0.126	0.0834	0.201	0.0446	0.159	0.00828	0.123	0.556	0.677	0.0551	0.324	0.692	0.308	FALSE	FALSE	FALSE	FALSE	FALSE	FALSE	rs1052576
1	15833506	C	T	0.0139	0.0131	0.0726	0.0363	0.0452	0.142	0	0.029	0.000728	NA	0.0139	NA	0.00113	0.0121	0.001	NA	0.0131	NA	-1.12	1.26	-0.048	NA	0.0702	NA	1.24	0.808	0.82	NA	0.0363	NA	0.369	0.12	0.953	NA	0.0531	NA	TRUE	FALSE	TRUE	NA	FALSE	NA	rs2308950
1	15833555	T	C	0.00166	0.00165	-0.00142	0.102	0.989	1	NA	NA	NA	NA	0.00166	NA	NA	NA	NA	NA	0.00165	NA	NA	NA	NA	NA	-0.00142	NA	NA	NA	NA	NA	0.102	NA	NA	NA	NA	NA	0.989	NA	NA	NA	NA	NA	FALSE	NA	rs145118493
1	15844718	G	A	0.0198	0.0191	0.0337	0.0297	0.257	0.37	0	0.029	0.004	NA	0.0201	NA	0.00121	0.0121	0.00227	NA	0.0194	NA	-1.13	0.921	0.347	NA	0.0306	NA	1.06	0.753	0.408	NA	0.0299	NA	0.286	0.222	0.395	NA	0.305	NA	TRUE	FALSE	FALSE	NA	FALSE	NA	rs2308941
1	15850613	G	A	0.522	0.523	-0.00113	0.00811	0.89	0.272	0.71	0.507	0.442	0.626	0.52	0.551	0.714	0.503	0.431	0.65	0.521	0.537	-0.046	0.0757	0.0847	-0.153	-0.00398	0.136	0.0834	0.201	0.0447	0.159	0.00832	0.124	0.582	0.707	0.0584	0.335	0.633	0.272	FALSE	FALSE	FALSE	FALSE	FALSE	FALSE	rs1052571
1	15905363	G	T	0.00697	0.00672	0.0293	0.0533	0.583	1	NA	NA	NA	NA	0.00697	NA	NA	NA	NA	NA	0.00672	NA	NA	NA	NA	NA	0.0293	NA	NA	NA	NA	NA	0.0533	NA	NA	NA	NA	NA	0.583	NA	NA	NA	NA	NA	FALSE	NA	rs41270259
1	15909744	C	T	0.245	0.244	0.00741	0.00941	0.431	0.285	0.57	0.246	0.223	0.0777	0.241	0.313	0.553	0.223	0.215	0.0787	0.241	0.335	0.0777	0.278	0.109	-0.114	0.00304	-0.0447	0.0754	0.236	0.0546	0.266	0.00967	0.136	0.303	0.238	0.0455	0.669	0.754	0.742	FALSE	FALSE	FALSE	FALSE	FALSE	FALSE	rs11580170
1	15909850	C	G	0.558	0.559	-0.000493	0.00812	0.952	0.326	0.893	0.536	0.456	0.631	0.554	0.614	0.895	0.542	0.443	0.637	0.556	0.605	-0.0161	0.0267	0.0916	-0.0787	-0.00402	0.13	0.122	0.2	0.0445	0.158	0.00831	0.127	0.895	0.894	0.0395	0.617	0.628	0.306	FALSE	FALSE	FALSE	FALSE	FALSE	FALSE	rs6429757
1	15986547	T	C	0.274	0.273	0.0124	0.00907	0.173	0.608	0.454	0.246	0.235	0.0437	0.273	0.307	0.438	0.226	0.229	0.042	0.272	0.331	0.0814	0.193	0.0797	-0.0767	0.00939	-0.0732	0.0756	0.237	0.0527	0.372	0.00931	0.135	0.282	0.415	0.131	0.837	0.313	0.589	FALSE	FALSE	FALSE	FALSE	FALSE	FALSE	rs3766163
1	15986868	G	A	0.0109	0.0112	-0.029	0.0385	0.451	0.561	0.0413	0.00725	0.0189	NA	0.0102	0.0153	0.035	0.00934	0.0213	NA	0.0106	0.0112	0.219	0.0981	-0.113	NA	-0.0346	0.235	0.203	1.13	0.154	NA	0.0406	0.528	0.281	0.931	0.463	NA	0.394	0.657	FALSE	TRUE	FALSE	NA	FALSE	FALSE	rs35795032
1	15986977	A	T	0.00325	0.00306	0.0849	0.075	0.258	1	NA	NA	0.00109	NA	0.00325	NA	NA	NA	0.0006	NA	0.00306	NA	NA	NA	0.734	NA	0.0849	NA	NA	NA	0.854	NA	0.075	NA	NA	NA	0.39	NA	0.258	NA	NA	NA	TRUE	NA	FALSE	NA	rs142452950
1	15987234	A	G	0.00225	0.00222	0.0476	0.0947	0.615	0	NA	NA	0.000535	NA	0.00225	NA	NA	NA	0.00125	NA	0.00222	NA	NA	NA	-1.18	NA	0.0476	NA	NA	NA	0.911	NA	0.0947	NA	NA	NA	0.196	NA	0.615	NA	NA	NA	TRUE	NA	FALSE	NA	rs115451047
1	16042766	T	C	0.251	0.252	0.0038	0.00937	0.685	0.415	0.733	0.239	0.236	0.0388	0.245	0.393	0.736	0.232	0.225	0.042	0.246	0.398	0.0159	0.139	0.107	-0.124	-0.000422	0.103	0.0843	0.236	0.0528	0.379	0.00962	0.136	0.85	0.556	0.0429	0.744	0.965	0.447	FALSE	FALSE	FALSE	FALSE	FALSE	FALSE	rs12091750
1	16051990	G	C	0.00389	0.00334	0.164	0.0757	0.0304	0.646	NA	NA	0.00201	NA	0.00393	NA	NA	NA	0.00179	NA	0.00337	NA	NA	NA	-0.115	NA	0.168	NA	NA	NA	0.611	NA	0.0763	NA	NA	NA	0.851	NA	0.0275	NA	NA	NA	FALSE	NA	FALSE	NA	rs61738982
1	16053651	C	G	0.0213	0.0229	0.0299	0.263	0.91	1	0.0213	NA	NA	NA	1.33e-05	NA	0.0229	NA	NA	NA	5.89e-05	NA	0.0299	NA	NA	NA	-0.936	NA	0.263	NA	NA	NA	0.572	NA	0.91	NA	NA	NA	0.102	NA	FALSE	NA	NA	NA	TRUE	NA	rs61738983
1	16057046	G	A	0.00236	0.00234	0.0453	0.0866	0.601	1	NA	NA	NA	NA	0.00236	NA	NA	NA	NA	NA	0.00234	NA	NA	NA	NA	NA	0.0453	NA	NA	NA	NA	NA	0.0866	NA	NA	NA	NA	NA	0.601	NA	NA	NA	NA	NA	FALSE	NA	rs200700186
1	16057147	A	G	0.00502	0.00677	-0.245	0.5	0.625	1	0.00502	NA	NA	NA	NA	NA	0.00677	NA	NA	NA	NA	NA	-0.245	NA	NA	NA	NA	NA	0.5	NA	NA	NA	NA	NA	0.625	NA	NA	NA	NA	NA	FALSE	NA	NA	NA	NA	NA	rs181186746
1	16058484	G	A	0.00106	0.00103	0.00934	0.127	0.942	1	NA	NA	NA	NA	0.00106	NA	NA	NA	NA	NA	0.00103	NA	NA	NA	NA	NA	0.00934	NA	NA	NA	NA	NA	0.127	NA	NA	NA	NA	NA	0.942	NA	NA	NA	NA	NA	FALSE	NA	rs145743094
1	16064670	G	A	0.0112	0.00829	0.442	0.432	0.306	0	0.0112	NA	NA	NA	NA	NA	0.00829	NA	NA	NA	NA	NA	0.442	NA	NA	NA	NA	NA	0.432	NA	NA	NA	NA	NA	0.306	NA	NA	NA	NA	NA	FALSE	NA	NA	NA	NA	NA	rs116717339
1	16065136	C	G	0.00104	0.00108	-0.018	0.157	0.908	0.411	0.0597	NA	NA	NA	6.94e-05	0.0126	0.0631	NA	NA	NA	5.05e-05	0.0138	-0.0729	NA	NA	NA	0.868	0.0268	0.166	NA	NA	NA	0.687	0.634	0.661	NA	NA	NA	0.206	0.966	FALSE	NA	NA	NA	FALSE	FALSE	rs62621224
1	16065188	C	T	0.00283	0.00292	-0.0482	0.0767	0.53	1	NA	NA	NA	NA	0.00283	NA	NA	NA	NA	NA	0.00292	NA	NA	NA	NA	NA	-0.0482	NA	NA	NA	NA	NA	0.0767	NA	NA	NA	NA	NA	0.53	NA	NA	NA	NA	NA	FALSE	NA	rs150136696
1	16069525	C	T	0.00446	0.00456	-0.0151	0.0597	0.801	0.233	0	NA	0.0113	0	0.00422	0.0307	0.000803	NA	0.0111	0.00537	0.00438	0.0164	-1.14	NA	0.0292	-1.09	-0.0338	0.732	1.33	NA	0.21	1.23	0.0629	0.448	0.393	NA	0.89	0.375	0.592	0.102	TRUE	NA	FALSE	TRUE	FALSE	FALSE	rs41268336
1	16069550	G	A	0.00506	0.00463	0.0811	0.0602	0.178	1	NA	NA	NA	NA	0.00506	NA	NA	NA	NA	NA	0.00463	NA	NA	NA	NA	NA	0.0811	NA	NA	NA	NA	NA	0.0602	NA	NA	NA	NA	NA	0.178	NA	NA	NA	NA	NA	FALSE	NA	rs139059704
1	16069612	G	A	0.00211	0.00182	0.123	0.0947	0.194	1	NA	NA	NA	NA	0.00211	NA	NA	NA	NA	NA	0.00182	NA	NA	NA	NA	NA	0.123	NA	NA	NA	NA	NA	0.0947	NA	NA	NA	NA	NA	0.194	NA	NA	NA	NA	NA	FALSE	NA	rs142233857
1	16069664	T	C	0.00103	0.00109	-0.0357	0.155	0.818	0.455	0.0585	NA	NA	NA	4.85e-05	0.0211	0.0611	NA	NA	NA	6.55e-05	0.0207	-0.0665	NA	NA	NA	-0.399	0.542	0.168	NA	NA	NA	0.611	0.53	0.693	NA	NA	NA	0.514	0.306	FALSE	NA	NA	NA	FALSE	FALSE	rs61740067
1	16070763	C	T	0.00681	0.0069	-0.0377	0.0495	0.446	0.39	0.0126	NA	0.00698	NA	0.00671	0.0093	0.0207	NA	0.0079	NA	0.00665	0.00959	-0.507	NA	-0.125	NA	-0.0185	-0.173	0.284	NA	0.277	NA	0.0513	0.63	0.0744	NA	0.652	NA	0.718	0.784	FALSE	NA	FALSE	NA	FALSE	FALSE	rs61740772
1	16070871	C	T	0.0796	0.0782	0.0231	0.0153	0.131	0.459	0.243	0.109	0.0402	0.00815	0.0775	0.158	0.239	0.0773	0.0389	0.0119	0.0763	0.139	0.0636	0.51	0.0376	-0.282	0.0191	0.265	0.0931	0.369	0.117	0.756	0.0157	0.191	0.494	0.167	0.749	0.71	0.223	0.164	FALSE	FALSE	FALSE	TRUE	FALSE	FALSE	rs7511651
1	16071015	G	A	0.026	0.0212	0.338	0.287	0.238	1	0.026	NA	NA	NA	3.94e-05	0.00907	0.0212	NA	NA	NA	5.11e-05	0.00767	0.338	NA	NA	NA	-0.464	0.577	0.287	NA	NA	NA	0.821	0.873	0.238	NA	NA	NA	0.572	0.509	FALSE	NA	NA	NA	TRUE	TRUE	rs138542533
1	16073524	C	A	0.00193	0.00174	0.193	0.124	0.118	0.659	0.106	NA	0.000455	NA	0.000206	0.0216	0.0929	NA	0.000661	NA	0.000234	0.0195	0.203	NA	-0.543	NA	0.0208	0.593	0.139	NA	1.24	NA	0.31	0.555	0.145	NA	0.661	NA	0.946	0.286	FALSE	NA	TRUE	NA	FALSE	FALSE	rs55947911
1	16073527	T	TG	0.026	0.026	-0.0154	0.026	0.554	0.33	0.000216	0.029	0.00708	NA	0.0264	0.00306	0.00144	0.0146	0.0103	NA	0.0264	0.00668	-1.2	0.46	-0.34	NA	-0.0124	-0.351	0.964	0.691	0.247	NA	0.0262	1.01	0.213	0.505	0.169	NA	0.635	0.727	TRUE	FALSE	FALSE	NA	FALSE	TRUE	rs199908593
1	16091591	G	A	0.00134	0.00135	-0.0194	0.105	0.853	0.388	NA	NA	0.0131	0	0.00105	0.0123	NA	NA	0.0109	0.00653	0.00113	0.00804	NA	NA	0.167	-1.16	-0.103	0.513	NA	NA	0.207	0.862	0.123	0.672	NA	NA	0.421	0.177	0.404	0.445	NA	NA	FALSE	TRUE	FALSE	FALSE	rs146575757
1	16095104	G	A	0.0338	0.0377	-0.114	0.206	0.58	0	0.0338	NA	NA	NA	NA	NA	0.0377	NA	NA	NA	NA	NA	-0.114	NA	NA	NA	NA	NA	0.206	NA	NA	NA	NA	NA	0.58	NA	NA	NA	NA	NA	FALSE	NA	NA	NA	NA	NA	rs75390903
1	16096934	C	T	0.726	0.724	0.00617	0.00905	0.496	0.115	0.389	0.674	0.702	0.82	0.732	0.595	0.383	0.708	0.725	0.817	0.729	0.585	0.0199	-0.261	-0.115	-0.12	0.0104	0.113	0.0765	0.211	0.0497	0.207	0.00931	0.126	0.795	0.217	0.0208	0.56	0.264	0.37	FALSE	FALSE	FALSE	FALSE	FALSE	FALSE	rs10927851
1	16101323	G	T	0.024	0.0251	-0.0389	0.256	0.879	1	0.024	NA	NA	NA	4.74e-06	NA	0.0251	NA	NA	NA	2.89e-05	NA	-0.0389	NA	NA	NA	-1.19	NA	0.256	NA	NA	NA	0.973	NA	0.879	NA	NA	NA	0.221	NA	FALSE	NA	NA	NA	TRUE	NA	rs72880708
1	16101332	G	A	0.0271	0.0273	-0.0236	0.025	0.346	0.322	0	0.029	0.00655	NA	0.0275	0.00307	0.00137	0.0176	0.0104	NA	0.0276	0.00664	-1.16	0.231	-0.364	NA	-0.0201	-0.179	0.94	0.625	0.236	NA	0.0252	0.992	0.216	0.712	0.123	NA	0.424	0.857	TRUE	FALSE	FALSE	NA	FALSE	TRUE	rs114077715
1	16133987	T	C	0.12	0.118	0.0222	0.0126	0.0776	0.477	0.373	0.116	0.0862	0.00971	0.116	0.181	0.366	0.115	0.0765	0.00806	0.115	0.179	0.0336	-0.115	0.154	0.0919	0.0181	0.146	0.0779	0.297	0.0812	0.833	0.013	0.168	0.666	0.7	0.0578	0.912	0.164	0.387	FALSE	FALSE	FALSE	TRUE	FALSE	FALSE	rs7417535
1	16134072	C	T	0.121	0.12	0.0207	0.0125	0.0983	0.679	0.373	0.116	0.0906	0.00971	0.118	0.184	0.366	0.115	0.0821	0.00749	0.116	0.184	0.0335	-0.119	0.123	0.126	0.0173	0.115	0.0779	0.298	0.0791	0.845	0.0129	0.167	0.667	0.69	0.12	0.881	0.18	0.489	FALSE	FALSE	FALSE	TRUE	FALSE	FALSE	rs61744357
1	16134129	C	T	0.0337	0.0326	0.03	0.0229	0.19	0.386	0.179	0.0353	0.029	NA	0.0314	0.0472	0.166	0.0379	0.0223	NA	0.0306	0.0512	0.105	-0.0167	0.291	NA	0.0184	0.0542	0.101	0.512	0.143	NA	0.0239	0.297	0.299	0.974	0.0414	NA	0.441	0.855	FALSE	FALSE	FALSE	NA	FALSE	FALSE	rs61738972
1	16202995	C	T	0.00478	0.00477	0.111	0.599	0.854	0	0.00478	NA	NA	NA	NA	NA	0.00477	NA	NA	NA	NA	NA	0.111	NA	NA	NA	NA	NA	0.599	NA	NA	NA	NA	NA	0.854	NA	NA	NA	NA	NA	FALSE	NA	NA	NA	NA	NA	rs200777699
1	16247386	G	A	0.00852	0.00988	-0.192	0.402	0.633	0	0.00852	NA	NA	NA	NA	NA	0.00988	NA	NA	NA	NA	NA	-0.192	NA	NA	NA	NA	NA	0.402	NA	NA	NA	NA	NA	0.633	NA	NA	NA	NA	NA	FALSE	NA	NA	NA	NA	NA	rs146173073
1	16255644	C	T	0.1	0.102	-0.0177	0.0134	0.186	0.186	0.0188	0.167	0.0913	0.238	0.101	0.0614	0.0226	0.193	0.0897	0.196	0.103	0.064	-0.182	-0.165	-0.0297	0.496	-0.0185	-0.103	0.257	0.255	0.0754	0.2	0.0137	0.251	0.477	0.518	0.694	0.0131	0.175	0.681	FALSE	FALSE	FALSE	FALSE	FALSE	FALSE	rs848208
1	16255799	G	A	0.00242	0.00264	-0.118	0.0802	0.141	1	NA	NA	NA	NA	0.00242	NA	NA	NA	NA	NA	0.00264	NA	NA	NA	NA	NA	-0.118	NA	NA	NA	NA	NA	0.0802	NA	NA	NA	NA	NA	0.141	NA	NA	NA	NA	NA	FALSE	NA	rs115566585
1	16256006	C	G	0.00131	0.00159	-0.18	0.125	0.149	0.671	0.0735	NA	NA	NA	0.000133	0.0115	0.0849	NA	NA	NA	0.000196	0.0228	-0.123	NA	NA	NA	-0.392	-0.413	0.14	NA	NA	NA	0.333	0.485	0.379	NA	NA	NA	0.239	0.395	FALSE	NA	NA	NA	FALSE	FALSE	rs74054883
1	16256007	T	C	0.574	0.577	-0.0172	0.00819	0.0354	0.0806	0.966	0.739	0.621	0.413	0.567	0.598	0.967	0.662	0.622	0.332	0.571	0.633	0.0314	0.413	-0.00663	0.35	-0.0193	-0.0468	0.205	0.207	0.0453	0.16	0.00837	0.126	0.878	0.0459	0.884	0.0287	0.0214	0.709	FALSE	FALSE	FALSE	FALSE	FALSE	FALSE	rs848209
1	16256142	T	C	0.00484	0.00325	0.571	0.676	0.398	1	0.00484	NA	NA	NA	NA	NA	0.00325	NA	NA	NA	NA	NA	0.571	NA	NA	NA	NA	NA	0.676	NA	NA	NA	NA	NA	0.398	NA	NA	NA	NA	NA	FALSE	NA	NA	NA	NA	NA	rs184914524
1	16256300	T	C	0.0163	0.0141	0.124	0.318	0.698	0	0.0163	NA	NA	NA	NA	NA	0.0141	NA	NA	NA	NA	NA	0.124	NA	NA	NA	NA	NA	0.318	NA	NA	NA	NA	NA	0.698	NA	NA	NA	NA	NA	FALSE	NA	NA	NA	NA	NA	rs138674827
1	16256824	T	G	0.00204	0.00192	0.0382	0.093	0.681	0.679	0.035	NA	0.00364	NA	0.00149	0	0.0323	NA	0.0046	NA	0.00138	0.00909	0.0788	NA	-0.231	NA	0.0584	-1.16	0.207	NA	0.321	NA	0.11	0.821	0.704	NA	0.472	NA	0.596	0.158	FALSE	NA	FALSE	NA	FALSE	TRUE	rs12095818
1	16257645	T	C	0.0364	0.0408	-0.0791	0.172	0.646	0.268	0.0408	NA	NA	NA	3.37e-05	0.0184	0.0469	NA	NA	NA	6.79e-05	0.0155	-0.141	NA	NA	NA	-0.535	0.507	0.181	NA	NA	NA	0.607	0.556	0.436	NA	NA	NA	0.378	0.362	FALSE	NA	NA	NA	TRUE	FALSE	rs116547444
1	16258302	A	G	0.00821	0.00877	-0.0706	0.0441	0.109	0.836	0.00125	NA	0.00146	NA	0.00835	NA	0.000964	NA	0.0024	NA	0.0089	NA	0.52	NA	-0.176	NA	-0.0698	NA	1.28	NA	0.512	NA	0.0442	NA	0.683	NA	0.731	NA	0.114	NA	TRUE	NA	FALSE	NA	FALSE	NA	rs113470169
1	16258756	T	A	0.00808	0.00861	-0.0801	0.0448	0.0737	1	0	NA	0.000728	NA	0.00808	NA	0.000723	NA	0.00254	NA	0.00861	NA	-1.13	NA	-0.735	NA	-0.0801	NA	1.33	NA	0.522	NA	0.0448	NA	0.397	NA	0.159	NA	0.0737	NA	TRUE	NA	TRUE	NA	FALSE	NA	rs61749275
1	16259813	A	G	0.574	0.577	-0.0174	0.00819	0.0336	0.0831	0.968	0.739	0.621	0.413	0.567	0.604	0.969	0.663	0.623	0.332	0.571	0.641	-0.00616	0.411	-0.00732	0.35	-0.0193	-0.055	0.218	0.207	0.0453	0.16	0.00837	0.127	0.978	0.0474	0.872	0.0287	0.0211	0.665	FALSE	FALSE	FALSE	FALSE	FALSE	FALSE	rs848210
1	16260012	C	T	0.00738	0.00562	0.402	0.52	0.44	1	0.00738	NA	NA	NA	NA	NA	0.00562	NA	NA	NA	NA	NA	0.402	NA	NA	NA	NA	NA	0.52	NA	NA	NA	NA	NA	0.44	NA	NA	NA	NA	NA	FALSE	NA	NA	NA	NA	NA	rs148508636
1	16260392	A	G	0.0287	0.0338	-0.169	0.211	0.422	1	0.0287	NA	NA	NA	2.76e-06	0.00612	0.0338	NA	NA	NA	2.29e-05	0.00914	-0.169	NA	NA	NA	-1.24	0.0498	0.211	NA	NA	NA	1.08	0.787	0.422	NA	NA	NA	0.253	0.95	FALSE	NA	NA	NA	TRUE	TRUE	rs115746085
1	16260513	A	G	0.00262	0.00223	0.192	0.104	0.0641	0.00165	0.152	0.0503	5e-05	NA	6.32e-05	0.0245	0.132	0.0076	0.000239	NA	0.000108	0.0197	0.161	3.75	-0.544	NA	-0.391	0.595	0.11	0.991	1.51	NA	0.464	0.493	0.142	0.000155	0.719	NA	0.399	0.227	FALSE	FALSE	TRUE	NA	FALSE	FALSE	rs77870948
1	16260803	G	A	0.0194	0.0168	0.206	0.297	0.489	1	0.0194	NA	NA	NA	NA	NA	0.0168	NA	NA	NA	NA	NA	0.206	NA	NA	NA	NA	NA	0.297	NA	NA	NA	NA	NA	0.489	NA	NA	NA	NA	NA	FALSE	NA	NA	NA	NA	NA	rs150899650
1	16261685	C	T	0.00424	0.00503	0.028	0.622	0.964	1	0.00424	NA	NA	NA	NA	NA	0.00503	NA	NA	NA	NA	NA	0.028	NA	NA	NA	NA	NA	0.622	NA	NA	NA	NA	NA	0.964	NA	NA	NA	NA	NA	FALSE	NA	NA	NA	NA	NA	rs143649833
1	16262354	A	T	0.00875	0.00546	0.52	0.487	0.286	1	0.00875	NA	NA	NA	NA	NA	0.00546	NA	NA	NA	NA	NA	0.52	NA	NA	NA	NA	NA	0.487	NA	NA	NA	NA	NA	0.286	NA	NA	NA	NA	NA	FALSE	NA	NA	NA	NA	NA	rs150045730
1	16262510	C	T	0.00485	0.00325	0.569	0.676	0.399	1	0.00485	NA	NA	NA	NA	NA	0.00325	NA	NA	NA	NA	NA	0.569	NA	NA	NA	NA	NA	0.676	NA	NA	NA	NA	NA	0.399	NA	NA	NA	NA	NA	FALSE	NA	NA	NA	NA	NA	rs551660149
1	16264022	G	C	0.00382	0.00353	0.0798	0.0691	0.248	1	NA	NA	NA	NA	0.00382	NA	NA	NA	NA	NA	0.00353	NA	NA	NA	NA	NA	0.0798	NA	NA	NA	NA	NA	0.0691	NA	NA	NA	NA	NA	0.248	NA	NA	NA	NA	NA	FALSE	NA	rs41269153
1	16273559	C	T	0.00948	0.0121	-0.201	0.357	0.573	1	0.00948	NA	NA	NA	NA	NA	0.0121	NA	NA	NA	NA	NA	-0.201	NA	NA	NA	NA	NA	0.357	NA	NA	NA	NA	NA	0.573	NA	NA	NA	NA	NA	FALSE	NA	NA	NA	NA	NA	rs114643617
1	16274983	A	T	0.00276	0.00259	0.0267	0.085	0.753	0	NA	NA	NA	NA	0.00276	NA	NA	NA	NA	NA	0.00259	NA	NA	NA	NA	NA	0.0267	NA	NA	NA	NA	NA	0.085	NA	NA	NA	NA	NA	0.753	NA	NA	NA	NA	NA	FALSE	NA	rs191167746
1	16332665	C	T	0.0235	0.024	-0.0265	0.0282	0.347	0.421	0.000441	0.0167	0.00547	0.00107	0.024	0.0142	0.00199	0.019	0.00707	0.00505	0.0244	0.016	-1.25	-0.154	-0.43	-1.62	-0.0229	-0.31	0.973	0.761	0.333	1.4	0.0283	0.57	0.198	0.84	0.197	0.247	0.419	0.587	TRUE	TRUE	FALSE	TRUE	FALSE	FALSE	rs34950166
1	16342103	T	G	0.0202	0.0174	0.17	0.287	0.553	1	0.0202	NA	NA	NA	NA	NA	0.0174	NA	NA	NA	NA	NA	0.17	NA	NA	NA	NA	NA	0.287	NA	NA	NA	NA	NA	0.553	NA	NA	NA	NA	NA	FALSE	NA	NA	NA	NA	NA	rs142826385
1	16344307	T	C	0.00683	0.00713	0.0678	0.39	0.862	0.081	0.00478	NA	NA	NA	NA	0.0154	0.00731	NA	NA	NA	NA	0.00638	-0.389	NA	NA	NA	NA	1.08	0.47	NA	NA	NA	NA	0.701	0.408	NA	NA	NA	NA	0.122	FALSE	NA	NA	NA	NA	FALSE	rs145856313
1	16344308	C	T	0.00683	0.00713	0.0678	0.39	0.862	0.081	0.00478	NA	NA	NA	NA	0.0154	0.00731	NA	NA	NA	NA	0.00638	-0.389	NA	NA	NA	NA	1.08	0.47	NA	NA	NA	NA	0.701	0.408	NA	NA	NA	NA	0.122	FALSE	NA	NA	NA	NA	FALSE	rs143636240
1	16349137	G	A	0.0205	0.0208	-0.0131	0.0296	0.657	0.305	0.00415	0.0158	0.0412	0.0147	0.0203	0.024	0.00283	0.0137	0.0378	0.00578	0.0208	0.0225	1.11	-0.157	0.12	1.76	-0.022	-0.0546	0.897	0.835	0.136	1.2	0.0304	0.432	0.215	0.851	0.378	0.14	0.469	0.899	FALSE	TRUE	FALSE	FALSE	FALSE	FALSE	rs9442189
1	16351266	T	G	0.00749	0.00634	0.0966	0.448	0.829	1	0.00749	NA	NA	NA	NA	NA	0.00634	NA	NA	NA	NA	NA	0.0966	NA	NA	NA	NA	NA	0.448	NA	NA	NA	NA	NA	0.829	NA	NA	NA	NA	NA	FALSE	NA	NA	NA	NA	NA	rs142945201
1	16351275	A	G	0.564	0.561	0.0164	0.00814	0.0433	0.218	0.71	0.485	0.562	0.743	0.56	0.592	0.735	0.507	0.556	0.775	0.557	0.606	-0.137	-0.0839	0.0293	-0.314	0.0186	-0.0686	0.0861	0.199	0.045	0.19	0.00835	0.127	0.113	0.674	0.515	0.0984	0.0257	0.59	FALSE	FALSE	FALSE	FALSE	FALSE	FALSE	rs10927887
1	16351338	G	A	0.0167	0.019	-0.194	0.278	0.486	1	0.0167	NA	NA	NA	NA	NA	0.019	NA	NA	NA	NA	NA	-0.194	NA	NA	NA	NA	NA	0.278	NA	NA	NA	NA	NA	0.486	NA	NA	NA	NA	NA	FALSE	NA	NA	NA	NA	NA	rs116627786
1	16354581	C	T	0.00155	0.00147	0.0385	0.105	0.713	0.934	0.0113	NA	0.00364	NA	0.00135	0	0.0119	NA	0.00374	NA	0.00126	0.00769	-0.0673	NA	-0.0148	NA	0.0556	-1.21	0.346	NA	0.359	NA	0.115	0.811	0.846	NA	0.967	NA	0.629	0.136	FALSE	NA	FALSE	NA	FALSE	TRUE	rs138110172
1	16354590	A	T	0.212	0.213	-0.00697	0.00986	0.48	0.733	0.114	0.217	0.107	0.199	0.216	0.129	0.115	0.23	0.107	0.183	0.218	0.143	-0.00903	-0.132	0.00561	0.301	-0.00748	-0.0716	0.116	0.223	0.0716	0.203	0.01	0.175	0.938	0.553	0.938	0.138	0.456	0.682	FALSE	FALSE	FALSE	FALSE	FALSE	FALSE	rs12126269
1	16355287	C	G	0.0286	0.0284	0.00261	0.0244	0.915	0.0673	0.00147	0.0145	0.0288	NA	0.0285	0.0429	0.00198	0.0149	0.0278	NA	0.0284	0.0245	-0.313	-0.415	0.00324	NA	-0.00106	0.911	0.858	0.684	0.134	NA	0.0248	0.392	0.716	0.544	0.981	NA	0.966	0.0201	TRUE	TRUE	FALSE	NA	FALSE	FALSE	rs45588635
1	16355638	T	A	0.0646	0.0651	-0.00867	0.0163	0.594	0.66	0.0475	0.0507	0.141	0.146	0.0627	0.0859	0.0475	0.0643	0.138	0.108	0.0635	0.0685	-0.017	-0.434	0.0254	0.209	-0.0126	0.205	0.171	0.394	0.0635	0.225	0.017	0.237	0.921	0.271	0.689	0.353	0.459	0.386	FALSE	FALSE	FALSE	FALSE	FALSE	FALSE	rs79751787
1	16356501	G	A	0.559	0.557	0.0152	0.00814	0.0612	0.284	0.742	0.463	0.554	0.743	0.555	0.579	0.764	0.504	0.55	0.774	0.552	0.592	-0.119	-0.165	0.022	-0.306	0.0174	-0.0465	0.0899	0.199	0.045	0.19	0.00835	0.128	0.186	0.406	0.625	0.107	0.0375	0.716	FALSE	FALSE	FALSE	FALSE	FALSE	FALSE	rs1805152
1	16356522	A	G	0.0981	0.0974	0.00982	0.0137	0.474	0.638	0.0905	0.0847	0.0413	0.00973	0.0996	0.0488	0.0897	0.0702	0.0439	0.00576	0.0988	0.0732	0.0244	0.0282	-0.0426	0.266	0.0117	-0.347	0.131	0.369	0.111	0.889	0.0139	0.236	0.852	0.939	0.701	0.765	0.402	0.142	FALSE	FALSE	FALSE	TRUE	FALSE	FALSE	rs34471231
1	16356531	G	A	0.0997	0.0991	0.0079	0.0135	0.559	0.554	0.0888	0.087	0.0422	0.00971	0.101	0.0491	0.0911	0.072	0.0456	0.00768	0.101	0.0752	-0.0169	0.029	-0.0793	0.102	0.0108	-0.348	0.13	0.361	0.108	0.829	0.0137	0.235	0.896	0.936	0.463	0.902	0.433	0.139	FALSE	FALSE	FALSE	TRUE	FALSE	FALSE	rs35747151
1	16357147	C	T	0.1	0.0995	0.00899	0.0135	0.506	0.639	0.0935	0.0848	0.0422	0.00971	0.102	0.0492	0.0901	0.0716	0.0441	0.006	0.101	0.0741	0.0575	0.0265	-0.0293	0.255	0.0102	-0.346	0.131	0.365	0.11	0.885	0.0137	0.236	0.661	0.942	0.791	0.773	0.456	0.143	FALSE	FALSE	FALSE	TRUE	FALSE	FALSE	rs12140223
1	16357159	C	T	0.00187	0.00182	-0.00229	0.0939	0.981	0.956	0.0113	NA	0.004	NA	0.00167	NA	0.0117	NA	0.00374	NA	0.00162	NA	-0.0509	NA	0.092	NA	-0.00581	NA	0.349	NA	0.357	NA	0.101	NA	0.884	NA	0.796	NA	0.954	NA	FALSE	NA	FALSE	NA	FALSE	NA	rs139564196
1	16358248	A	G	0.0306	0.0143	1.13	0.619	0.0672	1	NA	NA	NA	0.0306	NA	NA	NA	NA	NA	0.0143	NA	NA	NA	NA	NA	1.13	NA	NA	NA	NA	NA	0.619	NA	NA	NA	NA	NA	0.0672	NA	NA	NA	NA	NA	FALSE	NA	NA	rs144453223
1	16360137	C	T	0.1	0.1	0.00755	0.0135	0.576	0.579	0.117	0.0873	0.0423	0.00971	0.102	0.0492	0.12	0.0723	0.0442	0.0061	0.101	0.078	0.00444	0.0691	-0.0321	0.246	0.00945	-0.376	0.118	0.363	0.11	0.885	0.0137	0.234	0.97	0.849	0.771	0.781	0.491	0.107	FALSE	FALSE	FALSE	TRUE	FALSE	FALSE	rs12746751
1	16370999	T	G	0.0234	0.0415	-0.499	0.197	0.0112	1	0.0234	NA	NA	NA	1.4e-05	NA	0.0415	NA	NA	NA	1.8e-05	NA	-0.499	NA	NA	NA	-0.101	NA	0.197	NA	NA	NA	1.08	NA	0.0112	NA	NA	NA	0.926	NA	FALSE	NA	NA	NA	TRUE	NA	rs34851419
1	16371067	G	T	0.63	0.628	0.0109	0.00838	0.195	0.346	0.25	0.623	0.68	0.587	0.636	0.66	0.242	0.637	0.693	0.626	0.633	0.581	0.0401	-0.0324	-0.0548	-0.0336	0.0118	0.25	0.0877	0.208	0.0477	0.155	0.00859	0.129	0.648	0.876	0.251	0.828	0.168	0.0515	FALSE	FALSE	FALSE	FALSE	FALSE	FALSE	rs2015352
1	16373062	A	C	0.00245	0.00257	-0.0484	0.0982	0.622	0.241	0.15	0.0145	0	NA	3.98e-05	0.0245	0.154	0.0104	0.000267	NA	0.000105	0.0248	-0.049	0.737	-1.03	NA	-0.6	0.506	0.103	1	1.27	NA	0.465	0.461	0.634	0.463	0.416	NA	0.197	0.273	FALSE	TRUE	TRUE	NA	FALSE	FALSE	rs5256
1	16375063	C	G	0.92	0.92	-0.000972	0.0155	0.95	0.588	0.505	0.885	0.917	0.989	0.927	0.836	0.512	0.899	0.925	0.994	0.926	0.808	-0.0228	-0.335	-0.116	-0.393	0.00404	0.123	0.0755	0.337	0.0845	0.904	0.0163	0.168	0.762	0.319	0.171	0.664	0.804	0.465	FALSE	FALSE	FALSE	FALSE	FALSE	FALSE	rs1889789
1	16375510	G	A	0.0492	0.0487	0.00589	0.0191	0.758	0.149	0.274	0.0846	0.0343	0.00505	0.0457	0.0949	0.248	0.0598	0.0318	0.00202	0.0456	0.121	0.153	0.651	0.107	0.71	-0.00406	-0.168	0.0874	0.417	0.131	1.38	0.0199	0.212	0.0793	0.119	0.412	0.606	0.838	0.429	FALSE	FALSE	FALSE	TRUE	FALSE	FALSE	rs11588392
1	16376154	G	A	0.02	0.0384	-0.548	0.203	0.00688	1	0.02	NA	NA	NA	2.65e-05	NA	0.0384	NA	NA	NA	4.19e-05	NA	-0.548	NA	NA	NA	-0.254	NA	0.203	NA	NA	NA	0.702	NA	0.00688	NA	NA	NA	0.717	NA	FALSE	NA	NA	NA	TRUE	NA	rs62620054
1	16376191	C	T	0.936	0.936	-0.00297	0.0171	0.862	0.193	0.509	0.878	0.922	0.989	0.943	0.837	0.509	0.909	0.929	0.996	0.943	0.81	0.00559	-0.649	-0.114	-1.52	0.00258	0.0893	0.075	0.349	0.0853	1.11	0.018	0.169	0.941	0.0634	0.18	0.17	0.886	0.598	FALSE	FALSE	FALSE	FALSE	FALSE	FALSE	rs34188929
1	16377470	A	G	0.0073	0.00814	-0.191	0.408	0.639	1	0.0073	NA	NA	NA	NA	NA	0.00814	NA	NA	NA	NA	NA	-0.191	NA	NA	NA	NA	NA	0.408	NA	NA	NA	NA	NA	0.639	NA	NA	NA	NA	NA	FALSE	NA	NA	NA	NA	NA	rs35258749
1	16377499	C	T	0.0199	0.0245	-0.194	0.25	0.438	1	0.0199	NA	NA	NA	NA	NA	0.0245	NA	NA	NA	NA	NA	-0.194	NA	NA	NA	NA	NA	0.25	NA	NA	NA	NA	NA	0.438	NA	NA	NA	NA	NA	FALSE	NA	NA	NA	NA	NA	rs34255952
1	16378000	A	G	0.122	0.121	0.0163	0.0124	0.188	0.951	0.231	0.123	0.0455	0.0194	0.123	0.0859	0.231	0.0962	0.0473	0.0154	0.121	0.114	0.0139	0.225	-0.0232	0.0676	0.0172	-0.14	0.0885	0.328	0.106	0.566	0.0127	0.206	0.875	0.493	0.826	0.905	0.174	0.497	FALSE	FALSE	FALSE	FALSE	FALSE	FALSE	rs6650119
1	16378725	A	T	0.122	0.121	0.0163	0.0124	0.191	0.871	0.227	0.123	0.045	0.0194	0.123	0.0794	0.227	0.0954	0.0474	0.0152	0.121	0.11	0.0103	0.243	-0.0382	0.0743	0.0176	-0.202	0.0895	0.331	0.106	0.573	0.0127	0.21	0.909	0.462	0.72	0.897	0.165	0.336	FALSE	FALSE	FALSE	FALSE	FALSE	FALSE	rs12140311
1	16378854	G	A	0.00328	0.00303	0.0872	0.0835	0.296	0.978	0.0452	NA	0.00587	0.00358	0.00256	0.00513	0.044	NA	0.0055	0.00527	0.00233	0.00844	0.0592	NA	0.0535	-0.56	0.0977	-0.385	0.188	NA	0.327	1.22	0.0973	0.865	0.752	NA	0.87	0.645	0.315	0.656	FALSE	NA	FALSE	TRUE	FALSE	TRUE	rs114387880
1	16378858	T	C	0.00529	0.00444	-0.175	0.313	0.578	1	NA	NA	0.00529	NA	3.54e-05	NA	NA	NA	0.00444	NA	2.04e-05	NA	NA	NA	-0.175	NA	0.596	NA	NA	NA	0.313	NA	1.02	NA	NA	NA	0.578	NA	0.561	NA	NA	NA	FALSE	NA	TRUE	NA	rs553594726
1	16380196	T	C	0.982	0.983	-0.0508	0.034	0.136	0.201	0.716	0.949	0.94	0.791	0.989	0.92	0.707	0.931	0.939	0.841	0.989	0.921	0.0691	0.192	0.0319	-0.452	-0.0669	-0.36	0.0997	0.426	0.0962	0.219	0.0403	0.276	0.488	0.653	0.74	0.0393	0.0971	0.192	FALSE	FALSE	FALSE	FALSE	FALSE	FALSE	rs5253
1	16380243	A	G	0.674	0.673	0.00732	0.00856	0.393	0.527	0.844	0.616	0.58	0.752	0.673	0.675	0.817	0.605	0.576	0.79	0.672	0.672	0.172	0.096	0.0332	-0.126	0.00508	0.00505	0.0956	0.195	0.0446	0.174	0.0088	0.131	0.0721	0.622	0.457	0.471	0.564	0.969	FALSE	FALSE	FALSE	FALSE	FALSE	FALSE	rs2275166
1	16382201	G	A	0.0117	0.0119	-0.00708	0.0377	0.851	0.249	0.00125	0.0362	0.012	NA	0.0116	NA	0.000482	0.0599	0.0151	NA	0.0117	NA	0.528	-0.39	-0.26	NA	0.00712	NA	1.3	0.451	0.182	NA	0.0387	NA	0.684	0.387	0.154	NA	0.854	NA	TRUE	FALSE	FALSE	NA	FALSE	NA	rs143663847
1	16382966	C	T	0.0501	0.0523	-0.0181	0.156	0.908	0.595	0.06	NA	NA	NA	1.05e-05	0.00921	0.0618	NA	NA	NA	3.15e-05	0.0124	-0.0363	NA	NA	NA	-0.975	0.362	0.16	NA	NA	NA	0.826	0.732	0.821	NA	NA	NA	0.238	0.621	FALSE	NA	NA	NA	TRUE	FALSE	rs5255
1	16385991	T	C	0.0021	0.00194	0.0465	0.0972	0.633	0.247	0.0556	NA	0.0033	NA	0.00117	0.0171	0.0483	NA	0.00626	NA	0.00106	0.0149	0.17	NA	-0.548	NA	0.0498	0.461	0.179	NA	0.335	NA	0.126	0.582	0.341	NA	0.102	NA	0.694	0.428	FALSE	NA	FALSE	NA	FALSE	FALSE	rs141493182
1	16386043	C	G	0.0121	0.0123	-0.0162	0.0397	0.684	0.712	0.00306	0.000796	0.0406	NA	0.0114	0.0329	0.0033	0.00957	0.0381	NA	0.0117	0.0314	-0.0333	-1.52	0.0622	NA	-0.0236	-0.18	1.09	1.54	0.119	NA	0.0424	0.35	0.976	0.323	0.602	NA	0.577	0.608	TRUE	TRUE	FALSE	NA	FALSE	FALSE	rs201381067
1	16386447	G	C	0.983	0.983	-0.000143	0.0312	0.996	0.775	0.954	0.962	0.935	0.797	0.985	0.968	0.948	0.952	0.936	0.821	0.985	0.976	0.107	0.179	-0.0296	-0.129	0.00642	-0.48	0.174	0.459	0.0914	0.194	0.0346	0.406	0.538	0.697	0.746	0.505	0.853	0.238	FALSE	FALSE	FALSE	FALSE	FALSE	FALSE	rs11576236
1	16386495	C	T	0.459	0.458	0.00477	0.00812	0.557	0.869	0.07	0.384	0.402	0.752	0.465	0.393	0.0623	0.398	0.406	0.774	0.464	0.343	0.126	-0.00741	-0.0219	-0.00166	0.00487	0.125	0.155	0.196	0.0447	0.174	0.0083	0.129	0.415	0.97	0.625	0.992	0.557	0.33	FALSE	FALSE	FALSE	FALSE	FALSE	FALSE	rs71510977
1	16388663	A	G	0.00142	0.00157	-0.162	0.131	0.217	0.159	0.0639	0.0198	0.000696	NA	0.00043	0.00852	0.0631	0.00768	0.00084	NA	0.000596	0.0093	-0.0153	1.53	-0.736	NA	-0.394	0.0855	0.168	1.11	1.01	NA	0.211	0.793	0.927	0.168	0.466	NA	0.0616	0.914	FALSE	TRUE	TRUE	NA	FALSE	TRUE	rs78863008
1	16389026	T	C	0.28	0.282	-0.0126	0.00896	0.161	0.766	0.505	0.377	0.372	0.034	0.276	0.353	0.482	0.369	0.373	0.033	0.278	0.387	0.0686	0.000893	-0.0101	-0.365	-0.0134	-0.1	0.0705	0.194	0.0457	0.409	0.00925	0.126	0.33	0.996	0.825	0.372	0.147	0.425	FALSE	FALSE	FALSE	FALSE	FALSE	FALSE	rs2863458
1	16390081	G	A	0.0155	0.0165	-0.00573	0.304	0.985	1	0.0155	NA	NA	NA	NA	NA	0.0165	NA	NA	NA	NA	NA	-0.00573	NA	NA	NA	NA	NA	0.304	NA	NA	NA	NA	NA	0.985	NA	NA	NA	NA	NA	FALSE	NA	NA	NA	NA	NA	rs35576581
1	16451737	C	G	0.00293	0.00287	0.014	0.0757	0.854	0.869	NA	NA	0.00109	NA	0.00297	NA	NA	NA	0.0012	NA	0.00291	NA	NA	NA	0.125	NA	0.0126	NA	NA	NA	0.678	NA	0.0762	NA	NA	NA	0.854	NA	0.869	NA	NA	NA	FALSE	NA	FALSE	NA	rs138818894
1	16456763	C	T	0.0285	0.0285	0.00848	0.0245	0.729	0.28	0.005	0.0217	0.00364	NA	0.0294	0.0153	0.00225	0.0247	0.00494	NA	0.0295	0.0182	0.949	-0.37	-0.365	NA	0.0109	-0.355	0.723	0.587	0.317	NA	0.0246	0.421	0.189	0.529	0.25	NA	0.658	0.4	FALSE	TRUE	FALSE	NA	FALSE	FALSE	rs35903225
1	16459836	A	G	0.00101	0.00104	-0.018	0.157	0.909	0.39	0.0568	0.00725	0.00017	NA	7.97e-05	0.0149	0.06	0.00772	0.000687	NA	7.1e-05	0.0117	-0.0793	-0.314	-1.79	NA	0.0779	0.919	0.169	1.1	1.37	NA	0.548	0.714	0.638	0.775	0.192	NA	0.887	0.198	FALSE	TRUE	TRUE	NA	FALSE	FALSE	rs34021505
1	16460963	C	T	0.00131	0.0012	0.11	0.125	0.378	1	NA	NA	NA	NA	0.00131	NA	NA	NA	NA	NA	0.0012	NA	NA	NA	NA	NA	0.11	NA	NA	NA	NA	NA	0.125	NA	NA	NA	NA	NA	0.378	NA	NA	NA	NA	NA	FALSE	NA	rs150335679
1	16461024	C	T	0.0439	0.0388	0.175	0.204	0.392	1	0.0439	NA	NA	NA	9.27e-06	0.00306	0.0388	NA	NA	NA	5.46e-05	0.00586	0.175	NA	NA	NA	-1.3	-0.537	0.204	NA	NA	NA	0.737	1.07	0.392	NA	NA	NA	0.0781	0.614	FALSE	NA	NA	NA	TRUE	TRUE	rs61731097
1	16461627	C	T	0.00861	0.00976	-0.00201	0.447	0.996	1	0.00861	NA	NA	NA	NA	NA	0.00976	NA	NA	NA	NA	NA	-0.00201	NA	NA	NA	NA	NA	0.447	NA	NA	NA	NA	NA	0.996	NA	NA	NA	NA	NA	FALSE	NA	NA	NA	NA	NA	rs115171763
1	16464489	C	T	0.0172	0.0175	-0.0151	0.0311	0.627	0.371	0	0.087	0.016	NA	0.017	NA	0.00169	0.0462	0.0155	NA	0.0174	NA	-1.13	0.543	0.0315	NA	-0.0201	NA	0.943	0.407	0.173	NA	0.0317	NA	0.231	0.181	0.856	NA	0.527	NA	TRUE	FALSE	FALSE	NA	FALSE	NA	rs34192549
1	16464612	G	T	0.00239	0.00234	-0.0355	0.0837	0.672	0	NA	NA	0.000364	NA	0.00239	NA	NA	NA	0.00147	NA	0.00234	NA	NA	NA	-1.06	NA	-0.0355	NA	NA	NA	0.623	NA	0.0837	NA	NA	NA	0.0878	NA	0.672	NA	NA	NA	TRUE	NA	FALSE	NA	rs11543934
1	16464805	C	T	0.00289	0.00293	-0.0297	0.0762	0.697	1	NA	NA	NA	NA	0.00289	NA	NA	NA	NA	NA	0.00293	NA	NA	NA	NA	NA	-0.0297	NA	NA	NA	NA	NA	0.0762	NA	NA	NA	NA	NA	0.697	NA	NA	NA	NA	NA	FALSE	NA	rs139176878
1	16464919	G	A	0.00725	0.00727	0.00377	0.0482	0.938	0.732	NA	NA	0.00109	NA	0.00738	NA	NA	NA	0.00127	NA	0.0074	NA	NA	NA	-0.212	NA	0.00503	NA	NA	NA	0.632	NA	0.0484	NA	NA	NA	0.737	NA	0.917	NA	NA	NA	FALSE	NA	FALSE	NA	rs35484156
1	16475001	T	C	0.0208	0.0196	0.203	0.289	0.484	1	0.0208	NA	NA	NA	NA	NA	0.0196	NA	NA	NA	NA	NA	0.203	NA	NA	NA	NA	NA	0.289	NA	NA	NA	NA	NA	0.484	NA	NA	NA	NA	NA	FALSE	NA	NA	NA	NA	NA	rs114498261
1	16475203	C	T	0.00977	0.0081	0.0113	0.259	0.965	0.0359	0.0192	NA	0.00276	NA	NA	NA	0.013	NA	0.00442	NA	NA	NA	0.475	NA	-0.625	NA	NA	NA	0.341	NA	0.399	NA	NA	NA	0.163	NA	0.117	NA	NA	NA	FALSE	NA	FALSE	NA	NA	NA	rs150790360
1	16525657	A	G	0.0144	0.0141	0.021	0.035	0.549	1	0.0025	NA	0.000728	NA	0.0144	NA	0.000643	NA	0.000267	NA	0.0141	NA	4.01	NA	1.37	NA	0.021	NA	1.79	NA	1.16	NA	0.035	NA	0.0254	NA	0.237	NA	0.549	NA	TRUE	NA	TRUE	NA	FALSE	NA	rs148325785
1	16531263	C	T	0.0138	0.0139	0.0139	0.035	0.691	0.994	0.00375	NA	0.00255	NA	0.0141	0.0123	0.00113	NA	0.0028	NA	0.0141	0.00979	2	NA	-0.016	NA	0.0139	0.059	1.03	NA	0.443	NA	0.0352	0.549	0.0508	NA	0.971	NA	0.693	0.915	TRUE	NA	FALSE	NA	FALSE	FALSE	rs61749279
1	16532498	G	A	0.122	0.122	0.00796	0.0124	0.52	0.129	0.0075	0.087	0.0382	0.0194	0.127	0.0859	0.00731	0.0879	0.0313	0.00576	0.126	0.103	0.0325	-0.0431	0.193	1.39	0.00734	-0.364	0.447	0.331	0.124	0.842	0.0125	0.196	0.942	0.897	0.12	0.0983	0.556	0.0638	FALSE	FALSE	FALSE	FALSE	FALSE	FALSE	rs41269185
1	16534074	G	T	0.0149	0.0163	-0.0961	0.312	0.758	1	0.0149	NA	NA	NA	NA	NA	0.0163	NA	NA	NA	NA	NA	-0.0961	NA	NA	NA	NA	NA	0.312	NA	NA	NA	NA	NA	0.758	NA	NA	NA	NA	NA	FALSE	NA	NA	NA	NA	NA	rs143178874
1	16534255	C	G	0.259	0.261	-0.0146	0.00916	0.112	0.701	0.154	0.333	0.384	0.194	0.258	0.295	0.164	0.347	0.399	0.161	0.26	0.293	-0.0582	-0.0254	-0.0615	0.214	-0.0122	-0.0925	0.102	0.207	0.045	0.199	0.00944	0.134	0.568	0.902	0.172	0.282	0.195	0.489	FALSE	FALSE	FALSE	FALSE	FALSE	FALSE	rs221057
1	16534646	C	G	0.257	0.259	-0.0154	0.00918	0.0939	0.288	0.0638	0.319	0.383	0.189	0.257	0.291	0.0852	0.339	0.397	0.161	0.259	0.283	-0.294	-0.0922	-0.0559	0.186	-0.0124	-0.0524	0.138	0.207	0.0449	0.2	0.00945	0.135	0.0338	0.656	0.213	0.351	0.189	0.698	FALSE	FALSE	FALSE	FALSE	FALSE	FALSE	rs221058
1	16535487	G	C	0.0111	0.011	0.0106	0.0396	0.789	1	0.0025	NA	0.00109	NA	0.0111	NA	0.000482	NA	0.000734	NA	0.011	NA	3.13	NA	0.645	NA	0.0106	NA	1.51	NA	0.82	NA	0.0396	NA	0.0376	NA	0.431	NA	0.789	NA	TRUE	NA	TRUE	NA	FALSE	NA	rs143314517
1	16558748	G	A	0.00655	0.00414	0.349	0.553	0.529	0	0.00655	NA	NA	NA	NA	NA	0.00414	NA	NA	NA	NA	NA	0.349	NA	NA	NA	NA	NA	0.553	NA	NA	NA	NA	NA	0.529	NA	NA	NA	NA	NA	FALSE	NA	NA	NA	NA	NA	rs141788938
1	16559044	C	A	0.00436	0.00462	-0.0725	0.0604	0.23	0.321	NA	NA	0.00146	NA	0.00442	NA	NA	NA	0.00274	NA	0.00466	NA	NA	NA	-0.525	NA	-0.0646	NA	NA	NA	0.46	NA	0.0609	NA	NA	NA	0.254	NA	0.289	NA	NA	NA	FALSE	NA	FALSE	NA	rs149140682
1	16559133	C	T	0.00893	0.00802	0.249	0.271	0.358	1	NA	NA	0.00893	NA	NA	NA	NA	NA	0.00802	NA	NA	NA	NA	NA	0.249	NA	NA	NA	NA	NA	0.271	NA	NA	NA	NA	NA	0.358	NA	NA	NA	NA	NA	FALSE	NA	NA	NA	rs542142896
1	16577794	C	T	0.072	0.0724	-0.00573	0.0155	0.712	0.88	0.0138	0.0652	0.075	0.0194	0.0733	0.0399	0.0148	0.0456	0.0743	0.0315	0.0737	0.0301	-0.0393	0.274	0.0441	-0.369	-0.00771	0.197	0.317	0.443	0.0849	0.451	0.0158	0.342	0.901	0.537	0.603	0.413	0.626	0.565	FALSE	FALSE	FALSE	FALSE	FALSE	FALSE	rs35196193
1	16577908	G	C	0.381	0.378	0.0131	0.00834	0.116	0.652	0.42	0.355	0.169	0.18	0.386	0.337	0.421	0.29	0.159	0.183	0.384	0.332	0.012	0.318	0.0693	0.02	0.0112	0.0978	0.0761	0.217	0.06	0.205	0.0085	0.134	0.874	0.142	0.248	0.923	0.189	0.467	FALSE	FALSE	FALSE	FALSE	FALSE	FALSE	rs12069239
1	16641882	C	T	0.00864	0.00659	0.401	0.476	0.399	0	0.00864	NA	NA	NA	NA	NA	0.00659	NA	NA	NA	NA	NA	0.401	NA	NA	NA	NA	NA	0.476	NA	NA	NA	NA	NA	0.399	NA	NA	NA	NA	NA	FALSE	NA	NA	NA	NA	NA	rs140391145
1	16730308	G	T	0.0649	0.0645	-0.00253	0.0163	0.877	0.995	0.00625	0.0652	0.0531	0.0728	0.066	0.0767	0.00522	0.0681	0.056	0.0722	0.0656	0.0727	0.118	-0.0573	-0.0241	0.143	-0.00261	0.0447	0.504	0.391	0.0971	0.297	0.0167	0.237	0.816	0.883	0.804	0.631	0.875	0.85	FALSE	FALSE	FALSE	FALSE	FALSE	FALSE	rs41269193
1	16731510	C	G	0.236	0.238	-0.0119	0.00943	0.208	0.879	0.2	0.326	0.42	0.17	0.233	0.319	0.199	0.338	0.436	0.161	0.234	0.321	0.0208	0.0347	-0.051	0.0326	-0.0099	-0.126	0.0953	0.219	0.0441	0.202	0.00975	0.133	0.827	0.874	0.247	0.872	0.31	0.343	FALSE	FALSE	FALSE	FALSE	FALSE	FALSE	rs525409
1	16736097	G	A	0.0179	0.0153	0.175	0.321	0.585	1	0.0179	NA	NA	NA	2.34e-05	NA	0.0153	NA	NA	NA	4.13e-05	NA	0.175	NA	NA	NA	-1.14	NA	0.321	NA	NA	NA	1.11	NA	0.585	NA	NA	NA	0.304	NA	FALSE	NA	NA	NA	TRUE	NA	rs114265055
1	16736132	T	C	0.335	0.329	0.0219	0.00858	0.0108	0.256	0.0163	0.232	0.181	0.165	0.345	0.245	0.0235	0.229	0.178	0.176	0.339	0.211	-0.416	-0.0713	-0.02	0.0303	0.0227	0.285	0.251	0.231	0.0578	0.212	0.00871	0.157	0.0975	0.757	0.729	0.886	0.00927	0.0694	FALSE	FALSE	FALSE	FALSE	FALSE	FALSE	rs4661746
1	16736138	A	G	0.0115	0.0119	-0.0265	0.0371	0.475	0.857	0	NA	0.036	NA	0.011	0.0123	0.000884	NA	0.0334	NA	0.0115	0.0119	-1.1	NA	0.0373	NA	-0.0328	-0.0756	1.45	NA	0.122	NA	0.0391	0.536	0.448	NA	0.76	NA	0.401	0.888	TRUE	NA	FALSE	NA	FALSE	FALSE	rs146290198
1	16736268	G	C	0.00638	0.00361	0.769	0.63	0.223	1	0.00638	NA	NA	NA	NA	NA	0.00361	NA	NA	NA	NA	NA	0.769	NA	NA	NA	NA	NA	0.63	NA	NA	NA	NA	NA	0.223	NA	NA	NA	NA	NA	FALSE	NA	NA	NA	NA	NA	rs149587350
1	16736327	G	A	0.0621	0.0612	0.0201	0.017	0.236	0.0395	0.00376	0.0603	0.0278	0.00933	0.0638	0.0411	0.00595	0.0446	0.0185	0.00268	0.063	0.0515	-0.325	0.314	0.415	1.02	0.0173	-0.431	0.577	0.45	0.158	1.13	0.0171	0.262	0.573	0.485	0.00849	0.369	0.313	0.0996	FALSE	FALSE	FALSE	TRUE	FALSE	FALSE	rs41269197
1	16778370	G	A	0.00323	0.00296	0.0357	0.0743	0.631	1	NA	NA	NA	NA	0.00323	NA	NA	NA	NA	NA	0.00296	NA	NA	NA	NA	NA	0.0357	NA	NA	NA	NA	NA	0.0743	NA	NA	NA	NA	NA	0.631	NA	NA	NA	NA	NA	FALSE	NA	rs140549179
1	16866033	C	T	0.492	0.493	-0.0029	0.0082	0.724	0.884	0.492	0.467	0.554	0.861	0.488	0.55	0.484	0.476	0.562	0.875	0.489	0.519	0.0438	-0.0689	-0.0318	-0.153	-0.00249	0.0904	0.0815	0.197	0.0455	0.242	0.00841	0.131	0.591	0.726	0.484	0.528	0.767	0.491	FALSE	FALSE	FALSE	FALSE	FALSE	FALSE	rs156880
1	16866066	C	T	0.00477	0.0041	0.233	0.612	0.704	0	0.00477	NA	NA	NA	NA	NA	0.0041	NA	NA	NA	NA	NA	0.233	NA	NA	NA	NA	NA	0.612	NA	NA	NA	NA	NA	0.704	NA	NA	NA	NA	NA	FALSE	NA	NA	NA	NA	NA	rs547572781
1	17086726	C	A	0.00108	0.00112	-0.0565	0.136	0.677	1	NA	NA	NA	NA	0.00108	NA	NA	NA	NA	NA	0.00112	NA	NA	NA	NA	NA	-0.0565	NA	NA	NA	NA	NA	0.136	NA	NA	NA	NA	NA	0.677	NA	NA	NA	NA	NA	FALSE	NA	rs534891301
1	17248532	A	G	1	1	0.0606	0.197	0.758	1	NA	1	1	NA	1	NA	NA	0.999	1	NA	1	NA	NA	1.14	-0.271	NA	0.0606	NA	NA	3.23	1.26	NA	0.197	NA	NA	0.725	0.829	NA	0.758	NA	NA	TRUE	TRUE	NA	FALSE	NA	rs6586566
1	17257820	G	T	0.00323	0.003	0.0521	0.0746	0.485	0	NA	NA	NA	NA	0.00323	NA	NA	NA	NA	NA	0.003	NA	NA	NA	NA	NA	0.0521	NA	NA	NA	NA	NA	0.0746	NA	NA	NA	NA	NA	0.485	NA	NA	NA	NA	NA	FALSE	NA	rs142373017
1	17257825	C	T	0.0101	0.00811	0.246	0.448	0.583	0	0.0101	NA	NA	NA	NA	NA	0.00811	NA	NA	NA	NA	NA	0.246	NA	NA	NA	NA	NA	0.448	NA	NA	NA	NA	NA	0.583	NA	NA	NA	NA	NA	FALSE	NA	NA	NA	NA	NA	rs150770943
1	17257840	C	G	0.0503	0.0496	0.019	0.0191	0.319	0.0615	0.005	0.058	0.0193	0.0194	0.0518	0.0429	0.00554	0.0462	0.0131	0.00422	0.0514	0.0507	0.0379	0.298	0.331	2.27	0.0159	-0.347	0.547	0.458	0.183	0.958	0.0193	0.278	0.945	0.516	0.0711	0.018	0.409	0.212	FALSE	FALSE	FALSE	FALSE	FALSE	FALSE	rs143501240
1	17263214	C	T	0.019	0.0194	-0.0236	0.0321	0.461	0.416	0.0066	0.0131	0.0158	NA	0.0192	0.0356	0.00841	0.0146	0.0145	NA	0.0197	0.0231	-0.375	-0.123	0.0126	NA	-0.0267	0.682	0.504	0.882	0.195	NA	0.0327	0.464	0.456	0.889	0.949	NA	0.414	0.141	FALSE	TRUE	FALSE	NA	FALSE	FALSE	rs145088791
1	17263290	G	A	0.0936	0.0921	0.0158	0.0146	0.277	0.329	0.171	0.06	0.0894	0.0554	0.0927	0.107	0.17	0.085	0.0997	0.0506	0.0909	0.0973	0.0408	-0.352	-0.153	-0.000269	0.022	0.0222	0.109	0.373	0.0791	0.352	0.015	0.214	0.709	0.346	0.0525	0.999	0.142	0.917	FALSE	FALSE	FALSE	FALSE	FALSE	FALSE	rs57442576
1	17265416	G	T	0.0444	0.0437	0.0224	0.0203	0.268	0.323	0.005	0.0435	0.0178	0.00971	0.0456	0.0368	0.0053	0.0396	0.0114	0.00403	0.045	0.0441	0.0607	0.0801	0.366	0.91	0.0201	-0.336	0.552	0.491	0.192	1.05	0.0204	0.298	0.913	0.87	0.0573	0.385	0.326	0.259	FALSE	FALSE	FALSE	TRUE	FALSE	FALSE	rs114323849
1	17265472	C	G	0.00355	0.0036	-0.0241	0.0681	0.724	0.356	NA	NA	0.00182	NA	0.00358	NA	NA	NA	0.00127	NA	0.00365	NA	NA	NA	0.542	NA	-0.031	NA	NA	NA	0.618	NA	0.0685	NA	NA	NA	0.38	NA	0.651	NA	NA	NA	FALSE	NA	FALSE	NA	rs149317645
1	17265494	G	C	0.013	0.0109	0.302	0.4	0.45	0	0.013	NA	NA	NA	NA	NA	0.0109	NA	NA	NA	NA	NA	0.302	NA	NA	NA	NA	NA	0.4	NA	NA	NA	NA	NA	0.45	NA	NA	NA	NA	NA	FALSE	NA	NA	NA	NA	NA	rs373471654
1	17266586	C	A	0.0142	0.0138	0.0457	0.0358	0.202	0.183	0.00285	0.00142	0.0319	NA	0.0138	0.0259	0.00178	0.013	0.027	NA	0.0135	0.0151	1.18	-1.09	0.261	NA	0.028	0.468	1.09	0.962	0.141	NA	0.0371	0.465	0.28	0.259	0.0633	NA	0.451	0.315	TRUE	TRUE	FALSE	NA	FALSE	FALSE	rs45452999
1	17270653	C	T	0.00134	0.00121	0.18	0.15	0.231	0.811	0.0656	NA	NA	NA	0.000325	0.007	0.0567	NA	NA	NA	0.000331	0.00891	0.203	NA	NA	NA	0.124	0.0331	0.179	NA	NA	NA	0.279	0.887	0.255	NA	NA	NA	0.658	0.97	FALSE	NA	NA	NA	FALSE	TRUE	rs202137386
1	17273443	C	T	0.0444	0.044	0.0128	0.0216	0.555	0.0909	0.0514	0.051	0.0165	0.018	0.045	0.0418	0.0579	0.0468	0.0126	0.00494	0.0447	0.0545	-0.174	0.111	0.272	2.33	0.0138	-0.427	0.181	0.493	0.217	1.04	0.0219	0.313	0.335	0.822	0.21	0.0248	0.53	0.173	FALSE	FALSE	FALSE	FALSE	FALSE	FALSE	rs74657070
1	17275018	C	A	0.0461	0.0457	0.0177	0.0207	0.393	0.00908	0.0098	0.062	0.0191	0.0186	0.0474	0.0357	0.00661	0.0429	0.0149	0.0055	0.0472	0.0508	1.11	0.596	0.283	2.29	0.0142	-0.561	0.596	0.497	0.198	1.01	0.0209	0.302	0.0629	0.231	0.152	0.0228	0.499	0.0629	FALSE	FALSE	FALSE	FALSE	FALSE	FALSE	rs114863724
1	17281235	G	A	0.0573	0.0578	-0.0136	0.0174	0.435	0.4	0.1	0.058	0.0178	0.00485	0.0575	0.0337	0.0923	0.0429	0.0236	0.00154	0.0581	0.0371	0.0653	0.471	-0.255	0.968	-0.0127	0.0855	0.128	0.478	0.152	1.47	0.0177	0.341	0.609	0.324	0.0921	0.512	0.472	0.802	FALSE	FALSE	FALSE	TRUE	FALSE	FALSE	rs41272737
1	17281278	G	A	0.0168	0.0169	-0.0223	0.0318	0.484	0.419	0.00304	0.0219	0.00329	NA	0.0171	NA	0.00384	0.0102	0.00355	NA	0.0172	NA	-0.521	1.2	-0.0738	NA	-0.0233	NA	0.889	0.93	0.385	NA	0.0319	NA	0.558	0.198	0.848	NA	0.464	NA	TRUE	FALSE	FALSE	NA	FALSE	NA	rs41272739
1	17287301	A	G	0.0588	0.0591	-0.00911	0.0173	0.598	0.36	0.187	0.0723	0.0257	0.00489	0.0576	0.0371	0.172	0.0487	0.0307	0.00177	0.058	0.05	0.0868	0.682	-0.15	0.995	-0.0103	-0.0689	0.103	0.452	0.134	1.48	0.0177	0.324	0.4	0.131	0.261	0.503	0.559	0.832	FALSE	FALSE	FALSE	TRUE	FALSE	FALSE	rs76576326
1	17287581	C	A	0.0048	0.00479	-0.204	0.554	0.713	0	0.0048	NA	NA	NA	NA	NA	0.00479	NA	NA	NA	NA	NA	-0.204	NA	NA	NA	NA	NA	0.554	NA	NA	NA	NA	NA	0.713	NA	NA	NA	NA	NA	FALSE	NA	NA	NA	NA	NA	rs535606357
1	17292223	G	A	0.0571	0.0574	-0.00781	0.0174	0.653	0.6	0.0913	0.058	0.0262	0.00485	0.0573	0.0307	0.0828	0.0445	0.0306	0.00173	0.0577	0.0322	0.107	0.44	-0.13	0.993	-0.0087	0.185	0.135	0.474	0.133	1.48	0.0177	0.366	0.428	0.353	0.327	0.503	0.624	0.612	FALSE	FALSE	FALSE	TRUE	FALSE	FALSE	rs78888579
1	17292347	G	A	0.00404	0.00396	0.0296	0.0658	0.653	1	NA	NA	NA	NA	0.00404	NA	NA	NA	NA	NA	0.00396	NA	NA	NA	NA	NA	0.0296	NA	NA	NA	NA	NA	0.0658	NA	NA	NA	NA	NA	0.653	NA	NA	NA	NA	NA	FALSE	NA	rs139131241
1	17292975	G	A	0.0121	0.012	0.0129	0.0376	0.731	0.695	0	NA	0.00619	NA	0.0122	NA	0.000803	NA	0.00687	NA	0.0121	NA	-1.13	NA	-0.0922	NA	0.015	NA	1.29	NA	0.27	NA	0.038	NA	0.38	NA	0.733	NA	0.693	NA	TRUE	NA	FALSE	NA	FALSE	NA	rs115823338
1	17295764	A	G	0.06	0.0605	-0.0105	0.0171	0.541	0.377	0.273	0.087	0.0197	0.00485	0.0575	0.046	0.265	0.0621	0.0239	0.00134	0.058	0.0706	0.0313	0.63	-0.174	1.09	-0.0106	-0.167	0.0834	0.41	0.149	1.52	0.0177	0.275	0.708	0.124	0.243	0.474	0.549	0.544	FALSE	FALSE	FALSE	TRUE	FALSE	FALSE	rs56278097
1	17295771	G	A	0.00802	0.00825	-0.0254	0.0459	0.579	1	NA	NA	0	NA	0.00802	0.00614	NA	NA	0.001	NA	0.00825	0.00874	NA	NA	-1.27	NA	-0.0254	-0.478	NA	NA	0.835	NA	0.0459	0.636	NA	NA	0.129	NA	0.579	0.453	NA	NA	TRUE	NA	FALSE	TRUE	rs139786167
1	17296315	G	C	0.0012	0.00144	-0.16	0.112	0.153	1	NA	NA	NA	NA	0.0012	NA	NA	NA	NA	NA	0.00144	NA	NA	NA	NA	NA	-0.16	NA	NA	NA	NA	NA	0.112	NA	NA	NA	NA	NA	0.153	NA	NA	NA	NA	NA	FALSE	NA	rs146260866
1	17296406	G	A	0.0213	0.021	-0.0232	0.275	0.933	1	0.0213	NA	NA	NA	NA	NA	0.021	NA	NA	NA	NA	NA	-0.0232	NA	NA	NA	NA	NA	0.275	NA	NA	NA	NA	NA	0.933	NA	NA	NA	NA	NA	FALSE	NA	NA	NA	NA	NA	rs78674327
1	17296793	G	A	0.00824	0.00761	-0.011	0.448	0.98	1	0.00824	NA	NA	NA	NA	NA	0.00761	NA	NA	NA	NA	NA	-0.011	NA	NA	NA	NA	NA	0.448	NA	NA	NA	NA	NA	0.98	NA	NA	NA	NA	NA	FALSE	NA	NA	NA	NA	NA	rs79559162
1	17296818	G	A	0.00518	0.00526	-0.14	0.525	0.791	0	0.00518	NA	NA	NA	NA	NA	0.00526	NA	NA	NA	NA	NA	-0.14	NA	NA	NA	NA	NA	0.525	NA	NA	NA	NA	NA	0.791	NA	NA	NA	NA	NA	FALSE	NA	NA	NA	NA	NA	rs372884123
1	17297132	T	C	0.00144	0.00155	-0.0714	0.108	0.509	0.148	0.0213	NA	0.000364	NA	0.00113	0.00614	0.0174	NA	0.0016	NA	0.0013	0.0157	0.321	NA	-0.933	NA	-0.134	-0.696	0.292	NA	0.631	NA	0.117	0.537	0.272	NA	0.14	NA	0.251	0.195	FALSE	NA	TRUE	NA	FALSE	TRUE	rs145138931
1	17298060	G	A	0.00413	0.00394	0.0567	0.066	0.39	1	NA	NA	0.000728	NA	0.00413	NA	NA	NA	0.0014	NA	0.00394	NA	NA	NA	-0.3	NA	0.0567	NA	NA	NA	0.715	NA	0.066	NA	NA	NA	0.675	NA	0.39	NA	NA	NA	TRUE	NA	FALSE	NA	rs200022049
1	17312586	G	A	0.00844	0.00852	-0.0225	0.0449	0.615	1	NA	NA	NA	NA	0.00844	NA	NA	NA	NA	NA	0.00852	NA	NA	NA	NA	NA	-0.0225	NA	NA	NA	NA	NA	0.0449	NA	NA	NA	NA	NA	0.615	NA	NA	NA	NA	NA	FALSE	NA	rs189334432
1	17312592	G	A	0.0584	0.059	-0.0136	0.0172	0.429	0.861	0.00625	0.0507	0.00873	0.00485	0.0603	0.00614	0.0049	0.0363	0.00934	0.00326	0.0609	0.0133	0.0727	0.376	-0.0851	0.263	-0.0138	-0.643	0.499	0.493	0.228	1.23	0.0173	0.566	0.884	0.446	0.709	0.832	0.425	0.256	FALSE	FALSE	FALSE	TRUE	FALSE	TRUE	rs15786
1	17312596	T	A	0.00703	0.00688	0.016	0.0499	0.749	1	0.00125	NA	NA	NA	0.00703	NA	0.000803	NA	NA	NA	0.00688	NA	1.06	NA	NA	NA	0.016	NA	1.47	NA	NA	NA	0.0499	NA	0.472	NA	NA	NA	0.749	NA	TRUE	NA	NA	NA	FALSE	NA	rs41273151
1	17312743	C	T	0.516	0.519	-0.0132	0.00809	0.102	0.887	0.164	0.493	0.455	0.257	0.524	0.405	0.159	0.467	0.451	0.284	0.528	0.413	0.038	0.0953	0.012	-0.0617	-0.014	-0.122	0.104	0.202	0.0443	0.172	0.00828	0.124	0.714	0.637	0.786	0.719	0.091	0.326	FALSE	FALSE	FALSE	FALSE	FALSE	FALSE	rs3170740
1	17312829	C	T	0.0182	0.0242	-0.305	0.262	0.244	1	0.0182	NA	NA	NA	NA	NA	0.0242	NA	NA	NA	NA	NA	-0.305	NA	NA	NA	NA	NA	0.262	NA	NA	NA	NA	NA	0.244	NA	NA	NA	NA	NA	FALSE	NA	NA	NA	NA	NA	rs151181674
1	17318537	A	G	0.0226	0.0183	0.34	0.304	0.262	0	0.0226	NA	NA	NA	NA	NA	0.0183	NA	NA	NA	NA	NA	0.34	NA	NA	NA	NA	NA	0.304	NA	NA	NA	NA	NA	0.262	NA	NA	NA	NA	NA	FALSE	NA	NA	NA	NA	NA	rs61734958
1	17318818	G	A	0.00114	0.00101	0.126	0.14	0.365	1	NA	NA	NA	NA	0.00114	NA	NA	NA	NA	NA	0.00101	NA	NA	NA	NA	NA	0.126	NA	NA	NA	NA	NA	0.14	NA	NA	NA	NA	NA	0.365	NA	NA	NA	NA	NA	FALSE	NA	rs147260398
1	17322793	G	C	0.00178	0.00184	-0.0998	0.0946	0.292	1	NA	NA	NA	NA	0.00178	NA	NA	NA	NA	NA	0.00184	NA	NA	NA	NA	NA	-0.0998	NA	NA	NA	NA	NA	0.0946	NA	NA	NA	NA	NA	0.292	NA	NA	NA	NA	NA	FALSE	NA	rs149372969
1	17326767	C	T	0.0162	0.0165	-0.0236	0.032	0.461	0.554	0.00125	0.029	0.004	NA	0.0165	0.00307	0.00145	0.0154	0.00447	NA	0.0168	0.00734	0.353	0.748	-0.0935	NA	-0.0245	-0.65	1.2	0.723	0.338	NA	0.0322	0.774	0.77	0.301	0.782	NA	0.447	0.402	TRUE	FALSE	FALSE	NA	FALSE	TRUE	rs56367069
1	17332012	C	T	0.032	0.0273	0.198	0.241	0.412	1	0.032	NA	NA	NA	3.09e-05	NA	0.0273	NA	NA	NA	4.99e-05	NA	0.198	NA	NA	NA	-0.643	NA	0.241	NA	NA	NA	0.853	NA	0.412	NA	NA	NA	0.451	NA	FALSE	NA	NA	NA	TRUE	NA	rs56379718
1	17338227	C	G	0.0044	0.0063	-0.413	0.488	0.398	0	0.0044	NA	NA	NA	NA	NA	0.0063	NA	NA	NA	NA	NA	-0.413	NA	NA	NA	NA	NA	0.488	NA	NA	NA	NA	NA	0.398	NA	NA	NA	NA	NA	FALSE	NA	NA	NA	NA	NA	rs549839037
1	17354297	A	G	0.0148	0.0145	0.0312	0.0339	0.357	0.936	0.00125	NA	0.0211	NA	0.0146	0.0123	0.000643	NA	0.0193	NA	0.0145	0.0108	0.729	NA	0.0872	NA	0.0285	0.0316	1.36	NA	0.157	NA	0.0348	0.547	0.593	NA	0.579	NA	0.413	0.954	TRUE	NA	FALSE	NA	FALSE	FALSE	rs33927012
1	17371286	T	C	0.0075	0.00892	-0.164	0.393	0.677	0	0.0075	NA	NA	NA	NA	NA	0.00892	NA	NA	NA	NA	NA	-0.164	NA	NA	NA	NA	NA	0.393	NA	NA	NA	NA	NA	0.677	NA	NA	NA	NA	NA	FALSE	NA	NA	NA	NA	NA	rs35962811
1	17395655	C	T	0.00811	0.00608	0.32	0.481	0.506	1	0.00811	NA	NA	NA	NA	NA	0.00608	NA	NA	NA	NA	NA	0.32	NA	NA	NA	NA	NA	0.481	NA	NA	NA	NA	NA	0.506	NA	NA	NA	NA	NA	FALSE	NA	NA	NA	NA	NA	rs140482730
1	17396608	C	T	0.00114	0.00101	0.156	0.129	0.227	0	NA	NA	NA	NA	0.00114	NA	NA	NA	NA	NA	0.00101	NA	NA	NA	NA	NA	0.156	NA	NA	NA	NA	NA	0.129	NA	NA	NA	NA	NA	0.227	NA	NA	NA	NA	NA	FALSE	NA	rs145297606
1	17405814	C	T	0.00171	0.00155	0.162	0.114	0.155	1	NA	NA	0.000167	NA	0.00171	NA	NA	NA	0.000857	NA	0.00155	NA	NA	NA	-2.26	NA	0.162	NA	NA	NA	1.23	NA	0.114	NA	NA	NA	0.0672	NA	0.155	NA	NA	NA	TRUE	NA	FALSE	NA	rs148233687
1	17410253	G	A	0.00368	0.00338	0.117	0.0703	0.0965	0.776	NA	NA	0.00146	NA	0.00373	NA	NA	NA	0.00113	NA	0.00342	NA	NA	NA	0.299	NA	0.115	NA	NA	NA	0.641	NA	0.0707	NA	NA	NA	0.642	NA	0.105	NA	NA	NA	FALSE	NA	FALSE	NA	rs142403504
1	17413152	C	T	0.0106	0.0104	0.0313	0.0401	0.435	0.628	0.0075	NA	0.00328	NA	0.0108	NA	0.00482	NA	0.00267	NA	0.0106	NA	0.425	NA	0.272	NA	0.0266	NA	0.511	NA	0.421	NA	0.0404	NA	0.407	NA	0.518	NA	0.51	NA	FALSE	NA	FALSE	NA	FALSE	NA	rs61749340
1	17420146	C	T	0.00224	0.00194	0.152	0.0926	0.101	1	NA	NA	NA	NA	0.00224	NA	NA	NA	NA	NA	0.00194	NA	NA	NA	NA	NA	0.152	NA	NA	NA	NA	NA	0.0926	NA	NA	NA	NA	NA	0.101	NA	NA	NA	NA	NA	FALSE	NA	rs34847454
1	17548940	C	T	0.00308	0.00284	0.109	0.0776	0.159	0	NA	NA	NA	NA	0.00308	NA	NA	NA	NA	NA	0.00284	NA	NA	NA	NA	NA	0.109	NA	NA	NA	NA	NA	0.0776	NA	NA	NA	NA	NA	0.159	NA	NA	NA	NA	NA	FALSE	NA	rs41265071
1	17550898	A	T	0.00548	0.00525	0.0508	0.0571	0.374	1	NA	NA	NA	NA	0.00548	NA	NA	NA	NA	NA	0.00525	NA	NA	NA	NA	NA	0.0508	NA	NA	NA	NA	NA	0.0571	NA	NA	NA	NA	NA	0.374	NA	NA	NA	NA	NA	FALSE	NA	rs56319324
1	17552573	A	G	0.00812	0.00848	-0.0423	0.0446	0.343	0.603	NA	NA	0.00437	NA	0.0082	NA	NA	NA	0.0058	NA	0.00854	NA	NA	NA	-0.202	NA	-0.0389	NA	NA	NA	0.31	NA	0.0451	NA	NA	NA	0.515	NA	0.388	NA	NA	NA	FALSE	NA	FALSE	NA	rs150923523
1	17555231	C	T	0.00113	0.00113	0.0168	0.124	0.892	1	NA	NA	NA	NA	0.00113	NA	NA	NA	NA	NA	0.00113	NA	NA	NA	NA	NA	0.0168	NA	NA	NA	NA	NA	0.124	NA	NA	NA	NA	NA	0.892	NA	NA	NA	NA	NA	FALSE	NA	rs149173445
1	17570691	G	A	0.00202	0.00181	0.16	0.116	0.166	0.259	0.125	0.0145	0.000728	NA	7.96e-05	0.0092	0.114	0.00824	0.0004	NA	4.45e-05	0.0143	0.134	1.21	0.612	NA	0.819	-0.23	0.118	1.12	1.01	NA	0.595	0.563	0.255	0.28	0.545	NA	0.169	0.684	FALSE	TRUE	TRUE	NA	FALSE	TRUE	rs16824215
1	17586134	A	G	0.0933	0.0937	-0.00511	0.0138	0.711	0.0997	0.06	0.145	0.203	0.199	0.0907	0.101	0.0717	0.0956	0.195	0.164	0.0915	0.0923	-0.165	0.692	0.0834	0.173	-0.0117	-0.00948	0.148	0.327	0.056	0.195	0.0144	0.208	0.263	0.0347	0.136	0.375	0.415	0.964	FALSE	FALSE	FALSE	FALSE	FALSE	FALSE	rs3750300
1	17588689	T	A	0.00833	0.00922	-0.105	0.0455	0.0205	0.925	0.000985	NA	0.00231	NA	0.00846	0.00492	0.00144	NA	0.00262	NA	0.00936	0.00879	-0.535	NA	-0.0533	NA	-0.106	-0.414	1.88	NA	0.555	NA	0.0457	0.916	0.776	NA	0.924	NA	0.0206	0.651	TRUE	NA	FALSE	NA	FALSE	TRUE	rs142129409
1	17593232	C	T	0.00271	0.00281	-0.0346	0.0783	0.659	1	NA	NA	NA	NA	0.00271	NA	NA	NA	NA	NA	0.00281	NA	NA	NA	NA	NA	-0.0346	NA	NA	NA	NA	NA	0.0783	NA	NA	NA	NA	NA	0.659	NA	NA	NA	NA	NA	FALSE	NA	rs145809596
1	17593316	G	A	0.0792	0.0803	-0.0132	0.0148	0.371	0.0973	0.02	0.13	0.207	0.185	0.0766	0.0859	0.024	0.0846	0.198	0.156	0.0782	0.0804	-0.151	0.752	0.0865	0.143	-0.0227	-0.0341	0.249	0.349	0.0557	0.202	0.0155	0.22	0.545	0.0311	0.12	0.48	0.142	0.877	FALSE	FALSE	FALSE	FALSE	FALSE	FALSE	rs2272629
1	17596817	C	T	0.00858	0.00854	-0.00357	0.0443	0.936	0.232	0	NA	0.00146	NA	0.00873	NA	0.000643	NA	0.00234	NA	0.00867	NA	-1.17	NA	-0.55	NA	0.00156	NA	1.29	NA	0.459	NA	0.0445	NA	0.365	NA	0.231	NA	0.972	NA	TRUE	NA	FALSE	NA	FALSE	NA	rs145296609
1	17597423	C	T	0.00847	0.00831	0.0475	0.0452	0.294	0.387	NA	NA	0.00801	NA	0.00848	NA	NA	NA	0.00627	NA	0.00836	NA	NA	NA	0.281	NA	0.0409	NA	NA	NA	0.274	NA	0.0458	NA	NA	NA	0.305	NA	0.372	NA	NA	NA	FALSE	NA	FALSE	NA	rs144080386
1	17603075	C	T	0.00316	0.00285	0.112	0.0768	0.147	1	NA	NA	NA	NA	0.00316	NA	NA	NA	NA	NA	0.00285	NA	NA	NA	NA	NA	0.112	NA	NA	NA	NA	NA	0.0768	NA	NA	NA	NA	NA	0.147	NA	NA	NA	NA	NA	FALSE	NA	rs148039282
1	17607274	G	A	0.0226	0.0277	-0.197	0.236	0.403	0	0.0226	NA	NA	NA	NA	NA	0.0277	NA	NA	NA	NA	NA	-0.197	NA	NA	NA	NA	NA	0.236	NA	NA	NA	NA	NA	0.403	NA	NA	NA	NA	NA	FALSE	NA	NA	NA	NA	NA	rs34097903
1	17609491	C	T	0.00153	0.00153	-0.0228	0.105	0.829	1	NA	NA	NA	NA	0.00153	NA	NA	NA	NA	NA	0.00153	NA	NA	NA	NA	NA	-0.0228	NA	NA	NA	NA	NA	0.105	NA	NA	NA	NA	NA	0.829	NA	NA	NA	NA	NA	FALSE	NA	rs143886979
1	17634718	A	G	0.00279	0.00279	0.00524	0.0786	0.947	1	NA	NA	NA	NA	0.00279	NA	NA	NA	NA	NA	0.00279	NA	NA	NA	NA	NA	0.00524	NA	NA	NA	NA	NA	0.0786	NA	NA	NA	NA	NA	0.947	NA	NA	NA	NA	NA	FALSE	NA	rs141280036
1	17634740	G	A	0.00156	0.00141	0.17	0.13	0.193	0.582	0.0867	NA	NA	NA	0.000159	0.0162	0.08	NA	NA	NA	0.000111	0.016	0.117	NA	NA	NA	0.575	0.279	0.141	NA	NA	NA	0.425	0.546	0.407	NA	NA	NA	0.177	0.61	FALSE	NA	NA	NA	FALSE	FALSE	rs35381732
1	17657534	G	A	0.584	0.584	0.00234	0.00818	0.775	0.875	0.465	0.565	0.535	0.573	0.587	0.546	0.473	0.572	0.54	0.582	0.587	0.528	-0.0385	-0.121	-0.0425	0.0289	0.00464	-0.00835	0.0746	0.2	0.0446	0.152	0.00841	0.124	0.605	0.545	0.34	0.849	0.581	0.947	FALSE	FALSE	FALSE	FALSE	FALSE	FALSE	rs11203366
1	17657607	C	T	0.0666	0.0701	-0.0774	0.148	0.602	0	0.0666	NA	NA	NA	3.51e-05	NA	0.0701	NA	NA	NA	4.08e-05	NA	-0.0774	NA	NA	NA	-0.192	NA	0.148	NA	NA	NA	1.18	NA	0.602	NA	NA	NA	0.871	NA	FALSE	NA	NA	NA	TRUE	NA	rs35809521
1	17657616	T	C	0.585	0.585	0.00273	0.00817	0.739	0.937	0.491	0.573	0.543	0.573	0.587	0.546	0.503	0.573	0.544	0.582	0.587	0.533	-0.0522	-0.0977	-0.0239	0.0289	0.0046	-0.0239	0.0744	0.2	0.0446	0.152	0.00841	0.124	0.483	0.625	0.591	0.849	0.584	0.848	FALSE	FALSE	FALSE	FALSE	FALSE	FALSE	rs11203367
1	17660468	C	A	0.0187	0.0187	-0.00757	0.0301	0.801	0.401	0	0.029	0.00146	NA	0.0191	NA	0.00137	0.0143	0.00227	NA	0.019	NA	-1.08	0.982	-0.195	NA	-0.00848	NA	1.13	0.76	0.516	NA	0.0301	NA	0.338	0.197	0.706	NA	0.778	NA	TRUE	FALSE	FALSE	NA	FALSE	NA	rs34309058
1	17660499	G	C	0.562	0.563	-0.000598	0.00811	0.941	0.932	0.469	0.544	0.54	0.578	0.564	0.537	0.479	0.553	0.54	0.579	0.564	0.525	-0.0516	-0.112	-0.023	0.0652	0.000971	-0.0333	0.0745	0.198	0.0446	0.152	0.00834	0.124	0.489	0.574	0.606	0.668	0.907	0.788	FALSE	FALSE	FALSE	FALSE	FALSE	FALSE	rs874881
1	17662705	G	C	0.0251	0.025	0.000922	0.026	0.972	0.83	0.00125	0.029	0.00946	NA	0.0254	0.0307	0.00193	0.0165	0.00861	NA	0.0253	0.0283	-0.391	0.664	0.0543	NA	-0.000595	0.00175	0.861	0.729	0.237	NA	0.0263	0.368	0.65	0.363	0.819	NA	0.982	0.996	TRUE	FALSE	FALSE	NA	FALSE	FALSE	rs12733102
1	17664615	T	C	0.0136	0.0147	-0.0644	0.327	0.844	1	0.0136	NA	NA	NA	NA	NA	0.0147	NA	NA	NA	NA	NA	-0.0644	NA	NA	NA	NA	NA	0.327	NA	NA	NA	NA	NA	0.844	NA	NA	NA	NA	NA	FALSE	NA	NA	NA	NA	NA	rs11588132
1	17666222	C	A	0.00171	0.00192	-0.135	0.104	0.195	1	NA	NA	NA	NA	0.00171	NA	NA	NA	NA	NA	0.00192	NA	NA	NA	NA	NA	-0.135	NA	NA	NA	NA	NA	0.104	NA	NA	NA	NA	NA	0.195	NA	NA	NA	NA	NA	FALSE	NA	rs142590988
1	17668509	G	A	0.0237	0.0233	0.0111	0.0268	0.68	0.884	0.0025	0.0145	0.02	NA	0.0238	0.0153	0.00169	0.0203	0.0182	NA	0.0235	0.0154	0.392	-0.136	0.0891	NA	0.00874	0.0596	0.86	0.737	0.162	NA	0.0272	0.521	0.649	0.854	0.583	NA	0.748	0.909	TRUE	TRUE	FALSE	NA	FALSE	FALSE	rs41265995
1	17668563	G	A	0.136	0.135	0.0114	0.0119	0.336	0.00925	0.0188	0.0435	0.0437	0.0146	0.14	0.0583	0.0173	0.101	0.0472	0.00614	0.139	0.0871	0.0366	-0.849	-0.109	1.01	0.0156	-0.447	0.284	0.312	0.104	0.877	0.012	0.218	0.898	0.00656	0.295	0.251	0.193	0.0408	FALSE	FALSE	FALSE	TRUE	FALSE	FALSE	rs35903413
1	17668609	C	T	0.0544	0.0547	-0.00517	0.0178	0.772	0.145	0.101	0.029	0.0142	0.00971	0.0547	0.0368	0.113	0.0319	0.0212	0.00422	0.0546	0.0325	-0.137	-0.128	-0.361	1.16	0.00217	0.211	0.119	0.558	0.159	1.08	0.0182	0.359	0.25	0.818	0.0228	0.285	0.905	0.556	FALSE	FALSE	FALSE	TRUE	FALSE	FALSE	rs1748020
1	17668840	T	C	0.0129	0.0135	-0.0281	0.339	0.934	1	0.0129	NA	NA	NA	NA	NA	0.0135	NA	NA	NA	NA	NA	-0.0281	NA	NA	NA	NA	NA	0.339	NA	NA	NA	NA	NA	0.934	NA	NA	NA	NA	NA	FALSE	NA	NA	NA	NA	NA	rs113714693
1	17668888	A	G	0.0103	0.00998	0.0232	0.0405	0.566	0.686	0.00125	0.0145	0.00946	NA	0.0103	0.0245	0.000803	0.00879	0.00754	NA	0.01	0.0182	1.13	0.288	0.184	NA	0.0167	0.272	1.49	0.921	0.248	NA	0.0413	0.448	0.45	0.754	0.457	NA	0.686	0.544	TRUE	TRUE	FALSE	NA	FALSE	FALSE	rs33981382
1	17690083	C	T	0.00191	0.00213	-0.113	0.0891	0.205	0.857	NA	NA	0.00109	NA	0.00193	NA	NA	NA	0.00147	NA	0.00215	NA	NA	NA	-0.22	NA	-0.111	NA	NA	NA	0.599	NA	0.0901	NA	NA	NA	0.713	NA	0.22	NA	NA	NA	FALSE	NA	FALSE	NA	rs142092052
1	17690206	C	A	0.00123	0.00131	-0.0567	0.115	0.623	1	NA	NA	NA	NA	0.00123	NA	NA	NA	NA	NA	0.00131	NA	NA	NA	NA	NA	-0.0567	NA	NA	NA	NA	NA	0.115	NA	NA	NA	NA	NA	0.623	NA	NA	NA	NA	NA	FALSE	NA	rs147723249
1	17699714	G	T	0.00158	0.00166	-0.0666	0.109	0.543	1	NA	NA	NA	NA	0.00158	NA	NA	NA	NA	NA	0.00166	NA	NA	NA	NA	NA	-0.0666	NA	NA	NA	NA	NA	0.109	NA	NA	NA	NA	NA	0.543	NA	NA	NA	NA	NA	FALSE	NA	rs200488264
1	17699720	G	A	0.00112	0.00118	-0.0575	0.121	0.634	0	NA	NA	NA	NA	0.00112	NA	NA	NA	NA	NA	0.00118	NA	NA	NA	NA	NA	-0.0575	NA	NA	NA	NA	NA	0.121	NA	NA	NA	NA	NA	0.634	NA	NA	NA	NA	NA	FALSE	NA	rs181841908
1	17708528	G	A	0.0609	0.0614	-0.0151	0.0167	0.367	0.729	0.0075	0.0362	0.0531	0.0194	0.0623	0.0644	0.0045	0.0495	0.0547	0.00537	0.0629	0.0591	0.646	-0.151	-0.00457	0.833	-0.0163	-0.0213	0.542	0.479	0.0984	0.767	0.017	0.252	0.233	0.752	0.963	0.277	0.339	0.933	FALSE	FALSE	FALSE	FALSE	FALSE	FALSE	rs61766772
1	17714971	G	A	0.00226	0.00188	0.196	0.0981	0.0456	0.278	0.0688	0.0362	0.00109	NA	0.00112	0.0123	0.0489	0.0423	0.00147	NA	0.000988	0.0178	0.487	-0.175	-0.347	NA	0.106	-0.106	0.173	0.484	0.574	NA	0.129	0.535	0.005	0.719	0.545	NA	0.411	0.843	FALSE	FALSE	FALSE	NA	FALSE	FALSE	rs74834315
1	17715015	C	G	0.00133	0.00132	-0.00492	0.114	0.965	1	NA	NA	NA	NA	0.00133	NA	NA	NA	NA	NA	0.00132	NA	NA	NA	NA	NA	-0.00492	NA	NA	NA	NA	NA	0.114	NA	NA	NA	NA	NA	0.965	NA	NA	NA	NA	NA	FALSE	NA	rs200922673
1	17727860	G	A	0.0149	0.0143	0.0452	0.0344	0.189	0.668	NA	0.00725	0.00218	NA	0.0151	0.00614	NA	0.011	0.00227	NA	0.0145	0.00629	NA	-0.35	-0.142	NA	0.0464	0.00207	NA	0.952	0.438	NA	0.0345	0.647	NA	0.713	0.746	NA	0.179	0.998	NA	TRUE	FALSE	NA	FALSE	TRUE	rs78393373
1	17764763	A	G	0.00287	0.00274	0.054	0.0791	0.495	0.537	NA	NA	0.0136	0.0241	0.00251	NA	NA	NA	0.0145	0.0169	0.0024	NA	NA	NA	0.0541	0.9	0.0433	NA	NA	NA	0.216	0.763	0.0856	NA	NA	NA	0.803	0.239	0.613	NA	NA	NA	FALSE	FALSE	FALSE	NA	rs200660338
1	17764788	C	T	0.00186	0.00171	0.0713	0.116	0.538	0.867	0.105	NA	4.42e-05	NA	0.000181	0.0133	0.0967	NA	0.000385	NA	0.000173	0.0124	0.0981	NA	-2.83	NA	-0.0835	0.00843	0.127	NA	2.28	NA	0.325	0.566	0.44	NA	0.214	NA	0.797	0.988	FALSE	NA	TRUE	NA	FALSE	FALSE	rs147842365
1	17914057	G	A	0.0633	0.0638	-0.0114	0.0165	0.488	0.457	0.0113	0.058	0.0702	0.00485	0.0641	0.0276	0.0102	0.0418	0.0633	0.00403	0.0648	0.035	0.0531	0.0944	0.146	-0.281	-0.0168	-0.223	0.366	0.43	0.0896	0.965	0.0168	0.352	0.885	0.826	0.103	0.771	0.318	0.527	FALSE	FALSE	FALSE	TRUE	FALSE	FALSE	rs34417109
1	17914122	G	A	0.0922	0.0926	-0.00134	0.0139	0.923	0.561	0.005	0.101	0.0699	0.17	0.0936	0.0736	0.00643	0.106	0.0737	0.187	0.0939	0.0504	-0.266	-0.216	-0.0464	-0.197	0.000828	0.343	0.474	0.296	0.0853	0.184	0.0142	0.268	0.574	0.466	0.586	0.285	0.953	0.2	FALSE	FALSE	FALSE	FALSE	FALSE	FALSE	rs35497285
1	17928678	G	A	0.0163	0.0211	-0.243	0.264	0.358	1	0.0163	NA	NA	NA	1.33e-05	0.0092	0.0211	NA	NA	NA	5.5e-05	0.00979	-0.243	NA	NA	NA	-0.818	0.232	0.264	NA	NA	NA	0.651	0.71	0.358	NA	NA	NA	0.209	0.744	FALSE	NA	NA	NA	TRUE	TRUE	rs115180098
1	17939629	G	A	0.00261	0.00254	-0.0057	0.0875	0.948	0	NA	NA	NA	NA	0.00261	NA	NA	NA	NA	NA	0.00254	NA	NA	NA	NA	NA	-0.0057	NA	NA	NA	NA	NA	0.0875	NA	NA	NA	NA	NA	0.948	NA	NA	NA	NA	NA	FALSE	NA	rs143745706
1	18023690	A	G	0.826	0.823	0.0207	0.0106	0.0503	0.322	0.685	0.783	0.893	0.922	0.826	0.844	0.678	0.86	0.887	0.901	0.823	0.839	0.0277	-0.527	0.0609	0.26	0.0205	-0.0867	0.0808	0.268	0.0697	0.248	0.0108	0.174	0.732	0.0488	0.382	0.295	0.059	0.619	FALSE	FALSE	FALSE	FALSE	FALSE	FALSE	rs2270976
1	18149510	G	T	0.426	0.424	0.0021	0.00817	0.797	0.553	0.153	0.29	0.281	0.442	0.434	0.328	0.158	0.365	0.28	0.437	0.432	0.304	-0.0586	-0.367	-0.0117	0.012	0.00322	0.0683	0.104	0.204	0.0491	0.149	0.00835	0.133	0.572	0.0717	0.811	0.936	0.7	0.608	FALSE	FALSE	FALSE	FALSE	FALSE	FALSE	rs694214
1	18149613	C	A	0.00296	0.00303	-0.00762	0.075	0.919	0	NA	NA	NA	NA	0.00296	NA	NA	NA	NA	NA	0.00303	NA	NA	NA	NA	NA	-0.00762	NA	NA	NA	NA	NA	0.075	NA	NA	NA	NA	NA	0.919	NA	NA	NA	NA	NA	FALSE	NA	rs55738309
1	18149666	A	G	0.00349	0.00298	0.176	0.0748	0.0185	0	NA	NA	NA	NA	0.00349	NA	NA	NA	NA	NA	0.00298	NA	NA	NA	NA	NA	0.176	NA	NA	NA	NA	NA	0.0748	NA	NA	NA	NA	NA	0.0185	NA	NA	NA	NA	NA	FALSE	NA	rs61748634
1	18152530	T	G	0.00112	0.00104	0.0353	0.129	0.785	1	NA	NA	NA	NA	0.00112	NA	NA	NA	NA	NA	0.00104	NA	NA	NA	NA	NA	0.0353	NA	NA	NA	NA	NA	0.129	NA	NA	NA	NA	NA	0.785	NA	NA	NA	NA	NA	FALSE	NA	rs142430342
1	18691747	G	A	0.00752	0.00653	0.118	0.448	0.792	1	0.00752	NA	NA	NA	3.71e-05	NA	0.00653	NA	NA	NA	2.16e-05	NA	0.118	NA	NA	NA	0.791	NA	0.448	NA	NA	NA	0.917	NA	0.792	NA	NA	NA	0.388	NA	FALSE	NA	NA	NA	TRUE	NA	rs143540077
1	18691910	G	A	0.00139	0.00156	-0.0983	0.126	0.434	0.788	0.0808	NA	NA	NA	0.000142	0.0092	0.0901	NA	NA	NA	0.000163	0.0109	-0.111	NA	NA	NA	-0.00841	0.127	0.134	NA	NA	NA	0.357	0.68	0.408	NA	NA	NA	0.981	0.852	FALSE	NA	NA	NA	FALSE	TRUE	rs2355877
1	18702848	C	T	0.00369	0.00334	0.129	0.0717	0.0724	1	NA	NA	NA	NA	0.00369	NA	NA	NA	NA	NA	0.00334	NA	NA	NA	NA	NA	0.129	NA	NA	NA	NA	NA	0.0717	NA	NA	NA	NA	NA	0.0724	NA	NA	NA	NA	NA	FALSE	NA	rs138302343
1	18703328	C	T	0.00272	0.00256	0.0826	0.0904	0.361	0.299	0.121	0.00725	0.00182	NA	0.000743	0.0368	0.109	0.0121	0.00327	NA	0.000746	0.0336	0.172	-0.0504	-0.487	NA	-0.0274	0.415	0.124	1.07	0.418	NA	0.15	0.382	0.164	0.963	0.244	NA	0.855	0.277	FALSE	TRUE	FALSE	NA	FALSE	FALSE	rs12076815
1	18807521	C	A	0.00239	0.00235	0.0603	0.0901	0.503	1	NA	NA	NA	NA	0.00239	NA	NA	NA	NA	NA	0.00235	NA	NA	NA	NA	NA	0.0603	NA	NA	NA	NA	NA	0.0901	NA	NA	NA	NA	NA	0.503	NA	NA	NA	NA	NA	FALSE	NA	rs140809384
1	18807536	G	T	0.124	0.125	-0.0185	0.0122	0.13	0.274	0.131	0.087	0.0626	0.0291	0.126	0.123	0.109	0.144	0.0642	0.0403	0.127	0.121	0.219	-0.418	-0.0243	-0.194	-0.0203	0.0379	0.118	0.282	0.0911	0.418	0.0124	0.191	0.0635	0.139	0.79	0.642	0.102	0.843	FALSE	FALSE	FALSE	FALSE	FALSE	FALSE	rs7512414
1	18807620	G	C	0.124	0.125	-0.0187	0.0122	0.125	0.258	0.131	0.087	0.0626	0.0291	0.126	0.123	0.109	0.145	0.0642	0.0403	0.127	0.121	0.219	-0.435	-0.0237	-0.194	-0.0206	0.0379	0.118	0.281	0.0912	0.418	0.0124	0.191	0.0638	0.122	0.795	0.642	0.0982	0.843	FALSE	FALSE	FALSE	FALSE	FALSE	FALSE	rs34109355
1	18807755	G	A	0.124	0.125	-0.0188	0.0122	0.125	0.257	0.131	0.087	0.0626	0.0291	0.126	0.123	0.109	0.145	0.0644	0.0405	0.127	0.121	0.219	-0.435	-0.0287	-0.205	-0.0205	0.0379	0.118	0.281	0.091	0.415	0.0124	0.191	0.0643	0.122	0.753	0.622	0.0998	0.843	FALSE	FALSE	FALSE	FALSE	FALSE	FALSE	rs34976233
1	18807854	G	T	0.01	0.0141	-0.313	0.322	0.332	1	0.01	NA	NA	NA	NA	NA	0.0141	NA	NA	NA	NA	NA	-0.313	NA	NA	NA	NA	NA	0.322	NA	NA	NA	NA	NA	0.332	NA	NA	NA	NA	NA	FALSE	NA	NA	NA	NA	NA	rs199684312
1	18807897	C	G	0.625	0.625	-0.00368	0.00832	0.658	0.395	0.585	0.652	0.514	0.898	0.626	0.65	0.565	0.671	0.507	0.872	0.627	0.623	0.0796	-0.0611	0.00917	0.37	-0.00621	0.111	0.0764	0.196	0.0439	0.22	0.00856	0.124	0.298	0.756	0.834	0.093	0.468	0.373	FALSE	FALSE	FALSE	FALSE	FALSE	FALSE	rs2992755
1	18807938	C	A	0.151	0.148	0.0206	0.0114	0.0697	0.171	0.193	0.196	0.18	0.651	0.147	0.141	0.185	0.191	0.183	0.582	0.144	0.132	0.0507	0.0489	-0.0178	0.434	0.0191	0.0721	0.0975	0.238	0.0568	0.156	0.0117	0.176	0.603	0.837	0.755	0.00525	0.103	0.682	FALSE	FALSE	FALSE	FALSE	FALSE	FALSE	rs2992754
1	18807953	C	A	0.349	0.352	-0.00748	0.00844	0.375	0.513	0.249	0.37	0.269	0.214	0.353	0.387	0.257	0.335	0.261	0.25	0.356	0.369	-0.0384	0.128	0.0245	-0.303	-0.00796	0.0618	0.0847	0.202	0.0501	0.172	0.00864	0.123	0.65	0.526	0.625	0.0783	0.357	0.614	FALSE	FALSE	FALSE	FALSE	FALSE	FALSE	rs11261022
1	18808056	G	C	0.124	0.125	-0.0189	0.0122	0.122	0.244	0.132	0.087	0.0626	0.0291	0.126	0.123	0.109	0.145	0.0642	0.0403	0.127	0.121	0.224	-0.435	-0.0239	-0.194	-0.0208	0.0391	0.118	0.281	0.0912	0.418	0.0124	0.191	0.0584	0.122	0.793	0.642	0.0947	0.838	FALSE	FALSE	FALSE	FALSE	FALSE	FALSE	rs7515150
1	18808154	C	T	0.0706	0.0712	0.0274	0.15	0.855	1	0.0706	NA	NA	NA	2.65e-05	0.00896	0.0712	NA	NA	NA	1.58e-05	0.0115	0.0274	NA	NA	NA	1.55	-0.124	0.15	NA	NA	NA	1.19	0.651	0.855	NA	NA	NA	0.192	0.849	FALSE	NA	NA	NA	TRUE	TRUE	rs78352167
1	18808229	C	T	0.0206	0.0178	0.159	0.28	0.569	1	0.0206	NA	NA	NA	NA	NA	0.0178	NA	NA	NA	NA	NA	0.159	NA	NA	NA	NA	NA	0.28	NA	NA	NA	NA	NA	0.569	NA	NA	NA	NA	NA	FALSE	NA	NA	NA	NA	NA	rs115859684
1	18808292	C	A	0.626	0.626	-0.00444	0.00831	0.593	0.547	0.68	0.659	0.512	0.898	0.625	0.675	0.673	0.679	0.508	0.874	0.626	0.644	0.0404	-0.0542	0.00145	0.328	-0.00624	0.143	0.08	0.196	0.0438	0.223	0.00855	0.127	0.614	0.782	0.974	0.141	0.465	0.261	FALSE	FALSE	FALSE	FALSE	FALSE	FALSE	rs2992753
1	18808485	G	C	0.00599	0.00531	0.203	0.553	0.714	1	0.00599	NA	NA	NA	1.67e-05	NA	0.00531	NA	NA	NA	2.17e-05	NA	0.203	NA	NA	NA	0.0832	NA	0.553	NA	NA	NA	1.04	NA	0.714	NA	NA	NA	0.937	NA	FALSE	NA	NA	NA	TRUE	NA	rs140251743
1	18808526	A	C	0.626	0.627	-0.0036	0.00832	0.665	0.537	0.679	0.659	0.513	0.893	0.626	0.675	0.673	0.68	0.508	0.871	0.627	0.644	0.0348	-0.0546	0.00251	0.34	-0.00535	0.14	0.0801	0.196	0.0439	0.219	0.00856	0.127	0.664	0.781	0.954	0.121	0.532	0.27	FALSE	FALSE	FALSE	FALSE	FALSE	FALSE	rs2992752
1	18808737	C	A	0.00595	0.00439	0.213	0.538	0.693	1	0.00595	NA	NA	NA	NA	NA	0.00439	NA	NA	NA	NA	NA	0.213	NA	NA	NA	NA	NA	0.538	NA	NA	NA	NA	NA	0.693	NA	NA	NA	NA	NA	FALSE	NA	NA	NA	NA	NA	rs143751207
1	18809019	A	G	0.0101	0.0142	-0.315	0.324	0.33	1	0.0101	NA	NA	NA	NA	NA	0.0142	NA	NA	NA	NA	NA	-0.315	NA	NA	NA	NA	NA	0.324	NA	NA	NA	NA	NA	0.33	NA	NA	NA	NA	NA	FALSE	NA	NA	NA	NA	NA	rs144049927
1	18809047	G	A	0.0587	0.0596	0.0187	0.146	0.898	0.725	0.0706	NA	NA	NA	3.34e-05	0.00921	0.071	NA	NA	NA	2.27e-05	0.012	0.0311	NA	NA	NA	1.35	-0.193	0.15	NA	NA	NA	1.13	0.618	0.836	NA	NA	NA	0.231	0.755	FALSE	NA	NA	NA	TRUE	FALSE	rs116768119
1	18809174	G	C	0.00424	0.00706	-0.439	0.491	0.371	1	0.00424	NA	NA	NA	NA	NA	0.00706	NA	NA	NA	NA	NA	-0.439	NA	NA	NA	NA	NA	0.491	NA	NA	NA	NA	NA	0.371	NA	NA	NA	NA	NA	FALSE	NA	NA	NA	NA	NA	rs138005172
1	18809351	G	C	0.00216	0.00228	-0.00817	0.0738	0.912	0.228	0.00176	NA	0.0991	NA	0.000112	NA	0.00252	NA	0.102	NA	0.000172	NA	-0.376	NA	0.00865	NA	-0.48	NA	1.04	NA	0.0751	NA	0.398	NA	0.719	NA	0.908	NA	0.228	NA	TRUE	NA	FALSE	NA	FALSE	NA	rs137875112
1	18809717	A	G	0.0684	0.07	0.00646	0.151	0.966	1	0.0684	NA	NA	NA	2.96e-05	0.00919	0.07	NA	NA	NA	2.24e-05	0.0119	0.00646	NA	NA	NA	1.21	-0.185	0.151	NA	NA	NA	1.15	0.624	0.966	NA	NA	NA	0.292	0.767	FALSE	NA	NA	NA	TRUE	TRUE	rs116548488
1	18961618	C	T	0.00325	0.00343	-0.0962	0.07	0.169	0	NA	NA	NA	NA	0.00325	NA	NA	NA	NA	NA	0.00343	NA	NA	NA	NA	NA	-0.0962	NA	NA	NA	NA	NA	0.07	NA	NA	NA	NA	NA	0.169	NA	NA	NA	NA	NA	FALSE	NA	rs142754204
1	19166100	C	T	0.00933	0.00941	0.0222	0.0439	0.613	0.558	0.17	0.0217	0.0193	NA	0.00653	0.0245	0.176	0.0253	0.0144	NA	0.00661	0.0276	-0.0167	-0.0471	0.264	NA	0.0134	-0.0387	0.0994	0.654	0.177	NA	0.0514	0.392	0.867	0.943	0.136	NA	0.795	0.921	FALSE	TRUE	FALSE	NA	FALSE	FALSE	rs9988418
1	19166592	C	T	0.00391	0.00251	0.523	0.719	0.467	1	0.00391	NA	NA	NA	NA	NA	0.00251	NA	NA	NA	NA	NA	0.523	NA	NA	NA	NA	NA	0.719	NA	NA	NA	NA	NA	0.467	NA	NA	NA	NA	NA	FALSE	NA	NA	NA	NA	NA	rs112938926
1	19166647	C	T	0.0082	0.00571	0.541	0.537	0.314	1	0.0082	NA	NA	NA	NA	NA	0.00571	NA	NA	NA	NA	NA	0.541	NA	NA	NA	NA	NA	0.537	NA	NA	NA	NA	NA	0.314	NA	NA	NA	NA	NA	FALSE	NA	NA	NA	NA	NA	rs146505183
1	19166829	A	G	0.0244	0.0255	-0.053	0.0259	0.0409	0.423	0.00375	0.0217	0.00218	NA	0.0249	0.0245	0.00241	0.0258	0.00354	NA	0.026	0.0213	0.33	-0.528	-0.493	NA	-0.052	0.232	0.7	0.579	0.387	NA	0.026	0.434	0.637	0.362	0.203	NA	0.0455	0.594	TRUE	TRUE	FALSE	NA	FALSE	FALSE	rs41273167
1	19166893	C	T	0.0429	0.0434	-0.000654	0.02	0.974	0.805	0.0563	0.029	0.14	0.0825	0.0404	0.0583	0.0613	0.0352	0.151	0.0804	0.0406	0.0552	-0.0659	-0.0694	-0.0759	0.24	0.00701	0.0575	0.16	0.563	0.0654	0.303	0.0213	0.275	0.681	0.902	0.246	0.428	0.742	0.834	FALSE	FALSE	FALSE	FALSE	FALSE	FALSE	rs6662276
1	19175846	T	C	0.205	0.206	-0.00903	0.00999	0.366	0.592	0.159	0.254	0.112	0.0194	0.209	0.138	0.139	0.21	0.105	0.0157	0.211	0.141	0.158	0.192	0.0312	0.0736	-0.0115	-0.0768	0.106	0.241	0.0718	0.614	0.0102	0.177	0.137	0.425	0.664	0.905	0.257	0.664	FALSE	FALSE	FALSE	FALSE	FALSE	FALSE	rs28374389
1	19176005	C	T	0.004	0.00414	-0.0339	0.0647	0.601	1	NA	NA	NA	NA	0.004	NA	NA	NA	NA	NA	0.00414	NA	NA	NA	NA	NA	-0.0339	NA	NA	NA	NA	NA	0.0647	NA	NA	NA	NA	NA	0.601	NA	NA	NA	NA	NA	FALSE	NA	rs114026861
1	19181014	C	G	0.014	0.0139	0.0175	0.284	0.951	0.885	0.00183	NA	0.00261	0.0511	2e-05	NA	0.00125	NA	0.00292	0.0498	2.31e-05	NA	1.31	NA	-0.0382	0.048	0.0773	NA	1.82	NA	0.477	0.353	1.15	NA	0.47	NA	0.936	0.892	0.946	NA	TRUE	NA	FALSE	FALSE	TRUE	NA	rs34545913
1	19181015	G	C	0.323	0.325	-0.00619	0.00861	0.472	0.413	0.226	0.254	0.259	0.107	0.328	0.298	0.25	0.289	0.266	0.114	0.329	0.315	-0.128	-0.267	-0.0486	-0.127	-0.00264	-0.0954	0.0869	0.215	0.0502	0.241	0.00881	0.134	0.14	0.213	0.333	0.598	0.765	0.476	FALSE	FALSE	FALSE	FALSE	FALSE	FALSE	rs34447754
1	19181174	G	T	0.0177	0.0197	-0.0701	0.292	0.81	1	0.0177	NA	NA	NA	NA	NA	0.0197	NA	NA	NA	NA	NA	-0.0701	NA	NA	NA	NA	NA	0.292	NA	NA	NA	NA	NA	0.81	NA	NA	NA	NA	NA	FALSE	NA	NA	NA	NA	NA	rs74056647
1	19181330	T	C	0.00632	0.0124	-0.554	0.375	0.14	1	0.00632	NA	NA	NA	NA	NA	0.0124	NA	NA	NA	NA	NA	-0.554	NA	NA	NA	NA	NA	0.375	NA	NA	NA	NA	NA	0.14	NA	NA	NA	NA	NA	FALSE	NA	NA	NA	NA	NA	rs74604275
1	19181393	T	C	0.33	0.332	-0.00535	0.00856	0.532	0.76	0.303	0.275	0.274	0.107	0.334	0.31	0.317	0.298	0.283	0.116	0.334	0.329	-0.0588	-0.174	-0.048	-0.141	-0.00254	-0.0858	0.0804	0.213	0.0493	0.24	0.00877	0.132	0.465	0.414	0.331	0.556	0.772	0.516	FALSE	FALSE	FALSE	FALSE	FALSE	FALSE	rs35874116
1	19186129	G	C	0.786	0.787	-0.0051	0.00981	0.603	0.436	0.833	0.812	0.794	0.777	0.785	0.828	0.839	0.806	0.785	0.79	0.786	0.806	-0.0242	0.00351	0.0519	-0.341	-0.00656	0.13	0.101	0.248	0.054	0.196	0.0101	0.158	0.811	0.989	0.337	0.0818	0.514	0.411	FALSE	FALSE	FALSE	FALSE	FALSE	FALSE	rs9701796
1	19199448	G	T	0.0281	0.0275	0.0292	0.0258	0.257	0.112	0.00314	0.00486	0.00152	NA	0.0287	0.0149	0.00173	0.0148	0.00215	NA	0.0281	0.00723	1.55	-0.837	-0.569	NA	0.0289	1.46	1.11	0.948	0.584	NA	0.0259	0.786	0.162	0.377	0.33	NA	0.264	0.0629	TRUE	TRUE	FALSE	NA	FALSE	FALSE	rs61757683
1	19201919	T	C	0.0231	0.023	0.0185	0.0275	0.5	0.105	0.188	0.058	0.02	0	0.0204	0.0644	0.171	0.0253	0.0188	0.0025	0.0205	0.0836	0.0932	1.46	0.132	-1.26	0.00676	-0.13	0.0978	0.59	0.161	1.36	0.0293	0.236	0.341	0.013	0.412	0.355	0.818	0.582	FALSE	FALSE	FALSE	TRUE	FALSE	FALSE	rs6695033
1	19201928	C	T	0.143	0.143	-0.0072	0.0115	0.533	0.0279	0.0325	0.123	0.0495	0.0146	0.147	0.0399	0.0225	0.0852	0.0408	0.00576	0.147	0.0598	0.346	0.514	0.204	0.816	-0.0102	-0.439	0.235	0.348	0.11	0.846	0.0116	0.267	0.142	0.139	0.0629	0.335	0.381	0.1	FALSE	FALSE	FALSE	TRUE	FALSE	FALSE	rs2230709
1	19201951	T	G	0.00376	0.00507	-0.33	0.555	0.552	0	0.00376	NA	NA	NA	NA	NA	0.00507	NA	NA	NA	NA	NA	-0.33	NA	NA	NA	NA	NA	0.555	NA	NA	NA	NA	NA	0.552	NA	NA	NA	NA	NA	FALSE	NA	NA	NA	NA	NA	rs150762865
1	19202886	A	G	0.00118	0.00118	0.0216	0.119	0.856	0.357	NA	NA	0.00218	NA	0.00116	NA	NA	NA	0.00267	NA	0.00115	NA	NA	NA	-0.344	NA	0.0544	NA	NA	NA	0.414	NA	0.124	NA	NA	NA	0.406	NA	0.661	NA	NA	NA	FALSE	NA	FALSE	NA	rs149414160
1	19203725	A	G	0.0158	0.0158	-0.00149	0.0324	0.963	0.308	0	0.0217	0.0204	NA	0.0156	0.0307	0.00137	0.0148	0.0189	NA	0.0156	0.0528	-1.14	0.459	0.102	NA	-0.000695	-0.406	1.04	0.757	0.159	NA	0.0333	0.291	0.271	0.545	0.523	NA	0.983	0.163	TRUE	TRUE	FALSE	NA	FALSE	FALSE	rs41273175
1	19203951	C	T	0.00115	0.00131	-0.0702	0.108	0.516	0.138	NA	NA	0.0142	NA	0.000876	0.00307	NA	NA	0.0111	NA	0.0011	0.00804	NA	NA	0.175	NA	-0.175	-0.697	NA	NA	0.198	NA	0.129	0.697	NA	NA	0.376	NA	0.175	0.317	NA	NA	FALSE	NA	FALSE	TRUE	rs41306567
1	19209792	G	A	0.0317	0.0318	0.0052	0.205	0.98	0.00735	0.0357	NA	NA	NA	2.35e-05	0.015	0.0379	NA	NA	NA	2.67e-05	0.00637	-0.116	NA	NA	NA	-0.393	2.49	0.21	NA	NA	NA	1.12	0.949	0.579	NA	NA	NA	0.725	0.00872	FALSE	NA	NA	NA	TRUE	FALSE	rs72936434
1	19212007	G	A	0.00338	0.00305	0.111	0.0743	0.134	0	0.00375	NA	NA	NA	0.00338	NA	0.00321	NA	NA	NA	0.00305	NA	0.0496	NA	NA	NA	0.111	NA	0.629	NA	NA	NA	0.0743	NA	0.937	NA	NA	NA	0.134	NA	TRUE	NA	NA	NA	FALSE	NA	rs139640415
1	19215861	C	T	0.00514	0.00574	-0.28	0.501	0.576	0	0.00514	NA	NA	NA	NA	NA	0.00574	NA	NA	NA	NA	NA	-0.28	NA	NA	NA	NA	NA	0.501	NA	NA	NA	NA	NA	0.576	NA	NA	NA	NA	NA	FALSE	NA	NA	NA	NA	NA	rs76762510
1	19228971	G	A	0.0305	0.0307	-0.0167	0.0234	0.475	0.209	0.00801	0.058	0.0102	NA	0.0311	0.0644	0.0119	0.0349	0.0135	NA	0.0312	0.0696	-0.382	0.675	-0.332	NA	-0.0115	-0.0128	0.359	0.501	0.186	NA	0.0238	0.245	0.287	0.178	0.074	NA	0.627	0.959	FALSE	FALSE	FALSE	NA	FALSE	FALSE	rs146450609
1	19235138	C	T	0.00386	0.00376	0.0116	0.063	0.854	0.368	NA	NA	0.0495	0.0534	0.00258	NA	NA	NA	0.0458	0.0407	0.00263	NA	NA	NA	0.0659	0.455	-0.04	NA	NA	NA	0.105	0.385	0.0805	NA	NA	NA	0.529	0.238	0.62	NA	NA	NA	FALSE	FALSE	FALSE	NA	rs41273179
1	19235152	G	A	0.00372	0.00379	-0.036	0.0713	0.614	1	NA	NA	NA	NA	0.00372	NA	NA	NA	NA	NA	0.00379	NA	NA	NA	NA	NA	-0.036	NA	NA	NA	NA	NA	0.0713	NA	NA	NA	NA	NA	0.614	NA	NA	NA	NA	NA	FALSE	NA	rs368264640
1	19247593	G	A	0.00582	0.00323	1.05	0.708	0.137	1	0.00582	NA	NA	NA	NA	NA	0.00323	NA	NA	NA	NA	NA	1.05	NA	NA	NA	NA	NA	0.708	NA	NA	NA	NA	NA	0.137	NA	NA	NA	NA	NA	FALSE	NA	NA	NA	NA	NA	rs372987844
1	19282306	C	A	0.0153	0.00844	1.1	0.448	0.0145	1	0.0153	NA	NA	NA	NA	NA	0.00844	NA	NA	NA	NA	NA	1.1	NA	NA	NA	NA	NA	0.448	NA	NA	NA	NA	NA	0.0145	NA	NA	NA	NA	NA	FALSE	NA	NA	NA	NA	NA	rs185416039
1	19413261	T	A	0.574	0.578	-0.0128	0.00815	0.116	0.0454	0.558	0.587	0.459	0.723	0.576	0.512	0.53	0.672	0.484	0.744	0.579	0.468	0.0914	-0.329	-0.0943	-0.0915	-0.0114	0.213	0.0745	0.195	0.0444	0.173	0.00838	0.127	0.22	0.0919	0.0338	0.596	0.172	0.0947	FALSE	FALSE	FALSE	FALSE	FALSE	FALSE	rs12584
1	19419852	T	C	0.00108	0.001	0.111	0.144	0.443	1	NA	NA	NA	NA	0.00108	NA	NA	NA	NA	NA	0.001	NA	NA	NA	NA	NA	0.111	NA	NA	NA	NA	NA	0.144	NA	NA	NA	NA	NA	0.443	NA	NA	NA	NA	NA	FALSE	NA	rs369640525
1	19432330	A	C	0.0021	0.00192	0.0849	0.0921	0.357	0.53	NA	NA	0.00146	NA	0.00211	NA	NA	NA	0.00133	NA	0.00193	NA	NA	NA	-0.255	NA	0.0948	NA	NA	NA	0.548	NA	0.0935	NA	NA	NA	0.642	NA	0.311	NA	NA	NA	FALSE	NA	FALSE	NA	rs143516447
1	19468217	C	G	0.00178	0.00169	0.0666	0.101	0.509	1	NA	NA	NA	NA	0.00178	NA	NA	NA	NA	NA	0.00169	NA	NA	NA	NA	NA	0.0666	NA	NA	NA	NA	NA	0.101	NA	NA	NA	NA	NA	0.509	NA	NA	NA	NA	NA	FALSE	NA	rs41273195
1	19471390	T	C	0.00501	0.0077	-0.429	0.421	0.308	1	0.00501	NA	NA	NA	NA	NA	0.0077	NA	NA	NA	NA	NA	-0.429	NA	NA	NA	NA	NA	0.421	NA	NA	NA	NA	NA	0.308	NA	NA	NA	NA	NA	FALSE	NA	NA	NA	NA	NA	rs139998682
1	19478814	T	C	0.00876	0.00615	0.442	0.466	0.343	0	0.00876	NA	NA	NA	NA	NA	0.00615	NA	NA	NA	NA	NA	0.442	NA	NA	NA	NA	NA	0.466	NA	NA	NA	NA	NA	0.343	NA	NA	NA	NA	NA	FALSE	NA	NA	NA	NA	NA	rs147127000
1	19499560	T	C	0.157	0.157	-0.000479	0.0111	0.966	0.358	0.256	0.167	0.0513	0.0146	0.158	0.218	0.283	0.19	0.0556	0.0165	0.157	0.202	-0.126	-0.224	-0.0625	-0.352	0.0025	0.136	0.0826	0.243	0.0979	0.57	0.0114	0.157	0.128	0.356	0.523	0.538	0.826	0.387	FALSE	FALSE	FALSE	TRUE	FALSE	FALSE	rs16862578
1	19504062	T	C	0.00945	0.00951	-0.00405	0.0422	0.923	0.747	0.00125	NA	0.00364	NA	0.00957	0.00614	0.000723	NA	0.0044	NA	0.00961	0.00594	0.393	NA	-0.115	NA	-0.00239	0.115	1.23	NA	0.347	NA	0.0425	0.821	0.75	NA	0.74	NA	0.955	0.889	TRUE	NA	FALSE	NA	FALSE	TRUE	rs35444108
1	19525154	C	A	0.0572	0.0372	0.589	0.199	0.003	1	0.0572	NA	NA	NA	3.23e-06	NA	0.0372	NA	NA	NA	5.72e-05	NA	0.589	NA	NA	NA	-1.24	NA	0.199	NA	NA	NA	0.633	NA	0.003	NA	NA	NA	0.0494	NA	FALSE	NA	NA	NA	TRUE	NA	rs111928858
1	19553893	G	A	0.0052	0.00234	1.49	0.816	0.0673	1	0.0052	NA	NA	NA	NA	NA	0.00234	NA	NA	NA	NA	NA	1.49	NA	NA	NA	NA	NA	0.816	NA	NA	NA	NA	NA	0.0673	NA	NA	NA	NA	NA	FALSE	NA	NA	NA	NA	NA	rs188945281
1	19557838	G	A	0.0187	0.0217	-0.158	0.267	0.552	0	0.0187	NA	NA	NA	NA	NA	0.0217	NA	NA	NA	NA	NA	-0.158	NA	NA	NA	NA	NA	0.267	NA	NA	NA	NA	NA	0.552	NA	NA	NA	NA	NA	FALSE	NA	NA	NA	NA	NA	rs116784512
1	19557912	G	A	0.014	0.0157	-0.13	0.305	0.671	1	0.014	NA	NA	NA	NA	NA	0.0157	NA	NA	NA	NA	NA	-0.13	NA	NA	NA	NA	NA	0.305	NA	NA	NA	NA	NA	0.671	NA	NA	NA	NA	NA	FALSE	NA	NA	NA	NA	NA	rs140940082
1	19564554	G	A	0.0153	0.016	-0.0509	0.301	0.866	0	0.0153	NA	NA	NA	NA	NA	0.016	NA	NA	NA	NA	NA	-0.0509	NA	NA	NA	NA	NA	0.301	NA	NA	NA	NA	NA	0.866	NA	NA	NA	NA	NA	FALSE	NA	NA	NA	NA	NA	rs144716849
1	19565338	C	T	0.156	0.157	-0.0153	0.0111	0.168	0.00567	0.387	0.101	0.139	0.159	0.153	0.125	0.336	0.142	0.142	0.131	0.155	0.121	0.248	-0.337	-0.0469	0.292	-0.0209	0.256	0.0794	0.273	0.064	0.226	0.0115	0.207	0.00178	0.217	0.464	0.196	0.0683	0.215	FALSE	FALSE	FALSE	FALSE	FALSE	FALSE	rs709682
1	19565344	C	G	0.39	0.392	-0.00799	0.00829	0.335	0.0816	0.754	0.435	0.443	0.694	0.381	0.35	0.721	0.479	0.462	0.712	0.383	0.356	0.159	-0.0465	-0.0976	-0.11	-0.00669	0.14	0.083	0.193	0.0443	0.168	0.00851	0.135	0.0554	0.81	0.0275	0.512	0.432	0.299	FALSE	FALSE	FALSE	FALSE	FALSE	FALSE	rs709683
1	19566340	G	A	0.00134	0.00125	0.091	0.116	0.434	0.508	0.0507	NA	0.0181	NA	0.000115	0.0246	0.0424	NA	0.0196	NA	0.000147	0.0178	0.188	NA	0.011	NA	-0.252	0.608	0.186	NA	0.169	NA	0.401	0.494	0.313	NA	0.948	NA	0.53	0.218	FALSE	NA	FALSE	NA	FALSE	FALSE	rs35951065
1	19583994	G	A	0.00504	0.0113	-0.583	0.37	0.115	1	0.00504	NA	NA	NA	NA	NA	0.0113	NA	NA	NA	NA	NA	-0.583	NA	NA	NA	NA	NA	0.37	NA	NA	NA	NA	NA	0.115	NA	NA	NA	NA	NA	FALSE	NA	NA	NA	NA	NA	rs114437725
1	19609254	T	C	0.819	0.818	0.0147	0.0105	0.16	0.0953	0.722	0.872	0.871	0.816	0.819	0.779	0.732	0.822	0.869	0.834	0.818	0.796	-0.069	0.441	0.0466	-0.29	0.0165	-0.268	0.0848	0.251	0.0655	0.212	0.0107	0.159	0.416	0.0787	0.477	0.172	0.125	0.0907	FALSE	FALSE	FALSE	FALSE	FALSE	FALSE	rs1738025
1	19609262	T	C	0.0258	0.0155	0.708	0.269	0.00835	0.446	0.0295	NA	NA	NA	3.43e-05	0.0103	0.0178	NA	NA	NA	5.31e-05	0.00586	0.646	NA	NA	NA	-0.691	1.39	0.281	NA	NA	NA	0.589	0.928	0.0212	NA	NA	NA	0.24	0.136	FALSE	NA	NA	NA	TRUE	FALSE	rs147831859
1	19609370	G	A	0.0152	0.0137	0.0787	0.319	0.805	0	0.0152	NA	NA	NA	NA	NA	0.0137	NA	NA	NA	NA	NA	0.0787	NA	NA	NA	NA	NA	0.319	NA	NA	NA	NA	NA	0.805	NA	NA	NA	NA	NA	FALSE	NA	NA	NA	NA	NA	rs144760570
1	19609386	C	T	0.017	0.0148	0.131	0.312	0.676	1	0.017	NA	NA	NA	NA	NA	0.0148	NA	NA	NA	NA	NA	0.131	NA	NA	NA	NA	NA	0.312	NA	NA	NA	NA	NA	0.676	NA	NA	NA	NA	NA	FALSE	NA	NA	NA	NA	NA	rs149120004
1	19611241	T	C	0.826	0.824	0.0139	0.0106	0.192	0.166	0.616	0.862	0.87	0.825	0.828	0.779	0.633	0.814	0.869	0.839	0.827	0.79	-0.09	0.401	0.0365	-0.257	0.0163	-0.197	0.0771	0.248	0.0649	0.214	0.0109	0.156	0.243	0.107	0.574	0.23	0.136	0.207	FALSE	FALSE	FALSE	FALSE	FALSE	FALSE	rs1738023
1	19611537	C	A	0.00643	0.00521	0.237	0.553	0.669	1	0.00643	NA	NA	NA	NA	NA	0.00521	NA	NA	NA	NA	NA	0.237	NA	NA	NA	NA	NA	0.553	NA	NA	NA	NA	NA	0.669	NA	NA	NA	NA	NA	FALSE	NA	NA	NA	NA	NA	rs144024296
1	19611583	T	C	0.00933	0.014	-0.379	0.332	0.254	0	0.00933	NA	NA	NA	NA	NA	0.014	NA	NA	NA	NA	NA	-0.379	NA	NA	NA	NA	NA	0.332	NA	NA	NA	NA	NA	0.254	NA	NA	NA	NA	NA	FALSE	NA	NA	NA	NA	NA	rs151100364
1	19611592	A	G	0.00175	0.00178	-0.0144	0.546	0.979	1	NA	NA	0.00175	NA	NA	NA	NA	NA	0.00178	NA	NA	NA	NA	NA	-0.0144	NA	NA	NA	NA	NA	0.546	NA	NA	NA	NA	NA	0.979	NA	NA	NA	NA	NA	FALSE	NA	NA	NA	rs372178245
1	19611598	T	C	0.00175	0.00178	-0.0144	0.546	0.979	1	NA	NA	0.00175	NA	NA	NA	NA	NA	0.00178	NA	NA	NA	NA	NA	-0.0144	NA	NA	NA	NA	NA	0.546	NA	NA	NA	NA	NA	0.979	NA	NA	NA	NA	NA	FALSE	NA	NA	NA	rs530380486
1	19612477	C	T	0.372	0.374	-0.00267	0.00833	0.748	0.404	0.348	0.449	0.38	0.66	0.371	0.328	0.35	0.469	0.384	0.656	0.373	0.285	-0.0133	0.0565	-0.0307	-0.000394	-0.0028	0.296	0.079	0.196	0.0454	0.163	0.00855	0.139	0.867	0.773	0.499	0.998	0.743	0.0334	FALSE	FALSE	FALSE	FALSE	FALSE	FALSE	rs2231198
1	19615041	C	T	0.00468	0.00461	0.00852	0.0666	0.898	1	NA	NA	NA	NA	0.00468	NA	NA	NA	NA	NA	0.00461	NA	NA	NA	NA	NA	0.00852	NA	NA	NA	NA	NA	0.0666	NA	NA	NA	NA	NA	0.898	NA	NA	NA	NA	NA	FALSE	NA	rs145878095
1	19630864	G	A	0.038	0.0413	-0.106	0.191	0.58	1	0.038	NA	NA	NA	3.25e-05	2.41e-05	0.0413	NA	NA	NA	4.43e-05	0.0068	-0.106	NA	NA	NA	-0.31	-1.45	0.191	NA	NA	NA	0.75	0.906	0.58	NA	NA	NA	0.68	0.109	FALSE	NA	NA	NA	TRUE	TRUE	rs2231206
1	19633520	C	T	0.00196	0.00191	0.0445	0.113	0.694	0.887	0.123	0.000568	7.14e-06	NA	5.76e-05	0.00621	0.119	0.00951	0.000188	NA	5.51e-05	0.0139	0.0415	-1.13	-1.53	NA	0.132	-0.375	0.115	1.33	2.87	NA	0.622	0.674	0.718	0.394	0.595	NA	0.832	0.578	FALSE	TRUE	TRUE	NA	FALSE	TRUE	rs2231203
1	19634705	C	T	0.0383	0.0385	-0.0147	0.197	0.941	1	0.0383	NA	NA	NA	NA	NA	0.0385	NA	NA	NA	NA	NA	-0.0147	NA	NA	NA	NA	NA	0.197	NA	NA	NA	NA	NA	0.941	NA	NA	NA	NA	NA	FALSE	NA	NA	NA	NA	NA	rs859210
1	19634747	C	T	0.00194	0.00172	0.176	0.117	0.133	0.403	0.106	0.00725	0.000364	NA	0.000292	0.00614	0.0955	0.00934	0.0002	NA	0.00024	0.0105	0.13	-0.0406	1.52	NA	0.385	-0.47	0.13	1.1	1.64	NA	0.275	0.643	0.317	0.971	0.354	NA	0.162	0.465	FALSE	TRUE	TRUE	NA	FALSE	TRUE	rs111682618
1	19634964	C	G	0.00641	0.00609	0.064	0.064	0.318	0.386	0.325	0.0145	0.0298	0.0583	0.000486	0.0247	0.307	0.0299	0.0318	0.0424	0.000399	0.0473	0.0814	-0.384	-0.0387	0.356	0.29	-0.389	0.0825	0.698	0.13	0.365	0.212	0.347	0.324	0.582	0.767	0.329	0.171	0.262	FALSE	TRUE	FALSE	FALSE	FALSE	FALSE	rs859208
1	19635011	C	T	0.0849	0.0856	-0.0114	0.0145	0.434	0.332	0.0164	0.0437	0.0231	0.00703	0.0874	0.0923	0.0232	0.0817	0.0229	0.00751	0.0879	0.0899	-0.358	-0.599	-0.0893	-0.13	-0.00851	-0.0245	0.255	0.377	0.149	0.965	0.0146	0.215	0.161	0.112	0.549	0.893	0.561	0.91	FALSE	FALSE	FALSE	TRUE	FALSE	FALSE	rs1043657
1	19635068	G	C	0.0039	0.00389	0.0116	0.0734	0.875	1	NA	NA	NA	NA	0.0039	NA	NA	NA	NA	NA	0.00389	NA	NA	NA	NA	NA	0.0116	NA	NA	NA	NA	NA	0.0734	NA	NA	NA	NA	NA	0.875	NA	NA	NA	NA	NA	FALSE	NA	rs141532320
1	19638557	G	T	0.0571	0.0579	-0.0171	0.0174	0.325	0.978	0.00514	0.0301	0.00836	0	0.0592	0.0118	0.00416	0.0341	0.00941	0.00262	0.06	0.0176	0.292	-0.185	-0.0957	-1.14	-0.0167	-0.0554	0.63	0.525	0.238	1.77	0.0175	0.57	0.643	0.724	0.688	0.518	0.339	0.923	FALSE	FALSE	FALSE	TRUE	FALSE	FALSE	rs148182255
1	19644218	G	A	0.0589	0.0601	-0.0224	0.0171	0.192	0.386	0.111	0.0435	0.00801	0	0.0594	0.0215	0.136	0.0434	0.00941	0.00269	0.0601	0.0385	-0.214	0.203	-0.13	-1.18	-0.0166	-0.316	0.11	0.5	0.238	1.43	0.0174	0.381	0.0514	0.685	0.585	0.41	0.34	0.407	FALSE	FALSE	FALSE	TRUE	FALSE	FALSE	rs12140547
1	19651224	G	A	0.00314	0.00339	-0.0936	0.0762	0.219	0.92	NA	NA	0.00116	NA	0.00319	NA	NA	NA	0.00135	NA	0.00343	NA	NA	NA	-0.202	NA	-0.0931	NA	NA	NA	1.08	NA	0.0764	NA	NA	NA	0.852	NA	0.223	NA	NA	NA	FALSE	NA	FALSE	NA	rs549637928
1	19652789	G	A	0.0137	0.0149	-0.0889	0.317	0.779	1	0.0137	NA	NA	NA	NA	NA	0.0149	NA	NA	NA	NA	NA	-0.0889	NA	NA	NA	NA	NA	0.317	NA	NA	NA	NA	NA	0.779	NA	NA	NA	NA	NA	FALSE	NA	NA	NA	NA	NA	rs140513543
1	19652834	G	A	0.063	0.0591	0.137	0.169	0.419	0	0.063	NA	NA	NA	1.82e-05	0.00277	0.0591	NA	NA	NA	2.29e-05	0.00696	0.137	NA	NA	NA	-0.228	-0.761	0.169	NA	NA	NA	1.01	0.783	0.419	NA	NA	NA	0.822	0.331	FALSE	NA	NA	NA	TRUE	TRUE	rs112109584
1	19652874	G	A	0.109	0.11	-0.0141	0.0129	0.275	0.925	0.0129	0.0886	0.0919	0.0248	0.111	0.111	0.0162	0.0822	0.0927	0.0184	0.112	0.111	-0.325	-0.0226	-0.0254	0.0978	-0.0128	-0.139	0.326	0.35	0.0772	0.571	0.0132	0.195	0.318	0.949	0.742	0.864	0.333	0.476	FALSE	FALSE	FALSE	FALSE	FALSE	FALSE	rs41264079
1	19775375	G	A	0.0275	0.0274	0.00102	0.0247	0.967	0.892	0.134	0.0507	0.0946	0.141	0.0236	0.0522	0.134	0.0357	0.0924	0.13	0.0236	0.0539	0.00223	0.634	0.0182	0.0742	-0.00331	-0.0661	0.112	0.529	0.0762	0.224	0.0273	0.265	0.984	0.231	0.811	0.74	0.903	0.803	FALSE	FALSE	FALSE	FALSE	FALSE	FALSE	rs79308175
1	19952064	C	T	0.00805	0.00807	0.00631	0.0669	0.925	0.246	0.459	0.0288	0.000776	NA	0.000839	0.0194	0.455	0.0391	0.000593	NA	0.000768	0.0552	0.0171	-0.0514	1.48	NA	0.0978	-0.658	0.077	0.64	1.17	NA	0.152	0.343	0.824	0.936	0.206	NA	0.52	0.055	FALSE	FALSE	TRUE	NA	FALSE	FALSE	rs2745233
1	19972466	C	A	0.0113	0.00677	0.847	0.476	0.075	0	0.0113	NA	NA	NA	1.96e-05	NA	0.00677	NA	NA	NA	2.9e-05	NA	0.847	NA	NA	NA	-0.338	NA	0.476	NA	NA	NA	1.11	NA	0.075	NA	NA	NA	0.762	NA	FALSE	NA	NA	NA	TRUE	NA	rs185203446
1	19992298	G	C	0.0154	0.0128	0.337	0.36	0.349	1	0.0154	NA	NA	NA	NA	NA	0.0128	NA	NA	NA	NA	NA	0.337	NA	NA	NA	NA	NA	0.36	NA	NA	NA	NA	NA	0.349	NA	NA	NA	NA	NA	FALSE	NA	NA	NA	NA	NA	rs201484895
1	20005661	C	A	0.00299	0.00294	0.0212	0.075	0.778	0.926	NA	NA	0.00146	NA	0.00303	NA	NA	NA	0.00127	NA	0.00297	NA	NA	NA	-0.0295	NA	0.0221	NA	NA	NA	0.547	NA	0.0758	NA	NA	NA	0.957	NA	0.77	NA	NA	NA	FALSE	NA	FALSE	NA	rs8192533
1	20009790	C	T	0.0121	0.0119	0.0161	0.0373	0.666	0.726	0	0.0145	0.0193	NA	0.0118	0.0368	0.000643	0.0104	0.0192	NA	0.0117	0.0252	-1.17	0.761	-0.0693	NA	0.0186	0.231	1.33	0.988	0.16	NA	0.0386	0.362	0.38	0.441	0.665	NA	0.63	0.524	TRUE	TRUE	FALSE	NA	FALSE	FALSE	rs41312012
1	20009837	G	C	0.00182	0.00167	0.111	0.12	0.358	0.821	0.0946	NA	NA	NA	0.000327	0.00997	0.0869	NA	NA	NA	0.000276	0.0136	0.102	NA	NA	NA	0.206	-0.204	0.138	NA	NA	NA	0.271	0.609	0.458	NA	NA	NA	0.448	0.737	FALSE	NA	NA	NA	FALSE	FALSE	rs116650784
1	20020994	C	T	0.653	0.653	-0.00103	0.00852	0.904	0.163	0.209	0.587	0.619	0.277	0.664	0.552	0.209	0.557	0.617	0.322	0.664	0.565	-0.0171	0.0622	0.00054	-0.392	0.000916	-0.17	0.0927	0.195	0.0458	0.162	0.00875	0.124	0.853	0.75	0.991	0.0154	0.917	0.172	FALSE	FALSE	FALSE	FALSE	FALSE	FALSE	rs4515815
1	20021023	GAA	G	0.00187	0.00192	0.045	0.0971	0.643	1	NA	NA	NA	NA	0.00187	NA	NA	NA	NA	NA	0.00192	NA	NA	NA	NA	NA	0.045	NA	NA	NA	NA	NA	0.0971	NA	NA	NA	NA	NA	0.643	NA	NA	NA	NA	NA	FALSE	NA	rs376795192
1	20072082	C	T	0.0207	0.0211	-0.0186	0.0283	0.512	0.884	0	0.0362	0.0237	0.0631	0.0204	0.0123	0.00104	0.0456	0.0263	0.0522	0.0207	0.0108	-1.14	-0.0756	-0.105	0.259	-0.0173	0.167	1.17	0.496	0.141	0.337	0.0291	0.591	0.329	0.879	0.458	0.442	0.553	0.778	TRUE	FALSE	FALSE	FALSE	FALSE	FALSE	rs35760408
1	20073703	C	T	0.00325	0.00297	0.126	0.0762	0.0982	1	NA	NA	NA	NA	0.00325	NA	NA	NA	NA	NA	0.00297	NA	NA	NA	NA	NA	0.126	NA	NA	NA	NA	NA	0.0762	NA	NA	NA	NA	NA	0.0982	NA	NA	NA	NA	NA	FALSE	NA	rs150401450
1	20073719	G	A	0.00657	0.00579	0.0693	0.307	0.821	0.765	0.0114	NA	0.00294	NA	3.81e-05	NA	0.00907	NA	0.00335	NA	5.83e-05	NA	0.143	NA	-0.0448	NA	-0.288	NA	0.394	NA	0.489	NA	0.726	NA	0.716	NA	0.927	NA	0.692	NA	FALSE	NA	FALSE	NA	TRUE	NA	rs146484072
1	20082209	G	A	0.0062	0.00628	-0.00521	0.0527	0.921	1	NA	NA	NA	NA	0.0062	NA	NA	NA	NA	NA	0.00628	NA	NA	NA	NA	NA	-0.00521	NA	NA	NA	NA	NA	0.0527	NA	NA	NA	NA	NA	0.921	NA	NA	NA	NA	NA	FALSE	NA	rs144542419
1	20097941	G	T	0.358	0.356	0.0026	0.00841	0.757	0.695	0.421	0.406	0.319	0.427	0.357	0.334	0.41	0.385	0.324	0.435	0.356	0.327	0.0296	0.15	-0.0293	-0.174	0.00322	0.0986	0.0758	0.206	0.0471	0.15	0.00864	0.13	0.696	0.466	0.534	0.246	0.709	0.449	FALSE	FALSE	FALSE	FALSE	FALSE	FALSE	rs10917536
1	20140973	G	T	0.0265	0.0265	-0.00731	0.0251	0.771	0.27	0.0025	0.0507	0.0517	0.0146	0.0258	0.0522	0.00177	0.0269	0.0572	0.00346	0.0259	0.0329	0.444	0.629	-0.111	1.69	-0.00411	0.368	0.887	0.537	0.0989	0.982	0.0261	0.317	0.617	0.242	0.261	0.0853	0.875	0.246	TRUE	FALSE	FALSE	TRUE	FALSE	FALSE	rs35541730
1	20140990	G	A	0.00138	0.00152	-0.128	0.112	0.25	1	NA	NA	NA	NA	0.00138	NA	NA	NA	NA	NA	0.00152	NA	NA	NA	NA	NA	-0.128	NA	NA	NA	NA	NA	0.112	NA	NA	NA	NA	NA	0.25	NA	NA	NA	NA	NA	FALSE	NA	rs562211022
1	20141528	C	T	0.247	0.246	0.00646	0.00968	0.505	0.833	0.209	0.271	0.291	0.362	0.246	0.249	0.197	0.324	0.285	0.357	0.245	0.228	0.0632	-0.225	0.0368	-0.0573	0.00516	0.0748	0.0978	0.221	0.0518	0.173	0.00995	0.157	0.518	0.309	0.478	0.74	0.604	0.634	FALSE	FALSE	FALSE	FALSE	FALSE	FALSE	rs1541185
1	20209071	G	T	0.00125	0.00126	-0.00994	0.124	0.936	1	NA	NA	4e-05	NA	0.00125	NA	NA	NA	0.00142	NA	0.00126	NA	NA	NA	-1.78	NA	-0.00994	NA	NA	NA	0.897	NA	0.124	NA	NA	NA	0.047	NA	0.936	NA	NA	NA	TRUE	NA	FALSE	NA	rs201163171
1	20233051	A	G	0.02	0.0202	-0.00166	0.0288	0.954	0.773	0	0.058	0.0353	0.0194	0.0196	NA	0.00113	0.0791	0.0399	0.0246	0.0196	NA	-1.11	-0.181	-0.07	-0.326	0.00537	NA	1.28	0.38	0.116	0.464	0.0299	NA	0.384	0.633	0.545	0.482	0.857	NA	TRUE	FALSE	FALSE	FALSE	FALSE	NA	rs2298110
1	20233086	G	A	0.0695	0.0692	0.00309	0.0158	0.845	0.839	0.0113	0.0942	0.0655	0.0194	0.0709	0.0429	0.00932	0.106	0.0656	0.0271	0.0705	0.036	0.183	-0.0315	0.0436	-0.393	0.00138	0.318	0.385	0.326	0.0902	0.446	0.0161	0.343	0.634	0.923	0.629	0.379	0.932	0.353	FALSE	FALSE	FALSE	FALSE	FALSE	FALSE	rs10916668
1	20234082	G	A	0.00222	0.00202	0.0965	0.0909	0.289	1	NA	NA	NA	NA	0.00222	NA	NA	NA	NA	NA	0.00202	NA	NA	NA	NA	NA	0.0965	NA	NA	NA	NA	NA	0.0909	NA	NA	NA	NA	NA	0.289	NA	NA	NA	NA	NA	FALSE	NA	rs61752512
1	20246876	C	T	0.0896	0.091	-0.0172	0.014	0.219	0.0406	0.07	0.0652	0.0895	0.17	0.0895	0.0706	0.084	0.0692	0.075	0.149	0.0911	0.0787	-0.184	-0.24	0.223	0.181	-0.0229	-0.113	0.136	0.357	0.0824	0.208	0.0144	0.225	0.177	0.502	0.00687	0.386	0.112	0.616	FALSE	FALSE	FALSE	FALSE	FALSE	FALSE	rs61729970
1	20302201	C	T	0.00791	0.00812	-0.0111	0.0475	0.815	0.309	0.00298	NA	0.0122	0.00786	0.00782	NA	0.0028	NA	0.0119	0.00912	0.00804	NA	0.57	NA	0.248	-0.363	-0.0201	NA	1.15	NA	0.259	1.03	0.0483	NA	0.619	NA	0.338	0.724	0.677	NA	TRUE	NA	FALSE	TRUE	FALSE	NA	rs34568801
1	20440717	C	T	0.00308	0.00272	0.149	0.0867	0.086	1	NA	NA	NA	NA	0.00308	NA	NA	NA	NA	NA	0.00272	NA	NA	NA	NA	NA	0.149	NA	NA	NA	NA	NA	0.0867	NA	NA	NA	NA	NA	0.086	NA	NA	NA	NA	NA	FALSE	NA	rs138535421
1	20442054	T	C	0.59	0.59	0.00362	0.00823	0.66	0.819	0.958	0.638	0.764	0.767	0.579	0.77	0.957	0.657	0.76	0.756	0.579	0.74	0.0124	-0.072	-0.00451	0.0175	0.00319	0.204	0.192	0.206	0.0522	0.178	0.00837	0.14	0.949	0.726	0.931	0.921	0.703	0.146	FALSE	FALSE	FALSE	FALSE	FALSE	FALSE	rs584367
1	20442878	C	T	0.00812	0.00821	-0.0296	0.0457	0.517	1	NA	NA	NA	NA	0.00812	NA	NA	NA	NA	NA	0.00821	NA	NA	NA	NA	NA	-0.0296	NA	NA	NA	NA	NA	0.0457	NA	NA	NA	NA	NA	0.517	NA	NA	NA	NA	NA	FALSE	NA	rs139125782
1	20474812	C	T	0.0136	0.0134	0.0077	0.0354	0.828	0.783	0.0025	0	0.00437	NA	0.0138	NA	0.000482	0.00934	0.00534	NA	0.0135	NA	3.41	-1.24	-0.0817	NA	0.00877	NA	1.6	1.08	0.326	NA	0.0357	NA	0.0329	0.25	0.802	NA	0.806	NA	TRUE	TRUE	FALSE	NA	FALSE	NA	rs150487984
1	20489761	G	T	0.0179	0.0243	-0.273	0.259	0.293	1	0.0179	NA	NA	NA	NA	NA	0.0243	NA	NA	NA	NA	NA	-0.273	NA	NA	NA	NA	NA	0.259	NA	NA	NA	NA	NA	0.293	NA	NA	NA	NA	NA	FALSE	NA	NA	NA	NA	NA	rs114216891
1	20490518	T	C	0.599	0.597	0.00537	0.00822	0.513	0.675	0.731	0.558	0.692	0.733	0.594	0.644	0.738	0.519	0.688	0.723	0.592	0.605	-0.026	0.139	0.0252	-0.014	0.004	0.198	0.0853	0.199	0.0477	0.173	0.00842	0.125	0.76	0.486	0.598	0.936	0.635	0.114	FALSE	FALSE	FALSE	FALSE	FALSE	FALSE	rs6426616
1	20501582	G	A	0.187	0.186	0.0074	0.0103	0.473	0.542	0.258	0.181	0.367	0.209	0.182	0.255	0.276	0.145	0.357	0.182	0.181	0.225	-0.118	0.296	0.0411	0.026	0.0068	0.062	0.0834	0.275	0.0457	0.186	0.0107	0.143	0.159	0.281	0.369	0.889	0.526	0.664	FALSE	FALSE	FALSE	FALSE	FALSE	FALSE	rs12139100
1	20517763	C	T	0.00446	0.00422	0.0508	0.0634	0.423	1	NA	NA	NA	NA	0.00446	NA	NA	NA	NA	NA	0.00422	NA	NA	NA	NA	NA	0.0508	NA	NA	NA	NA	NA	0.0634	NA	NA	NA	NA	NA	0.423	NA	NA	NA	NA	NA	FALSE	NA	rs142831657
1	20639370	G	A	0.00202	0.00206	-0.0379	0.0911	0.677	1	NA	NA	NA	NA	0.00202	NA	NA	NA	NA	NA	0.00206	NA	NA	NA	NA	NA	-0.0379	NA	NA	NA	NA	NA	0.0911	NA	NA	NA	NA	NA	0.677	NA	NA	NA	NA	NA	FALSE	NA	rs143764617
1	20640926	T	C	0.00202	0.00193	0.0616	0.101	0.54	0.115	0.00207	NA	0.000911	NA	0.00198	0.0131	0.00144	NA	0.00165	NA	0.00192	0.00583	0.696	NA	-0.872	NA	0.0421	1.36	1.19	NA	0.857	NA	0.101	0.826	0.56	NA	0.309	NA	0.678	0.101	TRUE	NA	TRUE	NA	FALSE	FALSE	rs146970556
1	20641002	G	T	0.00165	0.00156	0.0713	0.105	0.496	1	NA	NA	NA	NA	0.00165	NA	NA	NA	NA	NA	0.00156	NA	NA	NA	NA	NA	0.0713	NA	NA	NA	NA	NA	0.105	NA	NA	NA	NA	NA	0.496	NA	NA	NA	NA	NA	FALSE	NA	rs61743876
1	20644156	T	C	0.00127	0.00112	0.178	0.143	0.213	0.0385	0.0699	NA	NA	NA	0.000117	0.0203	0.0599	NA	NA	NA	0.000155	0.0106	0.216	NA	NA	NA	-0.37	1.47	0.161	NA	NA	NA	0.348	0.649	0.181	NA	NA	NA	0.287	0.0233	FALSE	NA	NA	NA	FALSE	FALSE	rs61745243
1	20645086	T	A	0.05	0.0507	-0.0134	0.0186	0.47	0.565	0.0025	0.029	0.0258	0	0.0506	0.0522	0.00506	0.0517	0.0238	0.00288	0.0513	0.0507	-0.458	-0.562	-0.00651	-1.33	-0.0116	-0.181	0.578	0.432	0.141	1.2	0.0188	0.26	0.428	0.194	0.963	0.266	0.537	0.486	TRUE	FALSE	FALSE	TRUE	FALSE	FALSE	rs35480773
1	20645117	C	A	0.00503	0.00755	-0.346	0.468	0.46	1	0.00503	NA	NA	NA	NA	NA	0.00755	NA	NA	NA	NA	NA	-0.346	NA	NA	NA	NA	NA	0.468	NA	NA	NA	NA	NA	0.46	NA	NA	NA	NA	NA	FALSE	NA	NA	NA	NA	NA	rs184693835
1	20656824	A	G	0.184	0.183	0.00826	0.0104	0.428	0.691	0.0138	0.203	0.235	0.384	0.185	0.135	0.0134	0.175	0.236	0.373	0.184	0.115	0.0687	0.196	-0.0153	0.146	0.00752	0.249	0.337	0.256	0.0517	0.156	0.0107	0.196	0.838	0.445	0.767	0.349	0.481	0.206	FALSE	FALSE	FALSE	FALSE	FALSE	FALSE	rs2072752
1	20657421	C	G	0.00127	0.00113	0.166	0.143	0.246	0.105	0.0699	NA	NA	NA	0.000118	0.0198	0.0605	NA	NA	NA	0.000151	0.0116	0.207	NA	NA	NA	-0.328	1.18	0.161	NA	NA	NA	0.35	0.647	0.199	NA	NA	NA	0.349	0.0678	FALSE	NA	NA	NA	FALSE	FALSE	rs12072406
1	20657463	G	A	0.00372	0.0039	-0.0716	0.0724	0.322	0.784	NA	NA	0.00134	NA	0.00377	NA	NA	NA	0.00155	NA	0.00395	NA	NA	NA	0.203	NA	-0.0731	NA	NA	NA	1	NA	0.0726	NA	NA	NA	0.84	NA	0.314	NA	NA	NA	FALSE	NA	FALSE	NA	rs41264533
1	20659319	A	G	0.00346	0.00389	-0.111	0.0671	0.0981	1	NA	NA	0.000364	NA	0.00346	NA	NA	NA	0.0012	NA	0.00389	NA	NA	NA	-0.744	NA	-0.111	NA	NA	NA	0.715	NA	0.0671	NA	NA	NA	0.299	NA	0.0981	NA	NA	NA	TRUE	NA	FALSE	NA	rs199681702
1	20662938	A	G	0.198	0.197	0.00638	0.0101	0.529	0.396	0.139	0.225	0.237	0.384	0.197	0.172	0.153	0.19	0.239	0.375	0.196	0.149	-0.1	0.241	-0.0171	0.145	0.00651	0.275	0.103	0.25	0.0515	0.157	0.0104	0.18	0.332	0.336	0.739	0.356	0.533	0.126	FALSE	FALSE	FALSE	FALSE	FALSE	FALSE	rs10916769
1	20662944	C	A	0.00528	0.00495	0.0488	0.0575	0.396	0.141	NA	NA	0.00255	NA	0.00534	NA	NA	NA	0.0042	NA	0.00496	NA	NA	NA	-0.458	NA	0.063	NA	NA	NA	0.349	NA	0.0583	NA	NA	NA	0.189	NA	0.28	NA	NA	NA	FALSE	NA	FALSE	NA	rs147563081
1	20664227	C	A	0.0038	0.00371	0.0265	0.0679	0.696	1	NA	NA	NA	NA	0.0038	NA	NA	NA	NA	NA	0.00371	NA	NA	NA	NA	NA	0.0265	NA	NA	NA	NA	NA	0.0679	NA	NA	NA	NA	NA	0.696	NA	NA	NA	NA	NA	FALSE	NA	rs199994301
1	20669053	G	T	0.00126	0.00135	-0.0588	0.131	0.654	0.972	0.0775	NA	NA	NA	5.31e-05	0	0.0824	NA	NA	NA	6.54e-05	0.00699	-0.0577	NA	NA	NA	-0.0772	-1.07	0.135	NA	NA	NA	0.543	0.862	0.67	NA	NA	NA	0.887	0.213	FALSE	NA	NA	NA	FALSE	TRUE	rs34038424
1	20669084	C	G	0.00118	0.00115	0.0329	0.143	0.817	0.187	0.0658	2.84e-05	0.000494	NA	0.000162	NA	0.0601	0.00972	0.000617	NA	0.000215	NA	0.139	-1.27	1.02	NA	-0.299	NA	0.164	1.22	1.46	NA	0.289	NA	0.395	0.296	0.485	NA	0.301	NA	FALSE	TRUE	TRUE	NA	FALSE	NA	rs74056519
1	20671961	G	A	0.337	0.334	0.0182	0.00854	0.0335	0.165	0.216	0.355	0.288	0.408	0.34	0.288	0.232	0.337	0.297	0.371	0.336	0.246	-0.103	0.026	-0.031	0.235	0.0193	0.268	0.0889	0.211	0.0482	0.157	0.00875	0.144	0.245	0.902	0.52	0.134	0.0271	0.0631	FALSE	FALSE	FALSE	FALSE	FALSE	FALSE	rs11582960
1	20671975	G	C	0.00642	0.00572	0.0477	0.527	0.928	1	0.00642	NA	NA	NA	NA	NA	0.00572	NA	NA	NA	NA	NA	0.0477	NA	NA	NA	NA	NA	0.527	NA	NA	NA	NA	NA	0.928	NA	NA	NA	NA	NA	FALSE	NA	NA	NA	NA	NA	rs189206934
1	20672051	G	A	0.00277	0.00278	0.0351	0.0796	0.659	1	NA	NA	NA	NA	0.00277	NA	NA	NA	NA	NA	0.00278	NA	NA	NA	NA	NA	0.0351	NA	NA	NA	NA	NA	0.0796	NA	NA	NA	NA	NA	0.659	NA	NA	NA	NA	NA	FALSE	NA	rs41264537
1	20676700	G	A	0.00276	0.0025	0.168	0.102	0.102	0.117	0.144	0.000512	0.000784	NA	0.000508	0.0115	0.133	0.011	0.00118	NA	0.000362	0.0206	0.0843	-1.28	-0.554	NA	0.604	-0.252	0.115	1.19	1.07	NA	0.242	0.595	0.464	0.282	0.603	NA	0.0124	0.672	FALSE	TRUE	TRUE	NA	FALSE	FALSE	rs61744712
1	20677359	G	A	0.00127	0.0014	-0.115	0.122	0.344	1	NA	NA	NA	NA	0.00127	NA	NA	NA	NA	NA	0.0014	NA	NA	NA	NA	NA	-0.115	NA	NA	NA	NA	NA	0.122	NA	NA	NA	NA	NA	0.344	NA	NA	NA	NA	NA	FALSE	NA	rs145988334
1	20677416	C	T	0.00121	0.00119	0.0163	0.12	0.892	1	NA	NA	NA	NA	0.00121	NA	NA	NA	NA	NA	0.00119	NA	NA	NA	NA	NA	0.0163	NA	NA	NA	NA	NA	0.12	NA	NA	NA	NA	NA	0.892	NA	NA	NA	NA	NA	FALSE	NA	rs41264543
1	20680289	G	A	0.00774	0.00848	-0.103	0.0454	0.023	0	0	NA	0.00109	NA	0.00774	NA	0.000723	NA	0.0008	NA	0.00848	NA	-1.12	NA	0.245	NA	-0.103	NA	1.39	NA	0.729	NA	0.0454	NA	0.42	NA	0.737	NA	0.023	NA	TRUE	NA	TRUE	NA	FALSE	NA	rs41265047
1	20680293	C	G	0.0239	0.0318	-0.28	0.219	0.201	0	0.0239	NA	NA	NA	2.32e-05	NA	0.0318	NA	NA	NA	2.27e-05	NA	-0.28	NA	NA	NA	0.947	NA	0.219	NA	NA	NA	1.78	NA	0.201	NA	NA	NA	0.594	NA	FALSE	NA	NA	NA	TRUE	NA	rs61742174
1	20680718	G	A	0.245	0.245	0.00337	0.00936	0.719	0.375	0.186	0.261	0.241	0.32	0.245	0.239	0.197	0.216	0.24	0.3	0.245	0.202	-0.0694	0.257	0.0108	0.123	0.00199	0.271	0.0944	0.243	0.0512	0.165	0.00961	0.152	0.462	0.291	0.834	0.454	0.836	0.0748	FALSE	FALSE	FALSE	FALSE	FALSE	FALSE	rs2072751
1	20827826	A	G	0.0019	0.00194	-0.0102	0.0947	0.915	1	NA	NA	NA	NA	0.0019	NA	NA	NA	NA	NA	0.00194	NA	NA	NA	NA	NA	-0.0102	NA	NA	NA	NA	NA	0.0947	NA	NA	NA	NA	NA	0.915	NA	NA	NA	NA	NA	FALSE	NA	rs41265065
1	20829761	A	C	0.031	0.0303	0.0297	0.0238	0.212	0.604	0.00125	0	0.0189	0.0146	0.0312	0.0276	0.00546	0.028	0.0178	0.00461	0.0305	0.0238	-0.803	-1.3	0.116	0.511	0.0267	0.391	0.557	0.616	0.169	0.828	0.024	0.423	0.149	0.0346	0.491	0.537	0.266	0.355	TRUE	TRUE	FALSE	TRUE	FALSE	FALSE	rs150868809
1	20834489	C	T	0.0197	0.0175	0.185	0.303	0.541	0	0.0197	NA	NA	NA	NA	NA	0.0175	NA	NA	NA	NA	NA	0.185	NA	NA	NA	NA	NA	0.303	NA	NA	NA	NA	NA	0.541	NA	NA	NA	NA	NA	FALSE	NA	NA	NA	NA	NA	rs12061027
1	20879743	G	A	0.00511	0.00471	0.287	0.348	0.409	1	NA	NA	0.00511	NA	NA	NA	NA	NA	0.00471	NA	NA	NA	NA	NA	0.287	NA	NA	NA	NA	NA	0.348	NA	NA	NA	NA	NA	0.409	NA	NA	NA	NA	NA	FALSE	NA	NA	NA	rs563106937
1	20915701	A	C	0.34	0.337	0.0152	0.00853	0.0759	0.624	0.0575	0.312	0.234	0.165	0.348	0.334	0.0533	0.331	0.221	0.144	0.345	0.334	0.0985	-0.14	0.087	0.187	0.0132	-0.0398	0.169	0.212	0.0529	0.213	0.00869	0.131	0.561	0.507	0.1	0.382	0.129	0.761	FALSE	FALSE	FALSE	FALSE	FALSE	FALSE	rs2072671
1	20960129	G	C	0.0115	0.011	-0.0196	0.361	0.957	1	0.0115	NA	NA	NA	1.47e-05	NA	0.011	NA	NA	NA	2.03e-05	NA	-0.0196	NA	NA	NA	-0.159	NA	0.361	NA	NA	NA	1.02	NA	0.957	NA	NA	NA	0.876	NA	FALSE	NA	NA	NA	TRUE	NA	rs569753606
1	20960385	A	T	0.0539	0.0545	-0.0101	0.018	0.575	0.661	0.00375	0.0507	0.00691	NA	0.055	0.0123	0.00386	0.0275	0.00774	NA	0.0557	0.021	-0.0597	0.505	-0.106	NA	-0.00976	-0.351	0.604	0.53	0.259	NA	0.0181	0.476	0.921	0.341	0.683	NA	0.59	0.461	TRUE	FALSE	FALSE	NA	FALSE	FALSE	rs148871409
1	20972108	G	A	0.00208	0.00217	-0.0127	0.0902	0.888	1	NA	NA	NA	NA	0.00208	NA	NA	NA	NA	NA	0.00217	NA	NA	NA	NA	NA	-0.0127	NA	NA	NA	NA	NA	0.0902	NA	NA	NA	NA	NA	0.888	NA	NA	NA	NA	NA	FALSE	NA	rs55831733
1	20972111	G	A	0.0503	0.0501	-0.00187	0.0189	0.921	0.509	0.0025	0.0435	0.189	0.248	0.0461	0.0522	0.00619	0.0593	0.198	0.23	0.0458	0.0406	-0.692	-0.279	-0.0771	0.118	0.0048	0.279	0.474	0.43	0.0597	0.196	0.0201	0.312	0.145	0.516	0.197	0.546	0.811	0.371	TRUE	FALSE	FALSE	FALSE	FALSE	FALSE	rs3738136
1	20977000	A	C	0.281	0.282	-0.0042	0.00895	0.639	0.637	0.241	0.203	0.366	0.34	0.28	0.224	0.238	0.24	0.378	0.339	0.28	0.23	0.0239	-0.21	-0.0734	0.0456	-0.0014	-0.0269	0.0892	0.233	0.0454	0.164	0.00921	0.147	0.789	0.368	0.106	0.781	0.879	0.855	FALSE	FALSE	FALSE	FALSE	FALSE	FALSE	rs1043424
1	20979136	G	A	0.00285	0.00323	-0.132	0.0733	0.0723	1	NA	NA	NA	NA	0.00285	NA	NA	NA	NA	NA	0.00323	NA	NA	NA	NA	NA	-0.132	NA	NA	NA	NA	NA	0.0733	NA	NA	NA	NA	NA	0.0723	NA	NA	NA	NA	NA	FALSE	NA	rs145940009
1	20980169	C	T	0.00612	0.00898	-0.299	0.336	0.374	0.598	NA	NA	0.00225	0.0188	1.82e-05	NA	NA	NA	0.00242	0.0305	2.41e-05	NA	NA	NA	-0.104	-0.459	-0.41	NA	NA	NA	0.5	0.453	0.96	NA	NA	NA	0.836	0.311	0.669	NA	NA	NA	FALSE	FALSE	TRUE	NA	rs117925699
1	20981976	C	T	0.00122	0.00111	0.164	0.126	0.193	0	NA	NA	NA	NA	0.00122	NA	NA	NA	NA	NA	0.00111	NA	NA	NA	NA	NA	0.164	NA	NA	NA	NA	NA	0.126	NA	NA	NA	NA	NA	0.193	NA	NA	NA	NA	NA	FALSE	NA	rs111334879
1	20982212	G	A	0.00112	0.00128	-0.298	0.614	0.628	1	NA	NA	0.00112	NA	NA	NA	NA	NA	0.00128	NA	NA	NA	NA	NA	-0.298	NA	NA	NA	NA	NA	0.614	NA	NA	NA	NA	NA	0.628	NA	NA	NA	NA	NA	FALSE	NA	NA	NA	rs572098042
1	20987873	G	C	0.998	0.998	-0.0077	0.115	0.947	0.48	0.898	1	1	NA	1	1	0.898	0.995	1	NA	1	0.992	-0.023	1.14	1.07	NA	-0.0294	1.19	0.125	1.9	4.26	NA	0.305	0.997	0.855	0.548	0.802	NA	0.923	0.232	FALSE	TRUE	TRUE	NA	FALSE	FALSE	rs537816
1	20991256	C	T	0.00473	0.00654	-0.195	0.299	0.515	1	NA	NA	0.00473	NA	NA	NA	NA	NA	0.00654	NA	NA	NA	NA	NA	-0.195	NA	NA	NA	NA	NA	0.299	NA	NA	NA	NA	NA	0.515	NA	NA	NA	NA	NA	FALSE	NA	NA	NA	rs576462222
1	20992819	G	C	0.797	0.797	-0.000563	0.01	0.955	0.623	0.749	0.797	0.663	0.553	0.801	0.859	0.74	0.752	0.666	0.553	0.802	0.82	0.0432	0.195	-0.00867	0.0568	-0.00249	0.251	0.085	0.228	0.0474	0.149	0.0104	0.166	0.611	0.393	0.855	0.704	0.81	0.131	FALSE	FALSE	FALSE	FALSE	FALSE	FALSE	rs631357
1	21009189	T	G	0.00109	0.00104	0.033	0.127	0.795	1	NA	NA	NA	NA	0.00109	NA	NA	NA	NA	NA	0.00104	NA	NA	NA	NA	NA	0.033	NA	NA	NA	NA	NA	0.127	NA	NA	NA	NA	NA	0.795	NA	NA	NA	NA	NA	FALSE	NA	rs115257742
1	21009279	C	T	0.00114	0.00109	0.0513	0.124	0.68	0	NA	NA	NA	NA	0.00114	NA	NA	NA	NA	NA	0.00109	NA	NA	NA	NA	NA	0.0513	NA	NA	NA	NA	NA	0.124	NA	NA	NA	NA	NA	0.68	NA	NA	NA	NA	NA	FALSE	NA	rs148629128
1	21011510	C	T	0.00237	0.00252	-0.12	0.102	0.24	0.294	0.137	0.0141	0.000218	NA	0.00021	0.00961	0.139	0.0106	0.00036	NA	0.000329	0.0133	-0.0486	0.289	-1.32	NA	-0.474	-0.0175	0.114	0.936	2.33	NA	0.248	0.682	0.668	0.757	0.57	NA	0.0562	0.98	FALSE	TRUE	TRUE	NA	FALSE	FALSE	rs558760
1	21012609	G	A	0.0101	0.01	0.0168	0.0417	0.688	1	NA	NA	NA	NA	0.0101	NA	NA	NA	NA	NA	0.01	NA	NA	NA	NA	NA	0.0168	NA	NA	NA	NA	NA	0.0417	NA	NA	NA	NA	NA	0.688	NA	NA	NA	NA	NA	FALSE	NA	rs41310420
1	21014033	G	C	0.00639	0.00479	0.397	0.577	0.492	1	0.00639	NA	NA	NA	NA	NA	0.00479	NA	NA	NA	NA	NA	0.397	NA	NA	NA	NA	NA	0.577	NA	NA	NA	NA	NA	0.492	NA	NA	NA	NA	NA	FALSE	NA	NA	NA	NA	NA	rs138626725
1	21024901	C	T	0.628	0.626	0.00861	0.00832	0.301	0.0469	0.461	0.667	0.556	0.621	0.632	0.61	0.464	0.656	0.573	0.656	0.63	0.623	-0.0184	0.0896	-0.0894	-0.26	0.0142	-0.207	0.0757	0.205	0.0443	0.159	0.00856	0.13	0.808	0.662	0.0434	0.101	0.0972	0.112	FALSE	FALSE	FALSE	FALSE	FALSE	FALSE	rs522496
1	21030956	G	T	0.00219	0.00202	0.146	0.104	0.163	0.907	0.101	0.00725	0.000728	NA	0.000531	0.0276	0.093	0.00934	0	NA	0.000482	0.0301	0.111	0.153	3.82	NA	0.209	0.197	0.13	1.23	1.61	NA	0.192	0.419	0.394	0.901	0.0178	NA	0.275	0.638	FALSE	TRUE	TRUE	NA	FALSE	FALSE	rs56750936
1	21031042	T	C	0.0954	0.0951	0.00477	0.0133	0.719	0.765	0.095	0.116	0.242	0.311	0.0909	0.0828	0.0999	0.0824	0.246	0.34	0.0903	0.0874	-0.0289	0.419	-0.0258	-0.0845	0.00806	-0.029	0.117	0.328	0.0492	0.136	0.014	0.211	0.804	0.201	0.6	0.535	0.564	0.891	FALSE	FALSE	FALSE	FALSE	FALSE	FALSE	rs2296225
1	21042033	T	C	0.0146	0.0147	-0.02	0.0338	0.555	0.126	0.00125	NA	0.00291	NA	0.0148	NA	0.000803	NA	0.00467	NA	0.0149	NA	0.739	NA	-0.51	NA	-0.0145	NA	1.31	NA	0.322	NA	0.034	NA	0.571	NA	0.113	NA	0.671	NA	TRUE	NA	FALSE	NA	FALSE	NA	rs35835983
1	21044007	C	T	0.00607	0.00667	-0.0738	0.0516	0.153	1	NA	NA	0.00109	NA	0.00607	NA	NA	NA	0.001	NA	0.00667	NA	NA	NA	-0.176	NA	-0.0738	NA	NA	NA	0.679	NA	0.0516	NA	NA	NA	0.795	NA	0.153	NA	NA	NA	TRUE	NA	FALSE	NA	rs147438943
1	21044052	T	C	0.00155	0.00176	-0.142	0.0991	0.151	1	NA	NA	NA	NA	0.00155	NA	NA	NA	NA	NA	0.00176	NA	NA	NA	NA	NA	-0.142	NA	NA	NA	NA	NA	0.0991	NA	NA	NA	NA	NA	0.151	NA	NA	NA	NA	NA	FALSE	NA	rs149468609
1	21050719	C	T	0.00138	0.0016	-0.096	0.107	0.37	0.018	NA	NA	0.00508	NA	0.0013	NA	NA	NA	0.00251	NA	0.00158	NA	NA	NA	0.835	NA	-0.165	NA	NA	NA	0.408	NA	0.111	NA	NA	NA	0.0407	NA	0.137	NA	NA	NA	FALSE	NA	FALSE	NA	rs41265079
1	21050969	C	T	0.00476	0.00957	-0.716	0.451	0.112	0	0.00476	NA	NA	NA	1.77e-05	NA	0.00957	NA	NA	NA	2.63e-05	NA	-0.716	NA	NA	NA	-0.592	NA	0.451	NA	NA	NA	0.892	NA	0.112	NA	NA	NA	0.507	NA	FALSE	NA	NA	NA	TRUE	NA	rs61745394
1	21071402	T	C	0.00484	0.00262	0.776	0.734	0.29	1	0.00484	NA	NA	NA	NA	NA	0.00262	NA	NA	NA	NA	NA	0.776	NA	NA	NA	NA	NA	0.734	NA	NA	NA	NA	NA	0.29	NA	NA	NA	NA	NA	FALSE	NA	NA	NA	NA	NA	rs113885497
1	21071406	T	G	0.00506	0.00485	0.0591	0.0586	0.313	0.67	NA	NA	0.0243	NA	0.00462	0.015	NA	NA	0.0195	NA	0.00451	0.0141	NA	NA	0.189	NA	0.0398	-0.044	NA	NA	0.159	NA	0.0635	0.533	NA	NA	0.234	NA	0.531	0.934	NA	NA	FALSE	NA	FALSE	FALSE	rs143662289
1	21155679	A	G	0.0304	0.0252	0.282	0.245	0.249	0	0.0304	NA	NA	NA	NA	0.009	0.0252	NA	NA	NA	NA	0.00843	0.282	NA	NA	NA	NA	0.288	0.245	NA	NA	NA	NA	0.733	0.249	NA	NA	NA	NA	0.695	FALSE	NA	NA	NA	NA	TRUE	rs111817671
1	21177800	A	T	0.012	0.00766	0.574	0.445	0.197	1	0.012	NA	NA	NA	NA	NA	0.00766	NA	NA	NA	NA	NA	0.574	NA	NA	NA	NA	NA	0.445	NA	NA	NA	NA	NA	0.197	NA	NA	NA	NA	NA	FALSE	NA	NA	NA	NA	NA	rs2230572
1	21267993	G	C	0.03	0.0301	0.00171	0.0239	0.943	0.504	0.0025	0.0217	0.0102	NA	0.0304	0.0245	0.00177	0.0297	0.0129	NA	0.0305	0.0241	0.496	-0.409	-0.23	NA	0.00501	0.0245	0.896	0.567	0.2	NA	0.0241	0.405	0.58	0.47	0.249	NA	0.836	0.952	TRUE	TRUE	FALSE	NA	FALSE	FALSE	rs35176330
1	21268194	G	C	0.0149	0.0159	-0.0796	0.0327	0.0149	0.548	0	0.00725	0.00473	NA	0.0151	0.00614	0.000964	0.0132	0.00647	NA	0.0161	0.00629	-1.15	-0.875	-0.25	NA	-0.0773	-0.0727	1.11	0.768	0.286	NA	0.0329	0.782	0.301	0.255	0.381	NA	0.0188	0.926	TRUE	TRUE	FALSE	NA	FALSE	TRUE	rs142103671
1	21268346	T	C	0.00792	0.00657	0.198	0.477	0.679	1	0.00792	NA	NA	NA	1.54e-05	NA	0.00657	NA	NA	NA	2.58e-05	NA	0.198	NA	NA	NA	-0.41	NA	0.477	NA	NA	NA	0.953	NA	0.679	NA	NA	NA	0.667	NA	FALSE	NA	NA	NA	TRUE	NA	rs35731992
1	21268710	C	T	0.00435	0.00442	-0.0462	0.0609	0.448	0.204	NA	NA	0.00364	NA	0.00437	NA	NA	NA	0.00594	NA	0.00439	NA	NA	NA	-0.425	NA	-0.0304	NA	NA	NA	0.304	NA	0.0622	NA	NA	NA	0.163	NA	0.625	NA	NA	NA	FALSE	NA	FALSE	NA	rs1062981
1	21564631	C	T	0.00599	0.00633	-0.0499	0.0518	0.335	0.92	NA	NA	0.00182	NA	0.00608	NA	NA	NA	0.00167	NA	0.00642	NA	NA	NA	-0.102	NA	-0.0494	NA	NA	NA	0.525	NA	0.0521	NA	NA	NA	0.845	NA	0.343	NA	NA	NA	FALSE	NA	FALSE	NA	rs141146885
1	21573817	T	C	0.0038	0.00434	-0.188	0.578	0.744	1	0.0038	NA	NA	NA	NA	NA	0.00434	NA	NA	NA	NA	NA	-0.188	NA	NA	NA	NA	NA	0.578	NA	NA	NA	NA	NA	0.744	NA	NA	NA	NA	NA	FALSE	NA	NA	NA	NA	NA	rs139326467
1	21573855	G	A	0.0854	0.085	-0.000888	0.0146	0.951	0.0335	0.00467	0.088	0.0389	0.00935	0.0878	0.0523	0.0076	0.0382	0.0461	0.00741	0.0873	0.0495	-0.471	1.18	-0.189	-0.532	0.00147	0.117	0.517	0.466	0.109	0.706	0.0147	0.296	0.362	0.0111	0.0826	0.451	0.921	0.692	FALSE	FALSE	FALSE	TRUE	FALSE	FALSE	rs1076669
1	21795288	C	T	0.0465	0.0461	0.0147	0.0194	0.449	0.429	0.00562	0.0148	0.0229	0.00792	0.0477	0.0368	0.00613	0.0228	0.0285	0.00234	0.0471	0.0279	0.042	-0.369	-0.204	0.0804	0.0186	0.165	0.554	0.659	0.138	1.05	0.0196	0.346	0.94	0.576	0.137	0.939	0.343	0.632	FALSE	TRUE	FALSE	TRUE	FALSE	FALSE	rs61740199
1	21795303	G	A	0.00185	0.0021	-0.135	0.106	0.205	0.477	0.0981	NA	NA	NA	0.000301	0.01	0.107	NA	NA	NA	0.000402	0.012	-0.0691	NA	NA	NA	-0.343	0.176	0.126	NA	NA	NA	0.208	0.684	0.582	NA	NA	NA	0.0993	0.797	FALSE	NA	NA	NA	FALSE	FALSE	rs6691547
1	21795375	C	T	0.0202	0.0124	0.653	0.337	0.0529	0	0.0202	NA	NA	NA	NA	NA	0.0124	NA	NA	NA	NA	NA	0.653	NA	NA	NA	NA	NA	0.337	NA	NA	NA	NA	NA	0.0529	NA	NA	NA	NA	NA	FALSE	NA	NA	NA	NA	NA	rs144528759
1	21795388	A	G	0.538	0.538	0.00314	0.0081	0.699	0.0647	0.15	0.536	0.513	0.539	0.544	0.518	0.147	0.518	0.49	0.564	0.545	0.558	0.0249	0.0964	0.0974	-0.144	0.0011	-0.268	0.106	0.198	0.0441	0.154	0.0083	0.127	0.814	0.627	0.0273	0.349	0.895	0.034	FALSE	FALSE	FALSE	FALSE	FALSE	FALSE	rs1827293
1	21797204	G	C	0.0512	0.0506	0.0167	0.0185	0.366	0.323	0.0963	0.0217	0.0229	0.00971	0.0511	0.0522	0.0989	0.0357	0.0292	0.00288	0.0503	0.0486	0.0223	-0.367	-0.228	0.156	0.0208	0.138	0.127	0.546	0.136	0.918	0.0189	0.286	0.861	0.502	0.0928	0.865	0.271	0.631	FALSE	TRUE	FALSE	TRUE	FALSE	FALSE	rs72872292
1	21797221	A	G	0.0104	0.00989	0.064	0.0431	0.137	0.103	0.000186	NA	0.0105	NA	0.0104	0.00724	0.00122	NA	0.0128	NA	0.00983	0.00571	-1.26	NA	-0.334	NA	0.0764	0.0555	1.42	NA	0.248	NA	0.0438	0.942	0.376	NA	0.178	NA	0.0807	0.953	TRUE	NA	FALSE	NA	FALSE	TRUE	rs145790279
1	21798144	C	T	0.0464	0.0459	0.0161	0.0193	0.405	0.444	0.0188	0.0145	0.0229	0.0079	0.0474	0.0368	0.0206	0.0231	0.0284	0.00234	0.0468	0.0292	0.00307	-0.375	-0.202	0.0767	0.0202	0.135	0.28	0.658	0.138	1.05	0.0196	0.342	0.991	0.568	0.142	0.942	0.303	0.692	FALSE	TRUE	FALSE	TRUE	FALSE	FALSE	rs142355608
1	21798208	G	A	0.00215	0.00221	0.0452	0.0991	0.648	0.669	0.0884	0.00728	0.00714	NA	0.000628	0.0179	0.0919	0.0128	0.00553	NA	0.000659	0.0202	0.00208	-0.364	0.4	NA	-0.00979	0.139	0.132	0.947	0.308	NA	0.182	0.492	0.988	0.701	0.195	NA	0.957	0.778	FALSE	TRUE	FALSE	NA	FALSE	FALSE	rs16825377
1	21798249	C	G	0.0498	0.0492	0.0208	0.0192	0.278	0.474	0.0925	0.0217	0.0233	0.00971	0.0497	0.0522	0.0963	0.0346	0.0282	0.00307	0.0489	0.0458	0.00657	-0.367	-0.179	0.0696	0.0243	0.206	0.132	0.562	0.138	0.887	0.0196	0.301	0.96	0.514	0.196	0.938	0.215	0.493	FALSE	TRUE	FALSE	TRUE	FALSE	FALSE	rs72872297
1	21799346	C	G	0.00336	0.00331	0.0133	0.072	0.854	1	0.000505	NA	NA	NA	0.00336	NA	0.000608	NA	NA	NA	0.00331	NA	-0.204	NA	NA	NA	0.0133	NA	1.82	NA	NA	NA	0.072	NA	0.911	NA	NA	NA	0.854	NA	TRUE	NA	NA	NA	FALSE	NA	rs139898385
1	21801393	A	G	0.00439	0.00461	-0.0662	0.0609	0.277	1	NA	NA	NA	NA	0.00439	NA	NA	NA	NA	NA	0.00461	NA	NA	NA	NA	NA	-0.0662	NA	NA	NA	NA	NA	0.0609	NA	NA	NA	NA	NA	0.277	NA	NA	NA	NA	NA	FALSE	NA	rs149262245
1	21801399	A	C	0.00184	0.00171	-0.0736	0.507	0.885	1	NA	NA	0.00184	NA	NA	NA	NA	NA	0.00171	NA	NA	NA	NA	NA	-0.0736	NA	NA	NA	NA	NA	0.507	NA	NA	NA	NA	NA	0.885	NA	NA	NA	NA	NA	FALSE	NA	NA	NA	rs563150657
1	21804620	C	T	0.0159	0.0151	0.0713	0.0335	0.0336	0.558	0.00152	0	0.00158	NA	0.0162	0.00928	0.00144	0.0137	0.0012	NA	0.0154	0.0131	0.403	-1.22	0.461	NA	0.0722	-0.408	1.26	0.922	0.668	NA	0.0337	0.527	0.75	0.184	0.491	NA	0.0318	0.439	TRUE	TRUE	FALSE	NA	FALSE	FALSE	rs182761944
1	21806621	T	G	0.539	0.539	0.00209	0.0081	0.796	0.082	0.15	0.536	0.513	0.539	0.545	0.518	0.146	0.517	0.491	0.564	0.546	0.556	0.0335	0.116	0.0913	-0.141	8.6e-05	-0.263	0.107	0.198	0.0441	0.154	0.0083	0.127	0.754	0.559	0.0384	0.361	0.992	0.0387	FALSE	FALSE	FALSE	FALSE	FALSE	FALSE	rs3820293
1	21806624	A	G	0.515	0.516	-0.000961	0.00817	0.906	0.114	0.131	0.511	0.502	0.534	0.522	0.509	0.131	0.504	0.481	0.556	0.522	0.544	-0.00149	0.0597	0.0858	-0.129	-0.00266	-0.264	0.113	0.199	0.0443	0.153	0.00838	0.128	0.99	0.764	0.0527	0.399	0.751	0.0394	FALSE	FALSE	FALSE	FALSE	FALSE	FALSE	rs3820292
1	21808190	T	G	0.00135	0.0012	0.159	0.144	0.269	0.606	0.0782	NA	0.000138	NA	0.000142	0.00534	0.0705	NA	0.000511	NA	0.00011	0.0102	0.134	NA	-2.54	NA	0.376	-0.378	0.152	NA	1.99	NA	0.445	0.792	0.38	NA	0.203	NA	0.398	0.633	FALSE	NA	TRUE	NA	FALSE	TRUE	rs138378374
1	21809667	C	G	0.0466	0.0462	0.015	0.0195	0.441	0.23	0.00355	0.0145	0.0227	0.0055	0.0472	0.0374	0.00431	0.0225	0.0283	0.00216	0.0466	0.0276	-0.113	-0.377	-0.209	-0.275	0.0188	0.208	0.626	0.666	0.139	1.11	0.0197	0.349	0.857	0.571	0.133	0.805	0.338	0.552	TRUE	TRUE	FALSE	TRUE	FALSE	FALSE	rs139757131
1	21809850	T	C	0.0232	0.0231	0.000541	0.0285	0.985	0.553	0.0277	0.046	0.0649	0.125	0.0215	0.0354	0.0263	0.0716	0.0671	0.0956	0.0216	0.0215	0.0607	-0.372	-0.0458	0.245	-1.92e-05	0.609	0.246	0.422	0.0923	0.247	0.0306	0.441	0.805	0.379	0.62	0.321	1	0.167	FALSE	FALSE	FALSE	FALSE	FALSE	FALSE	rs199951062
1	21889760	G	A	0.0137	0.014	-0.0252	0.0343	0.462	0.275	0.0025	NA	0.0291	NA	0.0134	0.0184	0.00153	NA	0.036	NA	0.0135	0.0161	0.594	NA	-0.209	NA	-0.00992	0.128	0.925	NA	0.121	NA	0.0358	0.484	0.521	NA	0.0846	NA	0.782	0.792	TRUE	NA	FALSE	NA	FALSE	FALSE	rs149344982
1	21894735	T	C	0.12	0.119	0.0161	0.0125	0.198	0.715	0.279	0.138	0.219	0.379	0.114	0.144	0.287	0.188	0.224	0.394	0.113	0.128	-0.0387	-0.261	-0.00056	0.127	0.0176	0.178	0.0826	0.264	0.053	0.158	0.0131	0.186	0.639	0.322	0.992	0.423	0.18	0.34	FALSE	FALSE	FALSE	FALSE	FALSE	FALSE	rs3200254
1	21903947	G	A	0.0259	0.0259	0.00605	0.237	0.98	0	0.0259	NA	NA	NA	2.71e-06	NA	0.0259	NA	NA	NA	5.23e-05	NA	0.00605	NA	NA	NA	-1.36	NA	0.237	NA	NA	NA	0.584	NA	0.98	NA	NA	NA	0.02	NA	FALSE	NA	NA	NA	TRUE	NA	rs34810399
1	21904131	T	C	0.117	0.115	0.0249	0.0126	0.0489	0.318	0.0367	0.0726	0.164	0.0181	0.118	0.0721	0.0273	0.0917	0.166	0.0117	0.116	0.0789	0.302	-0.328	-0.0487	0.212	0.0288	-0.273	0.231	0.332	0.0601	0.689	0.013	0.232	0.192	0.323	0.418	0.758	0.0262	0.239	FALSE	FALSE	FALSE	FALSE	FALSE	FALSE	rs34605986
1	21924530	G	A	0.0119	0.0109	0.094	0.381	0.805	1	0.0119	NA	NA	NA	NA	NA	0.0109	NA	NA	NA	NA	NA	0.094	NA	NA	NA	NA	NA	0.381	NA	NA	NA	NA	NA	0.805	NA	NA	NA	NA	NA	FALSE	NA	NA	NA	NA	NA	rs199904611
1	21924946	T	C	0.0108	0.0105	0.0321	0.0403	0.425	0.71	0.00132	NA	0.00272	NA	0.011	0.0094	0.00154	NA	0.00256	NA	0.0107	0.00605	-0.0445	NA	0.377	NA	0.0289	0.387	1.13	NA	0.503	NA	0.0405	0.774	0.969	NA	0.454	NA	0.475	0.617	TRUE	NA	FALSE	NA	FALSE	FALSE	rs147394161
1	21938270	G	T	0.00211	0.00215	-0.0388	0.0965	0.688	0.702	NA	NA	0.00284	NA	0.0021	NA	NA	NA	0.00252	NA	0.00214	NA	NA	NA	0.164	NA	-0.0455	NA	NA	NA	0.538	NA	0.0981	NA	NA	NA	0.76	NA	0.643	NA	NA	NA	FALSE	NA	FALSE	NA	rs556373808
1	21938584	T	C	0.00381	0.00381	0.0192	0.0676	0.776	0	NA	NA	NA	NA	0.00381	NA	NA	NA	NA	NA	0.00381	NA	NA	NA	NA	NA	0.0192	NA	NA	NA	NA	NA	0.0676	NA	NA	NA	NA	NA	0.776	NA	NA	NA	NA	NA	FALSE	NA	rs142233496
1	21940555	C	T	0.451	0.452	-0.00272	0.0081	0.737	0.286	0.395	0.326	0.408	0.384	0.454	0.393	0.364	0.36	0.402	0.394	0.456	0.394	0.142	-0.182	0.0534	0.0527	-0.00623	0.0313	0.0775	0.195	0.0454	0.156	0.00831	0.126	0.0679	0.35	0.24	0.735	0.453	0.804	FALSE	FALSE	FALSE	FALSE	FALSE	FALSE	rs2275363
1	22030875	T	A	0.00136	0.00107	0.293	0.132	0.0271	0	NA	NA	NA	NA	0.00136	NA	NA	NA	NA	NA	0.00107	NA	NA	NA	NA	NA	0.293	NA	NA	NA	NA	NA	0.132	NA	NA	NA	NA	NA	0.0271	NA	NA	NA	NA	NA	FALSE	NA	rs148667263
1	22030884	T	C	0.0153	0.0149	0.025	0.0333	0.453	0.355	0.0375	0	0.0102	NA	0.0151	0.0153	0.0279	0.0104	0.00994	NA	0.0148	0.0203	0.365	-1.15	0.0868	NA	0.0181	-0.368	0.223	1.07	0.226	NA	0.0342	0.434	0.103	0.282	0.701	NA	0.597	0.396	FALSE	TRUE	FALSE	NA	FALSE	FALSE	rs61749350
1	22055176	T	C	0.00106	0.00104	-0.0429	0.126	0.733	0	NA	NA	NA	NA	0.00106	NA	NA	NA	NA	NA	0.00104	NA	NA	NA	NA	NA	-0.0429	NA	NA	NA	NA	NA	0.126	NA	NA	NA	NA	NA	0.733	NA	NA	NA	NA	NA	FALSE	NA	rs141036007
1	22140910	C	G	0.00745	0.00877	-0.158	0.434	0.716	1	0.00745	NA	NA	NA	NA	NA	0.00877	NA	NA	NA	NA	NA	-0.158	NA	NA	NA	NA	NA	0.434	NA	NA	NA	NA	NA	0.716	NA	NA	NA	NA	NA	FALSE	NA	NA	NA	NA	NA	rs201692616
1	22141206	A	C	0.681	0.682	-0.00567	0.00865	0.512	0.684	0.453	0.739	0.654	0.568	0.686	0.638	0.467	0.732	0.64	0.604	0.687	0.652	-0.054	-0.0311	0.0609	-0.0157	-0.0069	-0.104	0.0746	0.223	0.0463	0.149	0.00892	0.129	0.469	0.889	0.189	0.916	0.439	0.42	FALSE	FALSE	FALSE	FALSE	FALSE	FALSE	rs10917051
1	22149840	G	T	0.00651	0.00564	0.256	0.534	0.631	1	0.00651	NA	NA	NA	NA	NA	0.00564	NA	NA	NA	NA	NA	0.256	NA	NA	NA	NA	NA	0.534	NA	NA	NA	NA	NA	0.631	NA	NA	NA	NA	NA	FALSE	NA	NA	NA	NA	NA	rs116316900
1	22149967	C	T	0.00164	0.00145	0.145	0.115	0.21	0	NA	NA	0.00118	NA	0.00164	NA	NA	NA	0.00104	NA	0.00145	NA	NA	NA	0.199	NA	0.145	NA	NA	NA	0.86	NA	0.115	NA	NA	NA	0.817	NA	0.21	NA	NA	NA	TRUE	NA	FALSE	NA	rs145687082
1	22150118	C	T	0.0618	0.0621	0.00533	0.0167	0.75	0.87	0.0279	0.0507	0.102	0.0146	0.0615	0.0891	0.0285	0.0507	0.105	0.00462	0.0617	0.0697	-0.0455	-0.177	-0.00409	1.29	0.00526	0.233	0.223	0.387	0.0732	0.934	0.0173	0.232	0.839	0.648	0.956	0.166	0.761	0.316	FALSE	FALSE	FALSE	TRUE	FALSE	FALSE	rs1138469
1	22150120	C	T	0.185	0.185	-8.92e-05	0.0103	0.993	0.0603	0.0625	0.116	0.289	0.121	0.185	0.166	0.0798	0.14	0.284	0.164	0.185	0.122	-0.248	-0.215	0.0361	-0.248	-0.000751	0.415	0.139	0.287	0.0495	0.216	0.0106	0.186	0.0739	0.454	0.466	0.25	0.944	0.0259	FALSE	FALSE	FALSE	FALSE	FALSE	FALSE	rs3736360
1	22150130	C	T	0.00433	0.00449	-0.0384	0.062	0.535	1	NA	NA	0.00109	NA	0.00433	NA	NA	NA	0.000667	NA	0.00449	NA	NA	NA	0.362	NA	-0.0384	NA	NA	NA	0.776	NA	0.062	NA	NA	NA	0.641	NA	0.535	NA	NA	NA	TRUE	NA	FALSE	NA	rs114015043
1	22155353	G	A	0.0383	0.039	-0.0228	0.0211	0.28	0.965	0.00375	0.0217	0.0207	NA	0.0387	0.0123	0.00345	0.022	0.0195	NA	0.0395	0.00979	-0.0463	-0.327	-0.0189	NA	-0.023	0.141	0.603	0.607	0.153	NA	0.0213	0.614	0.939	0.59	0.902	NA	0.279	0.819	TRUE	TRUE	FALSE	NA	FALSE	FALSE	rs74859884
1	22155561	G	C	0.0115	0.0173	-0.375	0.303	0.216	1	0.0115	NA	NA	NA	4.14e-05	NA	0.0173	NA	NA	NA	2.19e-05	NA	-0.375	NA	NA	NA	4.15	NA	0.303	NA	NA	NA	1.62	NA	0.216	NA	NA	NA	0.0102	NA	FALSE	NA	NA	NA	TRUE	NA	rs140403186
1	22156041	C	T	0.00127	0.00128	0.0177	0.12	0.883	0.428	NA	NA	0.00528	NA	0.00119	NA	NA	NA	0.00403	NA	0.00123	NA	NA	NA	0.295	NA	-0.0149	NA	NA	NA	0.37	NA	0.127	NA	NA	NA	0.425	NA	0.906	NA	NA	NA	FALSE	NA	FALSE	NA	rs116630187
1	22158203	C	T	0.00919	0.00701	0.286	0.458	0.532	0	0.00919	NA	NA	NA	NA	NA	0.00701	NA	NA	NA	NA	NA	0.286	NA	NA	NA	NA	NA	0.458	NA	NA	NA	NA	NA	0.532	NA	NA	NA	NA	NA	FALSE	NA	NA	NA	NA	NA	rs114223739
1	22160001	C	T	0.00512	0.00542	-0.0313	0.0562	0.577	0.654	NA	NA	0.00364	NA	0.00515	NA	NA	NA	0.00334	NA	0.00546	NA	NA	NA	0.138	NA	-0.0351	NA	NA	NA	0.382	NA	0.0568	NA	NA	NA	0.718	NA	0.537	NA	NA	NA	FALSE	NA	FALSE	NA	rs112062179
1	22160020	C	T	0.0489	0.0499	-0.0185	0.0188	0.325	0.971	0.00125	0.0652	0.00691	NA	0.0498	0.0491	0.00297	0.0401	0.00827	NA	0.0508	0.0472	-0.631	0.165	-0.0496	NA	-0.0184	-0.0757	0.715	0.427	0.262	NA	0.0189	0.283	0.378	0.699	0.85	NA	0.329	0.789	TRUE	FALSE	FALSE	NA	FALSE	FALSE	rs17459097
1	22160043	C	T	0.0865	0.087	0.000819	0.0143	0.954	0.956	0.189	0.0652	0.117	0.00971	0.0842	0.12	0.197	0.0725	0.122	0.00614	0.0845	0.116	-0.0487	-0.112	0.00892	0.258	0.00123	0.106	0.0945	0.382	0.0683	0.865	0.0149	0.195	0.606	0.769	0.896	0.766	0.934	0.589	FALSE	FALSE	FALSE	TRUE	FALSE	FALSE	rs2229493
1	22161394	C	T	0.00303	0.003	0.0271	0.0748	0.717	0.656	NA	NA	0.00255	NA	0.00304	NA	NA	NA	0.0028	NA	0.003	NA	NA	NA	-0.156	NA	0.0331	NA	NA	NA	0.418	NA	0.076	NA	NA	NA	0.709	NA	0.663	NA	NA	NA	FALSE	NA	FALSE	NA	rs143543800
1	22165423	G	C	0.0268	0.0291	-0.0468	0.226	0.836	0	0.0268	NA	NA	NA	NA	NA	0.0291	NA	NA	NA	NA	NA	-0.0468	NA	NA	NA	NA	NA	0.226	NA	NA	NA	NA	NA	0.836	NA	NA	NA	NA	NA	FALSE	NA	NA	NA	NA	NA	rs75843082
1	22165963	T	C	0.0137	0.0135	0.0263	0.036	0.465	0	0.00375	0.0145	0.000728	NA	0.0137	0.00307	0.00145	0.00824	0.0016	NA	0.0135	0.00664	1.82	0.564	-0.767	NA	0.0263	-0.266	0.988	0.966	0.563	NA	0.036	0.971	0.0651	0.559	0.173	NA	0.465	0.784	TRUE	TRUE	TRUE	NA	FALSE	TRUE	rs139500146
1	22165987	G	A	0.18	0.18	-0.00178	0.0105	0.865	0.303	0.02	0.101	0.277	0.117	0.181	0.141	0.0197	0.138	0.271	0.164	0.181	0.113	-0.0894	-0.328	0.0266	-0.3	-0.00264	0.303	0.261	0.291	0.0501	0.214	0.0107	0.197	0.732	0.258	0.596	0.161	0.806	0.124	FALSE	FALSE	FALSE	FALSE	FALSE	FALSE	rs2291827
1	22167605	C	T	0.0864	0.0869	0.00057	0.0143	0.968	0.954	0.179	0.0652	0.117	0.00971	0.0843	0.117	0.188	0.0709	0.122	0.00614	0.0845	0.116	-0.058	-0.13	0.00889	0.258	0.0013	0.0823	0.0963	0.379	0.0683	0.865	0.0149	0.196	0.547	0.732	0.897	0.766	0.93	0.674	FALSE	FALSE	FALSE	TRUE	FALSE	FALSE	rs2228349
1	22168801	T	C	0.0866	0.0872	-0.00125	0.0143	0.93	0.886	0.194	0.0652	0.115	0.00971	0.0842	0.12	0.208	0.0742	0.121	0.00614	0.0845	0.118	-0.0816	-0.133	0.00701	0.258	5.46e-05	0.0982	0.0927	0.379	0.0687	0.865	0.0149	0.195	0.379	0.726	0.919	0.766	0.997	0.614	FALSE	FALSE	FALSE	TRUE	FALSE	FALSE	rs2229491
1	22168843	C	T	0.00379	0.00415	0.0477	0.648	0.941	1	0.00379	NA	NA	NA	NA	NA	0.00415	NA	NA	NA	NA	NA	0.0477	NA	NA	NA	NA	NA	0.648	NA	NA	NA	NA	NA	0.941	NA	NA	NA	NA	NA	FALSE	NA	NA	NA	NA	NA	rs2229490
1	22168845	A	T	0.0621	0.062	0.0103	0.0168	0.541	0.708	0.00375	0.029	0.11	0.00971	0.0612	0.0614	0.00418	0.0335	0.113	0.0048	0.0611	0.0465	-0.000558	-0.362	0.0275	0.577	0.00867	0.257	0.62	0.515	0.0705	0.954	0.0173	0.275	0.999	0.483	0.697	0.545	0.616	0.352	TRUE	FALSE	FALSE	TRUE	FALSE	FALSE	rs2229489
1	22168855	G	A	0.0114	0.0119	-0.0481	0.0376	0.2	0.391	0.0025	NA	0.0146	NA	0.0113	NA	0.00121	NA	0.0114	NA	0.0119	NA	0.813	NA	0.116	NA	-0.0544	NA	0.986	NA	0.195	NA	0.0383	NA	0.409	NA	0.551	NA	0.155	NA	TRUE	NA	FALSE	NA	FALSE	NA	rs114851469
1	22169325	C	T	0.0228	0.0235	-0.0305	0.027	0.26	0.673	0.00375	0.0145	0.0051	NA	0.0232	0.00307	0.00185	0.0104	0.0048	NA	0.0239	0.00629	1.2	0.557	0.103	NA	-0.0314	-0.398	0.882	0.997	0.318	NA	0.0271	0.897	0.173	0.576	0.746	NA	0.246	0.657	TRUE	TRUE	FALSE	NA	FALSE	TRUE	rs41266007
1	22170712	C	A	0.00506	0.00519	-0.0169	0.0581	0.772	1	NA	NA	NA	NA	0.00506	NA	NA	NA	NA	NA	0.00519	NA	NA	NA	NA	NA	-0.0169	NA	NA	NA	NA	NA	0.0581	NA	NA	NA	NA	NA	0.772	NA	NA	NA	NA	NA	FALSE	NA	rs147114700
1	22172735	C	T	0.00803	0.0112	-0.272	0.385	0.479	1	0.00803	NA	NA	NA	NA	NA	0.0112	NA	NA	NA	NA	NA	-0.272	NA	NA	NA	NA	NA	0.385	NA	NA	NA	NA	NA	0.479	NA	NA	NA	NA	NA	FALSE	NA	NA	NA	NA	NA	rs146305109
1	22173855	C	T	0.00621	0.0057	0.0133	0.488	0.978	0	0.00621	NA	NA	NA	1.36e-05	NA	0.0057	NA	NA	NA	2.58e-05	NA	0.0133	NA	NA	NA	-1.14	NA	0.488	NA	NA	NA	1.17	NA	0.978	NA	NA	NA	0.332	NA	FALSE	NA	NA	NA	TRUE	NA	rs139042516
1	22173967	G	A	0.00293	0.00276	0.0326	0.0776	0.674	1	NA	NA	NA	NA	0.00293	NA	NA	NA	NA	NA	0.00276	NA	NA	NA	NA	NA	0.0326	NA	NA	NA	NA	NA	0.0776	NA	NA	NA	NA	NA	0.674	NA	NA	NA	NA	NA	FALSE	NA	rs142458572
1	22179244	C	T	0.0621	0.0622	0.00794	0.0167	0.635	0.858	0.00375	0.029	0.111	0.00971	0.0612	0.0552	0.00378	0.033	0.114	0.0048	0.0612	0.0465	0.0708	-0.346	0.0251	0.581	0.00677	0.142	0.64	0.52	0.0702	0.955	0.0173	0.278	0.912	0.505	0.72	0.543	0.695	0.609	TRUE	FALSE	FALSE	TRUE	FALSE	FALSE	rs35669711
1	22181360	G	C	0.0214	0.022	-0.0298	0.028	0.287	0.967	0.00375	0.0145	0.00218	NA	0.0218	0.00307	0.00249	0.0154	0.002	NA	0.0224	0.00944	0.635	0.0119	-0.0494	NA	-0.0297	-0.62	0.759	0.798	0.479	NA	0.0281	0.78	0.403	0.988	0.918	NA	0.289	0.427	TRUE	TRUE	FALSE	NA	FALSE	TRUE	rs116788687
1	22181895	C	T	0.0619	0.062	0.00717	0.0168	0.669	0.846	0.00375	0.029	0.111	0.00971	0.061	0.0552	0.00362	0.033	0.114	0.00461	0.061	0.0458	0.0939	-0.346	0.0211	0.59	0.00612	0.163	0.646	0.52	0.0702	0.958	0.0173	0.28	0.884	0.505	0.764	0.538	0.724	0.561	TRUE	FALSE	FALSE	TRUE	FALSE	FALSE	rs2229475
1	22182114	C	T	0.0225	0.0188	0.212	0.272	0.436	1	0.0225	NA	NA	NA	2.65e-05	NA	0.0188	NA	NA	NA	4.32e-05	NA	0.212	NA	NA	NA	-0.311	NA	0.272	NA	NA	NA	0.691	NA	0.436	NA	NA	NA	0.653	NA	FALSE	NA	NA	NA	TRUE	NA	rs62642521
1	22182115	G	A	0.0135	0.0137	-0.0133	0.0356	0.71	1	0.0025	NA	NA	NA	0.0135	NA	0.000803	NA	NA	NA	0.0137	NA	1.42	NA	NA	NA	-0.0133	NA	1.13	NA	NA	NA	0.0356	NA	0.211	NA	NA	NA	0.71	NA	TRUE	NA	NA	NA	FALSE	NA	rs2229474
1	22188289	G	A	0.00462	0.00457	-0.0156	0.0607	0.797	1	NA	NA	NA	NA	0.00462	NA	NA	NA	NA	NA	0.00457	NA	NA	NA	NA	NA	-0.0156	NA	NA	NA	NA	NA	0.0607	NA	NA	NA	NA	NA	0.797	NA	NA	NA	NA	NA	FALSE	NA	rs142433309
1	22191394	C	T	0.00402	0.00139	1.77	0.956	0.0647	0	0.00402	NA	NA	NA	NA	NA	0.00139	NA	NA	NA	NA	NA	1.77	NA	NA	NA	NA	NA	0.956	NA	NA	NA	NA	NA	0.0647	NA	NA	NA	NA	NA	FALSE	NA	NA	NA	NA	NA	rs147633715
1	22191454	G	A	0.712	0.712	-0.00567	0.00889	0.523	0.325	0.59	0.754	0.567	0.874	0.716	0.693	0.598	0.758	0.565	0.867	0.715	0.749	-0.0298	-0.0855	-0.0279	0.036	-0.00294	-0.324	0.0765	0.225	0.0445	0.222	0.00917	0.14	0.697	0.703	0.53	0.871	0.749	0.0201	FALSE	FALSE	FALSE	FALSE	FALSE	FALSE	rs897471
1	22191473	A	T	0.00125	0.00122	-0.0141	0.117	0.904	0	NA	NA	NA	NA	0.00125	NA	NA	NA	NA	NA	0.00122	NA	NA	NA	NA	NA	-0.0141	NA	NA	NA	NA	NA	0.117	NA	NA	NA	NA	NA	0.904	NA	NA	NA	NA	NA	FALSE	NA	rs138460117
1	22198768	C	T	0.0168	0.0189	-0.0913	0.305	0.765	1	0.0168	NA	NA	NA	NA	NA	0.0189	NA	NA	NA	NA	NA	-0.0913	NA	NA	NA	NA	NA	0.305	NA	NA	NA	NA	NA	0.765	NA	NA	NA	NA	NA	FALSE	NA	NA	NA	NA	NA	rs62642525
1	22199175	G	C	0.0183	0.0214	-0.123	0.279	0.658	1	0.0183	NA	NA	NA	3.12e-06	NA	0.0214	NA	NA	NA	2.05e-05	NA	-0.123	NA	NA	NA	-1.2	NA	0.279	NA	NA	NA	1.13	NA	0.658	NA	NA	NA	0.291	NA	FALSE	NA	NA	NA	TRUE	NA	rs10917058
1	22199531	C	T	0.0128	0.0124	-0.0298	0.354	0.933	0	0.0128	NA	NA	NA	1.78e-05	NA	0.0124	NA	NA	NA	2.07e-05	NA	-0.0298	NA	NA	NA	0.13	NA	0.354	NA	NA	NA	1.18	NA	0.933	NA	NA	NA	0.912	NA	FALSE	NA	NA	NA	TRUE	NA	rs62642527
1	22200473	C	T	0.0334	0.0338	-0.00247	0.0228	0.914	0.709	0.194	0.0507	0.00983	NA	0.0311	0.0828	0.203	0.0462	0.0133	NA	0.0313	0.0857	-0.0358	0.308	-0.199	NA	-0.00047	0.2	0.0931	0.486	0.208	NA	0.0238	0.239	0.701	0.527	0.339	NA	0.984	0.405	FALSE	FALSE	FALSE	NA	FALSE	FALSE	rs28546127
1	22200998	C	T	0.0334	0.0338	-0.00242	0.0229	0.916	0.837	0.193	0.0499	0.0114	NA	0.0311	0.0801	0.203	0.0449	0.0139	NA	0.0313	0.084	-0.0434	0.316	-0.119	NA	-0.000519	0.168	0.0934	0.494	0.203	NA	0.0239	0.242	0.642	0.522	0.557	NA	0.983	0.488	FALSE	FALSE	FALSE	NA	FALSE	FALSE	rs2229481
1	22202155	C	T	0.00705	0.00716	-0.00883	0.0485	0.856	0.0726	NA	NA	0.00328	NA	0.00713	NA	NA	NA	0.00187	NA	0.00727	NA	NA	NA	0.884	NA	-0.0173	NA	NA	NA	0.5	NA	0.0488	NA	NA	NA	0.0769	NA	0.722	NA	NA	NA	FALSE	NA	FALSE	NA	rs78889849
1	22202483	G	A	0.0125	0.0119	0.0663	0.0377	0.079	0.679	0	NA	0.00146	NA	0.0127	0.0184	0.000482	NA	0.00127	NA	0.0121	0.0199	-1.18	NA	0.318	NA	0.0682	-0.257	1.67	NA	0.653	NA	0.038	0.41	0.481	NA	0.626	NA	0.0724	0.53	TRUE	NA	FALSE	NA	FALSE	FALSE	rs62642528
1	22202856	T	G	0.0013	0.00116	0.136	0.134	0.309	0.967	0.0638	NA	0	NA	0.000319	0.00307	0.0555	NA	6.67e-05	NA	0.0003	0.00839	0.132	NA	-1.04	NA	0.145	-0.468	0.16	NA	9.35	NA	0.243	0.85	0.409	NA	0.912	NA	0.552	0.582	FALSE	NA	TRUE	NA	FALSE	TRUE	rs62618730
1	22203106	C	T	0.00194	0.0017	0.163	0.0996	0.101	1	NA	NA	NA	NA	0.00194	NA	NA	NA	NA	NA	0.0017	NA	NA	NA	NA	NA	0.163	NA	NA	NA	NA	NA	0.0996	NA	NA	NA	NA	NA	0.101	NA	NA	NA	NA	NA	FALSE	NA	rs137904249
1	22204947	C	T	0.0199	0.0127	0.564	0.335	0.0924	1	0.0199	NA	NA	NA	2.49e-05	NA	0.0127	NA	NA	NA	2.75e-05	NA	0.564	NA	NA	NA	-0.101	NA	0.335	NA	NA	NA	1.06	NA	0.0924	NA	NA	NA	0.924	NA	FALSE	NA	NA	NA	TRUE	NA	rs62642529
1	22205496	G	A	0.0095	0.00968	0.0496	0.404	0.902	1	0.0095	NA	NA	NA	NA	NA	0.00968	NA	NA	NA	NA	NA	0.0496	NA	NA	NA	NA	NA	0.404	NA	NA	NA	NA	NA	0.902	NA	NA	NA	NA	NA	FALSE	NA	NA	NA	NA	NA	rs141901178
1	22205601	T	C	0.00692	0.00695	0.00814	0.0494	0.869	0.612	0.00125	NA	0.00218	NA	0.00702	NA	0.000643	NA	0.0032	NA	0.00703	NA	1.22	NA	-0.213	NA	0.011	NA	1.52	NA	0.438	NA	0.0497	NA	0.424	NA	0.628	NA	0.825	NA	TRUE	NA	FALSE	NA	FALSE	NA	rs143736974
1	22206608	G	A	0.00159	0.00172	-0.0702	0.101	0.486	1	NA	NA	NA	NA	0.00159	NA	NA	NA	NA	NA	0.00172	NA	NA	NA	NA	NA	-0.0702	NA	NA	NA	NA	NA	0.101	NA	NA	NA	NA	NA	0.486	NA	NA	NA	NA	NA	FALSE	NA	rs149094407
1	22206649	T	C	0.996	0.996	0.0174	0.0857	0.84	0.593	0.786	1	1	NA	1	0.994	0.781	0.981	1	NA	1	0.982	0.0213	1.2	-0.835	NA	-0.0722	0.28	0.0965	0.95	1.41	NA	0.198	0.688	0.826	0.207	0.553	NA	0.715	0.684	FALSE	FALSE	TRUE	NA	FALSE	FALSE	rs989994
1	22206977	C	T	0.00481	0.00446	0.0817	0.0618	0.186	1	NA	NA	NA	NA	0.00481	NA	NA	NA	NA	NA	0.00446	NA	NA	NA	NA	NA	0.0817	NA	NA	NA	NA	NA	0.0618	NA	NA	NA	NA	NA	0.186	NA	NA	NA	NA	NA	FALSE	NA	rs143669458
1	22207027	C	T	0.00607	0.0079	-0.243	0.434	0.576	1	0.00607	NA	NA	NA	NA	NA	0.0079	NA	NA	NA	NA	NA	-0.243	NA	NA	NA	NA	NA	0.434	NA	NA	NA	NA	NA	0.576	NA	NA	NA	NA	NA	FALSE	NA	NA	NA	NA	NA	rs143119915
1	22207188	T	G	0.0116	0.00988	0.132	0.379	0.727	1	0.0116	NA	NA	NA	NA	NA	0.00988	NA	NA	NA	NA	NA	0.132	NA	NA	NA	NA	NA	0.379	NA	NA	NA	NA	NA	0.727	NA	NA	NA	NA	NA	FALSE	NA	NA	NA	NA	NA	rs62642535
1	22207235	T	C	0.999	0.999	0.0236	0.122	0.847	0.902	0.927	1	1	NA	1	0.997	0.922	0.994	1	NA	1	0.993	0.0552	1.19	1.08	NA	-0.0656	0.146	0.144	2.19	3.65	NA	0.234	1.06	0.702	0.587	0.767	NA	0.779	0.89	FALSE	TRUE	TRUE	NA	FALSE	FALSE	rs1874792
1	22211150	G	A	0.00105	0.00125	-0.181	0.118	0.127	0	NA	NA	NA	NA	0.00105	NA	NA	NA	NA	NA	0.00125	NA	NA	NA	NA	NA	-0.181	NA	NA	NA	NA	NA	0.118	NA	NA	NA	NA	NA	0.127	NA	NA	NA	NA	NA	FALSE	NA	rs142071466
1	22211623	C	T	0.00167	0.00181	-0.0371	0.102	0.716	0.033	NA	NA	0.00548	NA	0.00159	NA	NA	NA	0.00313	NA	0.00178	NA	NA	NA	0.851	NA	-0.0907	NA	NA	NA	0.429	NA	0.105	NA	NA	NA	0.0472	NA	0.389	NA	NA	NA	FALSE	NA	FALSE	NA	rs140621959
1	22211941	G	T	0.00692	0.0071	-0.0214	0.0488	0.661	0.135	NA	NA	0.00255	NA	0.00701	NA	NA	NA	0.00187	NA	0.00721	NA	NA	NA	0.792	NA	-0.028	NA	NA	NA	0.546	NA	0.049	NA	NA	NA	0.147	NA	0.568	NA	NA	NA	FALSE	NA	FALSE	NA	rs75467696
1	22214082	C	T	0.0142	0.0146	0.0113	0.327	0.972	1	0.0142	NA	NA	NA	NA	NA	0.0146	NA	NA	NA	NA	NA	0.0113	NA	NA	NA	NA	NA	0.327	NA	NA	NA	NA	NA	0.972	NA	NA	NA	NA	NA	FALSE	NA	NA	NA	NA	NA	rs142194150
1	22214436	T	C	0.00659	0.0105	-0.401	0.414	0.333	0	0.00659	NA	NA	NA	NA	NA	0.0105	NA	NA	NA	NA	NA	-0.401	NA	NA	NA	NA	NA	0.414	NA	NA	NA	NA	NA	0.333	NA	NA	NA	NA	NA	FALSE	NA	NA	NA	NA	NA	rs145221265
1	22222455	G	T	0.00118	0.00107	0.0598	0.123	0.628	0	NA	NA	0.00109	NA	0.00118	NA	NA	NA	0.000934	NA	0.00107	NA	NA	NA	0.225	NA	0.0598	NA	NA	NA	0.712	NA	0.123	NA	NA	NA	0.752	NA	0.628	NA	NA	NA	TRUE	NA	FALSE	NA	rs1869780
1	22307365	G	T	0.00621	0.00347	0.562	0.591	0.342	1	0.00621	NA	NA	NA	1.35e-05	0.00408	0.00347	NA	NA	NA	2.64e-05	0.00742	0.562	NA	NA	NA	-0.637	0.00494	0.591	NA	NA	NA	0.823	1.04	0.342	NA	NA	NA	0.439	0.996	FALSE	NA	NA	NA	TRUE	TRUE	rs144802255
1	22307538	C	T	0.989	0.99	-0.0732	0.043	0.0885	0.508	0.83	0.971	0.961	0.748	0.994	0.976	0.84	0.974	0.966	0.768	0.994	0.955	-0.0506	-0.495	-0.114	-0.233	-0.0687	0.47	0.103	0.663	0.118	0.177	0.055	0.319	0.622	0.455	0.335	0.188	0.211	0.141	FALSE	FALSE	FALSE	FALSE	FALSE	FALSE	rs7528405
1	22307582	G	T	0.0103	0.00766	0.394	0.449	0.38	0	0.0103	NA	NA	NA	NA	NA	0.00766	NA	NA	NA	NA	NA	0.394	NA	NA	NA	NA	NA	0.449	NA	NA	NA	NA	NA	0.38	NA	NA	NA	NA	NA	FALSE	NA	NA	NA	NA	NA	rs115521366
1	22310215	C	T	0.00111	0.00116	-0.0279	0.114	0.808	0.97	0.00207	NA	0.0378	0.0286	0.000154	NA	0.00204	NA	0.0406	0.0277	0.000153	NA	-0.487	NA	-0.0368	-0.00454	0.0779	NA	1.02	NA	0.122	0.505	0.454	NA	0.631	NA	0.762	0.993	0.864	NA	TRUE	NA	FALSE	FALSE	FALSE	NA	rs149805485
1	22310225	A	T	0.00168	0.00154	0.121	0.112	0.28	0.69	0.0462	NA	9.85e-05	NA	0.000909	0.0183	0.0442	NA	0.000195	NA	0.000783	0.0245	0.0563	NA	-1.14	NA	0.193	-0.157	0.183	NA	2.37	NA	0.148	0.45	0.759	NA	0.63	NA	0.193	0.727	FALSE	NA	TRUE	NA	FALSE	FALSE	rs4272592
1	22310239	G	A	0.00449	0.00485	-0.0653	0.059	0.268	0.699	NA	NA	0.00655	NA	0.00445	NA	NA	NA	0.00767	NA	0.00479	NA	NA	NA	-0.163	NA	-0.0599	NA	NA	NA	0.259	NA	0.0606	NA	NA	NA	0.53	NA	0.322	NA	NA	NA	FALSE	NA	FALSE	NA	rs141568613
1	22310807	A	G	0.025	0.0259	-0.032	0.0258	0.214	0.868	0.00125	0.00725	0.00764	NA	0.0255	0.0123	0.00169	0.0154	0.00947	NA	0.0263	0.0119	-0.0518	-0.487	-0.152	NA	-0.0304	-0.123	1.01	0.872	0.239	NA	0.026	0.547	0.959	0.577	0.524	NA	0.241	0.822	TRUE	TRUE	FALSE	NA	FALSE	FALSE	rs114365157
1	22310809	C	G	0.00323	0.00315	0.0294	0.076	0.699	0.787	NA	NA	0.00151	NA	0.00327	NA	NA	NA	0.00181	NA	0.00318	NA	NA	NA	0.207	NA	0.027	NA	NA	NA	0.663	NA	0.0765	NA	NA	NA	0.754	NA	0.724	NA	NA	NA	FALSE	NA	FALSE	NA	rs77941170
1	22310811	G	A	0.0165	0.0167	-0.0204	0.0317	0.521	0.884	0.06	0.029	0.0051	NA	0.016	0.0245	0.058	0.0209	0.00467	NA	0.0163	0.0304	0.0425	0.637	0.0938	NA	-0.0253	-0.0485	0.162	0.708	0.326	NA	0.0327	0.392	0.793	0.369	0.774	NA	0.439	0.902	FALSE	FALSE	FALSE	NA	FALSE	FALSE	rs112944567
1	22313103	C	G	0.0175	0.0176	-0.0128	0.0307	0.678	0.735	0.0188	0.029	0.00582	NA	0.0177	0.0215	0.016	0.0181	0.00647	NA	0.0179	0.0269	0.249	0.787	-0.0649	NA	-0.0159	-0.0849	0.302	0.736	0.286	NA	0.0312	0.41	0.41	0.285	0.821	NA	0.609	0.836	FALSE	FALSE	FALSE	NA	FALSE	FALSE	rs114895362
1	22328207	G	A	0.0127	0.0123	0.0281	0.038	0.459	0.404	0.159	0.0145	0.00691	0.0203	0.0105	0.0132	0.138	0.024	0.00772	0.0245	0.0103	0.0356	0.161	-0.462	0.113	-0.228	0.0159	-0.581	0.11	0.671	0.325	0.524	0.0411	0.413	0.145	0.491	0.728	0.663	0.698	0.16	FALSE	TRUE	FALSE	FALSE	FALSE	FALSE	rs11541414
1	22332241	A	G	0.00117	0.00102	0.155	0.139	0.266	0.754	0.00432	NA	0.00169	NA	0.00111	NA	0.00276	NA	0.00122	NA	0.000987	NA	0.685	NA	0.407	NA	0.13	NA	0.799	NA	0.824	NA	0.143	NA	0.391	NA	0.621	NA	0.364	NA	FALSE	NA	FALSE	NA	FALSE	NA	rs75527968
1	22336277	C	G	0.973	0.973	-0.000184	0.0246	0.994	0.834	0.915	0.935	0.964	0.782	0.975	0.972	0.916	0.947	0.966	0.771	0.975	0.956	-0.00355	-0.511	0.00901	-0.0235	-0.00024	0.282	0.13	0.452	0.117	0.175	0.0261	0.314	0.978	0.259	0.938	0.893	0.993	0.369	FALSE	FALSE	FALSE	FALSE	FALSE	FALSE	rs3820285
1	22817114	G	A	0.0174	0.0169	0.0222	0.0323	0.492	0.0554	0.00141	0.0281	0.00603	NA	0.0177	0.00907	0.00172	0.0131	0.00999	NA	0.0171	0.0101	-0.031	0.338	-0.661	NA	0.0299	-0.207	1.2	0.644	0.292	NA	0.0325	0.778	0.979	0.6	0.0234	NA	0.358	0.791	TRUE	FALSE	FALSE	NA	FALSE	TRUE	rs6659222
1	22817996	G	A	0.00157	0.00182	-0.114	0.115	0.322	0.0146	0.0759	0	0.000559	NA	0.000361	0.00976	0.0985	0.00811	0.000243	NA	0.000252	0.0122	-0.282	-1.26	3.38	NA	0.586	0.0521	0.13	1.54	2.06	NA	0.27	0.673	0.0298	0.413	0.1	NA	0.0301	0.938	FALSE	TRUE	TRUE	NA	FALSE	FALSE	rs36115661
1	22835677	A	G	0.717	0.716	0.00908	0.00892	0.309	0.0782	0.94	0.761	0.721	0.835	0.713	0.804	0.923	0.809	0.712	0.877	0.712	0.782	0.28	-0.299	0.0343	-0.375	0.00743	0.187	0.141	0.241	0.0491	0.229	0.00913	0.145	0.0479	0.215	0.484	0.102	0.416	0.199	FALSE	FALSE	FALSE	FALSE	FALSE	FALSE	rs209729
1	22839498	A	G	0.00226	0.0022	0.0871	0.0881	0.323	0.0877	NA	NA	0.00255	NA	0.00226	NA	NA	NA	0.00133	NA	0.00222	NA	NA	NA	1.09	NA	0.0645	NA	NA	NA	0.592	NA	0.0891	NA	NA	NA	0.0663	NA	0.469	NA	NA	NA	FALSE	NA	FALSE	NA	rs144774049
1	22846709	G	A	0.994	0.994	0.0284	0.0527	0.59	0.729	1	0.988	0.996	1	0.994	0.996	0.999	0.996	0.996	1	0.994	0.992	1.3	-5.6	0.143	4.06	0.0238	0.619	1.57	2.4	0.403	7.92	0.0532	0.801	0.41	0.0195	0.723	0.608	0.655	0.44	TRUE	TRUE	FALSE	TRUE	FALSE	FALSE	rs209720
1	22852880	G	C	0.0308	0.0305	0.000416	0.0233	0.986	0.236	0.00125	0.029	0.0699	0	0.0299	0.0614	0.00185	0.0253	0.0767	0.00326	0.0295	0.0381	-0.178	-0.201	-0.106	-1.21	0.00649	0.471	0.961	0.545	0.0848	1.14	0.0243	0.299	0.853	0.712	0.211	0.291	0.79	0.116	TRUE	FALSE	FALSE	TRUE	FALSE	FALSE	rs45502998
1	22895820	G	A	0.0117	0.0111	0.0556	0.0389	0.154	0.0199	0.0025	NA	0.00691	NA	0.0118	NA	0.000803	NA	0.00387	NA	0.0112	NA	2.46	NA	0.837	NA	0.0451	NA	1.34	NA	0.338	NA	0.0392	NA	0.0654	NA	0.0132	NA	0.25	NA	TRUE	NA	FALSE	NA	FALSE	NA	rs45498698
1	22903176	G	A	0.00546	0.00575	-0.0726	0.527	0.89	1	0.00546	NA	NA	NA	2.27e-05	NA	0.00575	NA	NA	NA	3.28e-05	NA	-0.0726	NA	NA	NA	-0.139	NA	0.527	NA	NA	NA	0.934	NA	0.89	NA	NA	NA	0.881	NA	FALSE	NA	NA	NA	TRUE	NA	rs62642541
1	22913051	C	T	0.0218	0.0243	-0.115	0.258	0.657	1	0.0218	NA	NA	NA	1.73e-05	NA	0.0243	NA	NA	NA	2.61e-05	NA	-0.115	NA	NA	NA	-1.02	NA	0.258	NA	NA	NA	1.13	NA	0.657	NA	NA	NA	0.365	NA	FALSE	NA	NA	NA	TRUE	NA	rs638524
1	22915753	T	C	0.362	0.361	0.00627	0.00843	0.457	0.505	0.684	0.326	0.541	0.345	0.354	0.396	0.693	0.364	0.532	0.323	0.353	0.456	-0.0267	-0.17	0.0549	0.0393	0.00594	-0.174	0.0809	0.198	0.0446	0.158	0.00867	0.124	0.742	0.392	0.218	0.804	0.494	0.159	FALSE	FALSE	FALSE	FALSE	FALSE	FALSE	rs606002
1	22915783	G	A	0.00109	0.00123	-0.123	0.13	0.344	1	NA	NA	NA	NA	0.00109	NA	NA	NA	NA	NA	0.00123	NA	NA	NA	NA	NA	-0.123	NA	NA	NA	NA	NA	0.13	NA	NA	NA	NA	NA	0.344	NA	NA	NA	NA	NA	FALSE	NA	rs111930583
1	22915858	C	T	0.074	0.0738	0.0133	0.0154	0.388	0.306	0.0988	0.0652	0.196	0.0631	0.0711	0.0767	0.0849	0.0648	0.178	0.0543	0.0715	0.0853	0.16	-0.0447	0.125	0.0319	0.00321	-0.153	0.132	0.39	0.0575	0.321	0.0161	0.22	0.226	0.909	0.0296	0.921	0.843	0.486	FALSE	FALSE	FALSE	FALSE	FALSE	FALSE	rs76452513
1	22920150	A	G	0.00209	0.00201	0.06	0.0963	0.533	1	NA	NA	NA	NA	0.00209	NA	NA	NA	NA	NA	0.00201	NA	NA	NA	NA	NA	0.06	NA	NA	NA	NA	NA	0.0963	NA	NA	NA	NA	NA	0.533	NA	NA	NA	NA	NA	FALSE	NA	rs149084883
1	22920170	G	C	0.00912	0.0107	-0.0853	0.23	0.71	1	NA	NA	0.00912	NA	2.45e-05	NA	NA	NA	0.0107	NA	3.06e-05	NA	NA	NA	-0.0853	NA	-0.313	NA	NA	NA	0.23	NA	1.13	NA	NA	NA	0.71	NA	0.781	NA	NA	NA	FALSE	NA	TRUE	NA	rs560791662
1	22923859	C	A	0.0117	0.0114	0.0281	0.0382	0.463	0.0574	0.0025	NA	0.00728	NA	0.0118	NA	0.000803	NA	0.00494	NA	0.0115	NA	2.06	NA	0.614	NA	0.019	NA	1.26	NA	0.311	NA	0.0385	NA	0.103	NA	0.0481	NA	0.621	NA	TRUE	NA	FALSE	NA	FALSE	NA	rs144329757
1	22923873	G	C	0.0977	0.0979	-0.00298	0.0136	0.826	0.502	0.118	0.109	0.0444	0.0728	0.0987	0.089	0.109	0.102	0.052	0.0681	0.0989	0.0829	0.108	0.0488	-0.172	0.139	-0.00234	0.153	0.12	0.325	0.102	0.307	0.0138	0.223	0.367	0.881	0.0919	0.651	0.866	0.492	FALSE	FALSE	FALSE	FALSE	FALSE	FALSE	rs999765
1	22924646	C	T	0.0593	0.0522	0.171	0.177	0.333	1	0.0593	NA	NA	NA	2.87e-05	0.000373	0.0522	NA	NA	NA	3.7e-05	0.0102	0.171	NA	NA	NA	-0.158	-1.45	0.177	NA	NA	NA	0.98	0.91	0.333	NA	NA	NA	0.872	0.112	FALSE	NA	NA	NA	TRUE	TRUE	rs62642537
1	22927241	G	A	0.00152	0.00147	0.0755	0.118	0.523	0	NA	NA	NA	NA	0.00152	NA	NA	NA	NA	NA	0.00147	NA	NA	NA	NA	NA	0.0755	NA	NA	NA	NA	NA	0.118	NA	NA	NA	NA	NA	0.523	NA	NA	NA	NA	NA	FALSE	NA	rs72651352
1	22927503	G	A	0.00681	0.00734	-0.0624	0.049	0.203	0	NA	NA	NA	NA	0.00681	NA	NA	NA	NA	NA	0.00734	NA	NA	NA	NA	NA	-0.0624	NA	NA	NA	NA	NA	0.049	NA	NA	NA	NA	NA	0.203	NA	NA	NA	NA	NA	FALSE	NA	rs62618734
1	22927812	G	A	0.00151	0.00172	-0.122	0.106	0.252	1	NA	NA	NA	NA	0.00151	NA	NA	NA	NA	NA	0.00172	NA	NA	NA	NA	NA	-0.122	NA	NA	NA	NA	NA	0.106	NA	NA	NA	NA	NA	0.252	NA	NA	NA	NA	NA	FALSE	NA	rs147795823
1	22964176	G	A	0.00294	0.00304	0.0112	0.0748	0.881	0.0424	NA	NA	0.00473	NA	0.00291	NA	NA	NA	0.00314	NA	0.00303	NA	NA	NA	0.804	NA	-0.0179	NA	NA	NA	0.398	NA	0.0762	NA	NA	NA	0.0432	NA	0.814	NA	NA	NA	FALSE	NA	FALSE	NA	rs17887074
1	22970524	T	C	0.00737	0.00933	-0.0926	0.253	0.715	1	NA	NA	0.00737	NA	NA	NA	NA	NA	0.00933	NA	NA	NA	NA	NA	-0.0926	NA	NA	NA	NA	NA	0.253	NA	NA	NA	NA	NA	0.715	NA	NA	NA	NA	NA	FALSE	NA	NA	NA	rs367838299
1	22974097	G	A	0.0215	0.0245	-0.0988	0.499	0.843	1	NA	NA	0.00127	0.0215	NA	NA	NA	NA	0.00083	0.0245	NA	NA	NA	NA	0.732	-0.0988	NA	NA	NA	NA	0.836	0.499	NA	NA	NA	NA	0.381	0.843	NA	NA	NA	NA	TRUE	FALSE	NA	NA	rs45487196
1	23233263	T	C	0.0217	0.0189	0.206	0.295	0.486	1	0.0217	NA	NA	NA	NA	NA	0.0189	NA	NA	NA	NA	NA	0.206	NA	NA	NA	NA	NA	0.295	NA	NA	NA	NA	NA	0.486	NA	NA	NA	NA	NA	FALSE	NA	NA	NA	NA	NA	rs142173175
1	23233346	G	A	0.00693	0.0072	-0.0551	0.0489	0.259	1	NA	NA	0.000728	NA	0.00693	NA	NA	NA	0.00113	NA	0.0072	NA	NA	NA	0.105	NA	-0.0551	NA	NA	NA	0.806	NA	0.0489	NA	NA	NA	0.897	NA	0.259	NA	NA	NA	TRUE	NA	FALSE	NA	rs28936395
1	23337461	T	C	0.00882	0.0119	-0.293	0.363	0.421	0	0.00882	NA	NA	NA	NA	NA	0.0119	NA	NA	NA	NA	NA	-0.293	NA	NA	NA	NA	NA	0.363	NA	NA	NA	NA	NA	0.421	NA	NA	NA	NA	NA	FALSE	NA	NA	NA	NA	NA	rs145781508
1	23346225	G	A	0.00662	0.00701	-0.0533	0.0528	0.313	0.573	0.000172	NA	0.00243	NA	0.00671	0.00247	0.00082	NA	0.00293	NA	0.00709	0.00656	-1.68	NA	-0.322	NA	-0.05	-0.974	2.17	NA	0.48	NA	0.0532	0.91	0.438	NA	0.502	NA	0.347	0.284	TRUE	NA	FALSE	NA	FALSE	TRUE	rs144822945
1	23415518	C	T	0.00439	0.00462	-0.042	0.0767	0.584	0.117	0.241	0.0363	0.000993	NA	0.000526	0.0167	0.247	0.0217	0.000999	NA	0.000611	0.0441	-0.011	1.34	0.4	NA	-0.126	-0.565	0.0882	0.734	0.987	NA	0.176	0.371	0.901	0.0676	0.685	NA	0.471	0.128	FALSE	FALSE	TRUE	NA	FALSE	FALSE	rs12066671
1	23417894	T	C	0.00222	0.0024	-0.0674	0.0853	0.43	1	NA	NA	NA	NA	0.00222	NA	NA	NA	NA	NA	0.0024	NA	NA	NA	NA	NA	-0.0674	NA	NA	NA	NA	NA	0.0853	NA	NA	NA	NA	NA	0.43	NA	NA	NA	NA	NA	FALSE	NA	rs147463811
1	23418153	C	T	0.835	0.832	0.0255	0.0108	0.0176	0.481	0.82	0.754	0.618	0.835	0.84	0.822	0.828	0.711	0.605	0.811	0.837	0.77	-0.071	0.152	0.037	0.105	0.024	0.278	0.0987	0.22	0.0456	0.2	0.0112	0.147	0.472	0.491	0.418	0.6	0.0319	0.0578	FALSE	FALSE	FALSE	FALSE	FALSE	FALSE	rs10799790
1	23418576	T	C	0.00935	0.0107	-0.164	0.376	0.662	1	0.00935	NA	NA	NA	3.81e-05	NA	0.0107	NA	NA	NA	5.34e-05	NA	-0.164	NA	NA	NA	-0.523	NA	0.376	NA	NA	NA	0.703	NA	0.662	NA	NA	NA	0.457	NA	FALSE	NA	NA	NA	TRUE	NA	rs144862656
1	23418803	G	C	0.0145	0.0145	0.00365	0.0345	0.916	0.9	0.00125	NA	0.000728	NA	0.0145	0.0153	0.000562	NA	0.00127	NA	0.0145	0.0147	1.8	NA	-0.263	NA	0.00395	-0.0582	1.7	NA	0.68	NA	0.0346	0.495	0.29	NA	0.699	NA	0.909	0.906	TRUE	NA	TRUE	NA	FALSE	FALSE	rs35645814
1	23419283	G	A	0.0277	0.0273	0.00826	0.0249	0.739	0.174	0.0675	0.0217	0.00837	NA	0.0274	0.0429	0.0582	0.0396	0.00434	NA	0.0272	0.0594	0.181	-0.496	0.495	NA	0.00242	-0.261	0.161	0.516	0.289	NA	0.0254	0.281	0.261	0.337	0.0861	NA	0.924	0.353	FALSE	TRUE	FALSE	NA	FALSE	FALSE	rs35917050
1	23419368	C	T	0.00135	0.00122	0.166	0.131	0.206	1	NA	NA	NA	NA	0.00135	NA	NA	NA	NA	NA	0.00122	NA	NA	NA	NA	NA	0.166	NA	NA	NA	NA	NA	0.131	NA	NA	NA	NA	NA	0.206	NA	NA	NA	NA	NA	FALSE	NA	rs200208053
1	23419374	G	T	0.831	0.827	0.0254	0.0107	0.0177	0.375	0.555	0.739	0.618	0.835	0.84	0.791	0.575	0.692	0.605	0.81	0.837	0.733	-0.087	0.186	0.0353	0.107	0.0251	0.243	0.076	0.215	0.0456	0.2	0.0112	0.141	0.252	0.387	0.439	0.594	0.0246	0.084	FALSE	FALSE	FALSE	FALSE	FALSE	FALSE	rs3765407
1	23419383	C	T	0.832	0.828	0.0265	0.0107	0.0133	0.198	0.605	0.754	0.618	0.835	0.84	0.81	0.623	0.696	0.605	0.81	0.837	0.741	-0.0759	0.249	0.036	0.107	0.0254	0.318	0.0774	0.216	0.0456	0.2	0.0112	0.141	0.327	0.249	0.431	0.595	0.0234	0.0238	FALSE	FALSE	FALSE	FALSE	FALSE	FALSE	rs477830
1	23419396	G	T	0.00389	0.00223	0.665	0.777	0.392	1	0.00389	NA	NA	NA	NA	NA	0.00223	NA	NA	NA	NA	NA	0.665	NA	NA	NA	NA	NA	0.777	NA	NA	NA	NA	NA	0.392	NA	NA	NA	NA	NA	FALSE	NA	NA	NA	NA	NA	rs200763245
1	23419806	A	C	0.00305	0.00315	-0.0375	0.0905	0.679	0.45	0.18	0	0.000729	NA	0.00026	0.00706	0.181	0.0144	0.000289	NA	0.000347	0.0249	-0.00932	-1.6	1.06	NA	-0.203	-0.696	0.098	0.918	1.17	NA	0.237	0.448	0.924	0.0822	0.365	NA	0.392	0.12	FALSE	TRUE	TRUE	NA	FALSE	TRUE	rs12091554
1	23519919	G	A	0.0249	0.0344	-0.383	0.22	0.0816	1	0.0249	NA	NA	NA	3.62e-05	NA	0.0344	NA	NA	NA	3.7e-05	NA	-0.383	NA	NA	NA	0.31	NA	0.22	NA	NA	NA	0.933	NA	0.0816	NA	NA	NA	0.74	NA	FALSE	NA	NA	NA	TRUE	NA	rs6299
1	23689458	T	C	0.00405	0.00464	-0.118	0.576	0.838	1	0.00405	NA	NA	NA	NA	NA	0.00464	NA	NA	NA	NA	NA	-0.118	NA	NA	NA	NA	NA	0.576	NA	NA	NA	NA	NA	0.838	NA	NA	NA	NA	NA	FALSE	NA	NA	NA	NA	NA	rs145044991
1	23743859	T	C	0.00538	0.00494	0.104	0.0619	0.092	0.704	NA	NA	0.00196	0.00661	0.00545	NA	NA	NA	0.00223	0.00674	0.005	NA	NA	NA	-0.164	-0.27	0.106	NA	NA	NA	0.71	1.56	0.0622	NA	NA	NA	0.817	0.863	0.0869	NA	NA	NA	FALSE	TRUE	FALSE	NA	rs192746462
1	23757529	G	A	0.00315	0.00335	-0.105	0.0717	0.142	0.866	0.00147	NA	0.00163	NA	0.00318	NA	0.000964	NA	0.00167	NA	0.00339	NA	1.55	NA	0.0112	NA	-0.107	NA	1.89	NA	0.694	NA	0.0721	NA	0.412	NA	0.987	NA	0.14	NA	TRUE	NA	FALSE	NA	FALSE	NA	rs137927599
1	23757614	C	T	0.00132	0.00136	-0.000865	0.122	0.994	1	NA	NA	NA	NA	0.00132	NA	NA	NA	NA	NA	0.00136	NA	NA	NA	NA	NA	-0.000865	NA	NA	NA	NA	NA	0.122	NA	NA	NA	NA	NA	0.994	NA	NA	NA	NA	NA	FALSE	NA	rs142945237
1	23759594	C	T	0.00262	0.00266	0.00757	0.081	0.926	1	NA	NA	NA	NA	0.00262	NA	NA	NA	NA	NA	0.00266	NA	NA	NA	NA	NA	0.00757	NA	NA	NA	NA	NA	0.081	NA	NA	NA	NA	NA	0.926	NA	NA	NA	NA	NA	FALSE	NA	rs146778835
1	23759743	G	T	0.00684	0.00665	0.0215	0.0501	0.668	0.306	0	0	0.00218	NA	0.00694	NA	0.000964	0.00934	0.0014	NA	0.00676	NA	-1.14	-1.17	0.604	NA	0.017	NA	1.24	1.13	0.572	NA	0.0503	NA	0.362	0.302	0.291	NA	0.735	NA	TRUE	TRUE	FALSE	NA	FALSE	NA	rs140136454
1	23763676	G	A	0.004	0.00447	-0.122	0.0657	0.0626	0.64	0.000828	NA	0.0013	NA	0.00406	NA	0.00116	NA	0.00165	NA	0.00453	NA	-0.625	NA	-0.495	NA	-0.12	NA	1.31	NA	0.799	NA	0.066	NA	0.633	NA	0.536	NA	0.0691	NA	TRUE	NA	FALSE	NA	FALSE	NA	rs146159261
1	23763938	T	G	0.00195	0.0019	0.0155	0.118	0.896	0.471	0.12	0.00725	0.00035	NA	9.68e-05	0.00355	0.117	0.0108	7.01e-05	NA	8.22e-05	0.0132	-0.00085	-0.513	3.35	NA	0.462	-0.877	0.12	1.04	2.52	NA	0.63	0.713	0.994	0.622	0.184	NA	0.463	0.218	FALSE	TRUE	TRUE	NA	FALSE	TRUE	rs16828486
1	23768748	C	T	0.00632	0.00644	-0.0222	0.0531	0.676	0.301	NA	NA	0.00236	NA	0.00641	NA	NA	NA	0.00347	NA	0.00651	NA	NA	NA	-0.555	NA	-0.0166	NA	NA	NA	0.517	NA	0.0534	NA	NA	NA	0.283	NA	0.756	NA	NA	NA	FALSE	NA	FALSE	NA	rs148831305
1	23842943	G	A	0.0102	0.00783	0.373	0.444	0.402	1	0.0102	NA	NA	NA	NA	NA	0.00783	NA	NA	NA	NA	NA	0.373	NA	NA	NA	NA	NA	0.444	NA	NA	NA	NA	NA	0.402	NA	NA	NA	NA	NA	FALSE	NA	NA	NA	NA	NA	rs116576730
1	23845566	G	A	0.00166	0.00146	0.141	0.107	0.188	1	NA	NA	NA	NA	0.00166	NA	NA	NA	NA	NA	0.00146	NA	NA	NA	NA	NA	0.141	NA	NA	NA	NA	NA	0.107	NA	NA	NA	NA	NA	0.188	NA	NA	NA	NA	NA	FALSE	NA	rs139052092
1	23847464	C	A	0.495	0.492	0.0106	0.0081	0.191	0.421	0.0613	0.464	0.344	0.592	0.505	0.344	0.0598	0.425	0.353	0.575	0.502	0.379	-0.000339	0.0906	-0.0504	0.126	0.0129	-0.187	0.16	0.195	0.0466	0.15	0.00828	0.128	0.998	0.642	0.279	0.399	0.12	0.143	FALSE	FALSE	FALSE	FALSE	FALSE	FALSE	rs2075995
1	23847529	C	T	0.0108	0.0113	-0.0353	0.0389	0.364	0.755	0.00125	NA	0.0113	NA	0.0108	0.0092	0.000482	NA	0.0138	NA	0.0113	0.00909	1.61	NA	-0.0972	NA	-0.0329	-0.238	1.65	NA	0.202	NA	0.0396	0.566	0.327	NA	0.631	NA	0.406	0.674	TRUE	NA	FALSE	NA	FALSE	TRUE	rs2229297
1	23847537	G	A	0.00468	0.00483	-0.0546	0.0586	0.351	0.873	0.00125	NA	0.00218	NA	0.0047	0.0123	0.000562	NA	0.0016	NA	0.00487	0.0133	1.78	NA	0.155	NA	-0.0593	0.126	1.69	NA	0.508	NA	0.0593	0.588	0.292	NA	0.76	NA	0.317	0.831	TRUE	NA	FALSE	NA	FALSE	FALSE	rs116694174
1	23857189	T	C	0.00323	0.00339	-0.097	0.0726	0.181	0	NA	NA	0.00109	NA	0.00323	NA	NA	NA	0.00139	NA	0.00339	NA	NA	NA	-0.268	NA	-0.097	NA	NA	NA	0.753	NA	0.0726	NA	NA	NA	0.722	NA	0.181	NA	NA	NA	TRUE	NA	FALSE	NA	rs35749763
1	23857249	C	G	0.00127	0.00136	-0.0688	0.12	0.568	1	NA	NA	NA	NA	0.00127	NA	NA	NA	NA	NA	0.00136	NA	NA	NA	NA	NA	-0.0688	NA	NA	NA	NA	NA	0.12	NA	NA	NA	NA	NA	0.568	NA	NA	NA	NA	NA	FALSE	NA	rs75815067
1	23885480	A	C	0.00274	0.00301	-0.0701	0.0993	0.48	0.445	0.152	0.000512	0.000432	NA	0.000319	0.0212	0.169	0.0171	0.000749	NA	0.000312	0.0251	-0.122	-1.5	-1.01	NA	0.22	0.29	0.107	1.18	1.44	NA	0.301	0.532	0.257	0.203	0.481	NA	0.465	0.585	FALSE	TRUE	TRUE	NA	FALSE	FALSE	rs11542317
1	23885498	T	C	0.751	0.752	-0.00471	0.00935	0.614	0.222	0.966	0.79	0.908	0.942	0.742	0.936	0.974	0.775	0.903	0.964	0.744	0.906	-0.34	0.159	0.0637	-0.419	-0.00588	0.344	0.238	0.245	0.0763	0.384	0.00945	0.218	0.153	0.516	0.404	0.275	0.534	0.115	FALSE	FALSE	FALSE	FALSE	FALSE	FALSE	rs11574
1	23885853	A	G	0.00191	0.00193	-0.0196	0.094	0.835	1	NA	NA	NA	NA	0.00191	NA	NA	NA	NA	NA	0.00193	NA	NA	NA	NA	NA	-0.0196	NA	NA	NA	NA	NA	0.094	NA	NA	NA	NA	NA	0.835	NA	NA	NA	NA	NA	FALSE	NA	rs41268121
1	24077388	C	A	0.0106	0.00658	0.603	0.461	0.19	0	0.0106	NA	NA	NA	NA	NA	0.00658	NA	NA	NA	NA	NA	0.603	NA	NA	NA	NA	NA	0.461	NA	NA	NA	NA	NA	0.19	NA	NA	NA	NA	NA	FALSE	NA	NA	NA	NA	NA	rs142849555
1	24077451	C	T	0.0918	0.0939	-0.0297	0.0138	0.0311	0.0284	0.01	0.152	0.137	0.068	0.0922	0.089	0.00619	0.0945	0.149	0.0935	0.0941	0.0979	0.591	0.904	-0.101	-0.264	-0.0266	-0.235	0.467	0.338	0.0629	0.271	0.0142	0.204	0.206	0.0074	0.107	0.331	0.0603	0.25	FALSE	FALSE	FALSE	FALSE	FALSE	FALSE	rs2235541
1	24077957	A	G	0.00303	0.00345	-0.129	0.0714	0.0715	1	NA	NA	0.000728	NA	0.00303	0.00614	NA	NA	0.0014	NA	0.00345	0.00734	NA	NA	-0.0412	NA	-0.129	-0.399	NA	NA	0.762	NA	0.0714	0.68	NA	NA	0.957	NA	0.0715	0.557	NA	NA	TRUE	NA	FALSE	TRUE	rs35797868
1	24077987	G	A	0.0363	0.0253	0.459	0.24	0.0555	0	0.0363	NA	NA	NA	NA	NA	0.0253	NA	NA	NA	NA	NA	0.459	NA	NA	NA	NA	NA	0.24	NA	NA	NA	NA	NA	0.0555	NA	NA	NA	NA	NA	FALSE	NA	NA	NA	NA	NA	rs520713
1	24077994	A	G	0.00722	0.00611	0.238	0.509	0.641	1	0.00722	NA	NA	NA	NA	NA	0.00611	NA	NA	NA	NA	NA	0.238	NA	NA	NA	NA	NA	0.509	NA	NA	NA	NA	NA	0.641	NA	NA	NA	NA	NA	FALSE	NA	NA	NA	NA	NA	rs138349044
1	24078234	T	C	0.00343	0.00403	-0.161	0.0766	0.0358	0.614	0.169	0	0.00146	NA	0.000796	0.0215	0.192	0.0214	0.00153	NA	0.000924	0.0542	-0.171	-1.42	0.221	NA	-0.0941	-0.521	0.0961	0.767	0.616	NA	0.141	0.331	0.0757	0.0644	0.72	NA	0.504	0.115	FALSE	TRUE	FALSE	NA	FALSE	FALSE	rs34394004
1	24082402	G	A	0.0055	0.00514	0.0951	0.0579	0.101	0	NA	NA	0.00109	NA	0.0055	NA	NA	NA	0.000934	NA	0.00514	NA	NA	NA	-0.0113	NA	0.0951	NA	NA	NA	0.679	NA	0.0579	NA	NA	NA	0.987	NA	0.101	NA	NA	NA	TRUE	NA	FALSE	NA	rs78642828
1	24175151	G	A	0.00114	0.00134	-0.0731	0.122	0.548	0.165	0.0213	NA	NA	NA	0.000823	0.00614	0.0323	NA	NA	NA	0.000849	0.0168	-0.327	NA	NA	NA	0.0396	-0.505	0.219	NA	NA	NA	0.146	0.584	0.136	NA	NA	NA	0.787	0.387	FALSE	NA	NA	NA	FALSE	TRUE	rs114490852
1	24180962	T	C	0.334	0.33	0.0174	0.00859	0.0426	0.368	0.131	0.312	0.16	0.311	0.341	0.267	0.122	0.287	0.156	0.272	0.338	0.229	0.112	0.108	0.00302	0.215	0.0156	0.275	0.116	0.213	0.0609	0.168	0.00874	0.147	0.332	0.613	0.96	0.201	0.0746	0.0613	FALSE	FALSE	FALSE	FALSE	FALSE	FALSE	rs13551
1	24181041	C	T	0.00999	0.0062	0.637	0.482	0.186	1	0.00999	NA	NA	NA	NA	NA	0.0062	NA	NA	NA	NA	NA	0.637	NA	NA	NA	NA	NA	0.482	NA	NA	NA	NA	NA	0.186	NA	NA	NA	NA	NA	FALSE	NA	NA	NA	NA	NA	rs665
1	24192068	G	A	0.0176	0.0289	-0.424	0.235	0.0708	1	0.0176	NA	NA	NA	1.99e-05	NA	0.0289	NA	NA	NA	4.54e-05	NA	-0.424	NA	NA	NA	-0.906	NA	0.235	NA	NA	NA	0.713	NA	0.0708	NA	NA	NA	0.204	NA	FALSE	NA	NA	NA	TRUE	NA	rs2228424
1	24192072	A	G	0.0015	0.00177	-0.144	0.101	0.152	1	NA	NA	0.000728	NA	0.0015	NA	NA	NA	0.00147	NA	0.00177	NA	NA	NA	-0.747	NA	-0.144	NA	NA	NA	0.585	NA	0.101	NA	NA	NA	0.202	NA	0.152	NA	NA	NA	TRUE	NA	FALSE	NA	rs150062050
1	24192103	C	G	0.00498	0.00472	0.0278	0.0595	0.64	0	0.0025	NA	NA	NA	0.00498	NA	0.00113	NA	NA	NA	0.00472	NA	0.987	NA	NA	NA	0.0278	NA	1.02	NA	NA	NA	0.0595	NA	0.335	NA	NA	NA	0.64	NA	TRUE	NA	NA	NA	FALSE	NA	rs143691289
1	24194748	G	C	0.0959	0.098	-0.0345	0.0136	0.0113	0.444	0.0998	0.0791	0.125	0.247	0.0943	0.109	0.112	0.122	0.123	0.216	0.0964	0.098	-0.148	-0.503	0.00752	0.123	-0.0352	0.0804	0.12	0.299	0.0668	0.187	0.0141	0.202	0.218	0.0928	0.91	0.509	0.0124	0.691	FALSE	FALSE	FALSE	FALSE	FALSE	FALSE	rs2070956
1	24194770	C	G	0.00842	0.00859	-0.0338	0.0464	0.467	0.143	0.000892	0.0284	0.0197	0.00729	0.00814	0.00658	0.0013	0.0213	0.0235	0.00933	0.00825	0.00695	-0.216	0.79	-0.308	-0.028	-0.0146	-0.295	1.23	0.784	0.169	1.23	0.0484	0.841	0.86	0.314	0.0687	0.982	0.764	0.725	TRUE	FALSE	FALSE	TRUE	FALSE	TRUE	rs61996282
1	24194773	G	A	0.0959	0.098	-0.0344	0.0136	0.0115	0.444	0.0998	0.0791	0.125	0.247	0.0943	0.109	0.112	0.122	0.123	0.216	0.0964	0.098	-0.148	-0.503	0.00752	0.124	-0.0351	0.0808	0.12	0.299	0.0668	0.187	0.0141	0.202	0.218	0.0928	0.91	0.509	0.0127	0.689	FALSE	FALSE	FALSE	FALSE	FALSE	FALSE	rs2070955
1	24201162	G	A	0.0951	0.0969	-0.0317	0.0137	0.0203	0.486	0.00593	0.0788	0.124	0.247	0.095	0.08	0.00941	0.112	0.121	0.217	0.097	0.0702	-0.518	-0.452	0.0107	0.127	-0.0332	0.0332	0.41	0.31	0.0676	0.188	0.014	0.232	0.206	0.144	0.875	0.499	0.018	0.886	FALSE	FALSE	FALSE	FALSE	FALSE	FALSE	rs2229579
1	24201711	G	T	0.00481	0.00473	0.0351	0.0593	0.554	0.246	NA	NA	0.00546	NA	0.00479	NA	NA	NA	0.0044	NA	0.00473	NA	NA	NA	0.425	NA	0.023	NA	NA	NA	0.341	NA	0.0603	NA	NA	NA	0.213	NA	0.703	NA	NA	NA	FALSE	NA	FALSE	NA	rs41311993
1	24201920	T	C	0.575	0.577	-0.00259	0.00818	0.751	0.365	0.796	0.616	0.714	0.447	0.569	0.641	0.787	0.6	0.72	0.514	0.57	0.681	0.0587	0.116	-0.0113	-0.24	-0.00155	-0.198	0.0929	0.197	0.049	0.155	0.00837	0.131	0.528	0.557	0.818	0.121	0.853	0.13	FALSE	FALSE	FALSE	FALSE	FALSE	FALSE	rs2501432
1	24383873	T	C	0.00259	0.00282	-0.0878	0.0922	0.341	0.771	0.139	0	0	NA	0.000438	0	0.152	0.00934	6.67e-05	NA	0.000469	0.0234	-0.0727	-1.55	-1.1	NA	-0.135	-1.24	0.106	1.2	4.12	NA	0.188	0.495	0.493	0.196	0.79	NA	0.47	0.0123	FALSE	TRUE	TRUE	NA	FALSE	TRUE	rs59805085
1	24388448	G	T	0.0038	0.00414	-0.104	0.0668	0.12	1	NA	NA	0.00106	NA	0.0038	NA	NA	NA	0.00175	NA	0.00414	NA	NA	NA	-0.686	NA	-0.104	NA	NA	NA	0.599	NA	0.0668	NA	NA	NA	0.252	NA	0.12	NA	NA	NA	TRUE	NA	FALSE	NA	rs192320437
1	24390604	C	T	0.0222	0.0189	-0.0698	0.521	0.893	1	NA	NA	NA	0.0222	8.33e-06	NA	NA	NA	NA	0.0189	1.67e-05	NA	NA	NA	NA	-0.0698	-1.64	NA	NA	NA	NA	0.521	1.76	NA	NA	NA	NA	0.893	0.352	NA	NA	NA	NA	FALSE	TRUE	NA	rs142799431
1	24390612	AC	A	0.00265	0.0026	0.037	0.0815	0.65	1	NA	NA	NA	NA	0.00265	NA	NA	NA	NA	NA	0.0026	NA	NA	NA	NA	NA	0.037	NA	NA	NA	NA	NA	0.0815	NA	NA	NA	NA	NA	0.65	NA	NA	NA	NA	NA	FALSE	NA	rs540934238
1	24393563	C	T	0.132	0.131	0.00312	0.012	0.795	0.253	0.411	0.188	0.292	0.282	0.123	0.221	0.41	0.181	0.294	0.239	0.122	0.269	0.0214	0.0647	0.00492	0.0618	0.00491	-0.343	0.075	0.246	0.0482	0.171	0.0126	0.138	0.776	0.792	0.919	0.717	0.698	0.0126	FALSE	FALSE	FALSE	FALSE	FALSE	FALSE	rs16829071
1	24393564	G	A	0.0129	0.0105	0.262	0.379	0.49	1	0.0129	NA	NA	NA	NA	NA	0.0105	NA	NA	NA	NA	NA	0.262	NA	NA	NA	NA	NA	0.379	NA	NA	NA	NA	NA	0.49	NA	NA	NA	NA	NA	FALSE	NA	NA	NA	NA	NA	rs144867345
1	24394811	A	G	0.127	0.126	0.00847	0.0121	0.485	0.334	0.226	0.181	0.243	0.282	0.122	0.206	0.2	0.165	0.245	0.237	0.121	0.212	0.179	0.128	0.00868	0.0846	0.00604	-0.191	0.0923	0.258	0.0511	0.172	0.0127	0.146	0.0529	0.619	0.865	0.622	0.634	0.19	FALSE	FALSE	FALSE	FALSE	FALSE	FALSE	rs12145360
1	24400656	C	T	0.00129	0.00126	0.00381	0.124	0.975	0.285	0.0425	NA	NA	NA	0.000637	NA	0.0457	NA	NA	NA	0.000556	NA	-0.131	NA	NA	NA	0.133	NA	0.177	NA	NA	NA	0.173	NA	0.457	NA	NA	NA	0.442	NA	FALSE	NA	NA	NA	FALSE	NA	rs34121526
1	24406535	G	A	0.202	0.204	-0.0143	0.01	0.153	0.475	0.0138	0.152	0.122	0.00971	0.207	0.153	0.0129	0.198	0.111	0.00979	0.21	0.126	-0.0232	-0.264	0.0476	-0.427	-0.016	0.217	0.326	0.246	0.069	0.681	0.0102	0.179	0.943	0.284	0.49	0.531	0.116	0.227	FALSE	FALSE	FALSE	TRUE	FALSE	FALSE	rs35446243
1	24407903	C	T	0.00231	0.00247	-0.0536	0.0792	0.499	0.365	0.0767	NA	0.0479	NA	0.000172	0.00231	0.0834	NA	0.0473	NA	0.000249	0.0149	-0.0527	NA	-0.00544	NA	-0.44	-1.16	0.139	NA	0.102	NA	0.288	0.608	0.705	NA	0.958	NA	0.127	0.0572	FALSE	NA	FALSE	NA	FALSE	TRUE	rs12082295
1	24409191	C	T	0.425	0.423	0.0109	0.00821	0.183	0.838	0.0363	0.362	0.199	0.345	0.437	0.267	0.0291	0.374	0.196	0.396	0.435	0.263	0.26	-0.0973	0.00248	-0.105	0.0114	-0.0151	0.229	0.199	0.0558	0.158	0.00834	0.14	0.256	0.625	0.965	0.507	0.172	0.914	FALSE	FALSE	FALSE	FALSE	FALSE	FALSE	rs4320729
1	24411054	A	G	0.00909	0.00634	0.339	0.466	0.467	1	0.00909	NA	NA	NA	2.66e-05	NA	0.00634	NA	NA	NA	8.38e-05	NA	0.339	NA	NA	NA	-0.807	NA	0.466	NA	NA	NA	0.513	NA	0.467	NA	NA	NA	0.116	NA	FALSE	NA	NA	NA	TRUE	NA	rs202183910
1	24416059	T	C	0.999	0.999	0.088	0.128	0.493	0.151	0.925	0.985	0.999	1	1	0.985	0.919	0.995	0.999	1	1	0.99	0.0384	-1.26	0.326	1.51	0.44	-0.958	0.147	1.15	1.03	4.29	0.284	0.715	0.794	0.275	0.752	0.726	0.122	0.18	FALSE	TRUE	TRUE	TRUE	FALSE	FALSE	rs4393101
1	24417415	T	C	0.152	0.151	0.01	0.0112	0.372	0.514	0.241	0.196	0.284	0.034	0.148	0.285	0.227	0.15	0.269	0.0186	0.148	0.264	0.0985	0.257	0.0732	0.0413	0.00382	0.106	0.0881	0.266	0.05	0.457	0.0117	0.136	0.264	0.334	0.143	0.928	0.743	0.437	FALSE	FALSE	FALSE	FALSE	FALSE	FALSE	rs6700245
1	24417419	T	C	0.0185	0.0183	-0.00152	0.0325	0.963	0.465	0.00432	0.00171	0.00504	0.00152	0.0191	0.0131	0.00605	0.00928	0.00591	0.00577	0.0188	0.00981	-0.569	-1.35	-0.381	-1.85	0.00101	0.798	0.656	1.4	0.412	1.52	0.0327	0.819	0.385	0.334	0.355	0.224	0.975	0.33	FALSE	TRUE	FALSE	TRUE	FALSE	FALSE	rs147902167
1	24417470	C	T	0.00262	0.0025	0.0609	0.0903	0.5	0	NA	NA	0.00098	NA	0.00262	NA	NA	NA	0.00108	NA	0.0025	NA	NA	NA	-0.497	NA	0.0609	NA	NA	NA	0.788	NA	0.0903	NA	NA	NA	0.528	NA	0.5	NA	NA	NA	TRUE	NA	FALSE	NA	rs527719064
1	24419496	A	G	0.464	0.463	0.00896	0.00811	0.269	0.372	0.429	0.442	0.261	0.354	0.47	0.439	0.446	0.403	0.251	0.387	0.468	0.458	-0.0832	0.0612	0.0378	-0.241	0.0104	-0.09	0.0757	0.196	0.0505	0.149	0.0083	0.124	0.272	0.755	0.454	0.105	0.21	0.467	FALSE	FALSE	FALSE	FALSE	FALSE	FALSE	rs4233050
1	24421387	G	A	0.00166	0.00155	0.12	0.121	0.322	0.668	0.0743	0.0104	0.000568	NA	0.00044	0.0217	0.0712	0.00694	0.000696	NA	0.000379	0.0192	0.0452	0.37	-0.368	NA	0.245	0.376	0.149	1.24	1.1	NA	0.23	0.501	0.762	0.765	0.739	NA	0.287	0.454	FALSE	TRUE	TRUE	NA	FALSE	FALSE	rs74061490
1	24421474	G	A	0.44	0.438	0.0108	0.00815	0.184	0.596	0.273	0.377	0.25	0.33	0.448	0.38	0.267	0.37	0.239	0.363	0.446	0.395	0.0321	-0.1	0.0433	-0.223	0.0111	-0.0826	0.0835	0.199	0.0514	0.152	0.00833	0.128	0.701	0.615	0.4	0.142	0.185	0.519	FALSE	FALSE	FALSE	FALSE	FALSE	FALSE	rs6678540
1	24421950	C	G	0.462	0.459	0.0114	0.00811	0.161	0.713	0.555	0.42	0.256	0.369	0.465	0.476	0.534	0.411	0.247	0.401	0.463	0.479	0.0694	-0.0587	0.0276	-0.203	0.0111	-0.00434	0.0749	0.197	0.0508	0.149	0.00831	0.126	0.354	0.765	0.587	0.173	0.182	0.972	FALSE	FALSE	FALSE	FALSE	FALSE	FALSE	rs4319261
1	24433697	A	T	0.0122	0.0141	-0.223	0.311	0.475	0	0.0122	NA	NA	NA	3.49e-05	NA	0.0141	NA	NA	NA	2.98e-05	NA	-0.223	NA	NA	NA	0.0311	NA	0.311	NA	NA	NA	0.752	NA	0.475	NA	NA	NA	0.967	NA	FALSE	NA	NA	NA	TRUE	NA	rs115258728
1	24434519	G	C	0.00279	0.00257	0.0518	0.0801	0.518	0	NA	NA	NA	NA	0.00279	NA	NA	NA	NA	NA	0.00257	NA	NA	NA	NA	NA	0.0518	NA	NA	NA	NA	NA	0.0801	NA	NA	NA	NA	NA	0.518	NA	NA	NA	NA	NA	FALSE	NA	rs186409908
1	24434537	G	T	0.00596	0.00586	0.0158	0.0534	0.767	0.925	NA	NA	0.00146	NA	0.00605	NA	NA	NA	0.00113	NA	0.00596	NA	NA	NA	0.0758	NA	0.0154	NA	NA	NA	0.639	NA	0.0536	NA	NA	NA	0.906	NA	0.774	NA	NA	NA	FALSE	NA	FALSE	NA	rs190949233
1	24447468	G	C	0.417	0.418	-0.00615	0.00817	0.452	0.298	0.318	0.348	0.507	0.757	0.415	0.362	0.319	0.394	0.507	0.692	0.416	0.337	-0.0117	-0.122	0.00943	0.332	-0.00791	0.149	0.0803	0.19	0.0443	0.166	0.0084	0.132	0.884	0.52	0.832	0.0454	0.346	0.259	FALSE	FALSE	FALSE	FALSE	FALSE	FALSE	rs3795299
1	24447801	T	C	0.0014	0.00132	0.096	0.119	0.42	0.792	0.0338	0.00725	NA	NA	0.000796	0.0245	0.0335	0.0115	NA	NA	0.000737	0.0213	0.0442	-0.397	NA	NA	0.0925	0.4	0.209	0.995	NA	NA	0.152	0.478	0.833	0.69	NA	NA	0.543	0.402	FALSE	TRUE	NA	NA	FALSE	FALSE	rs35401673
1	24447867	C	T	0.00949	0.00899	0.0192	0.0425	0.651	0.577	0	0.00725	0.00437	NA	0.0096	NA	0.000803	0.00989	0.00514	NA	0.00908	NA	-1.1	-0.055	-0.16	NA	0.0224	NA	1.42	1.07	0.324	NA	0.0429	NA	0.438	0.959	0.621	NA	0.602	NA	TRUE	TRUE	FALSE	NA	FALSE	NA	rs140471465
1	24454636	A	G	0.00694	0.00521	0.229	0.509	0.653	1	0.00694	NA	NA	NA	NA	NA	0.00521	NA	NA	NA	NA	NA	0.229	NA	NA	NA	NA	NA	0.509	NA	NA	NA	NA	NA	0.653	NA	NA	NA	NA	NA	FALSE	NA	NA	NA	NA	NA	rs34782294
1	24454688	C	T	0.164	0.165	-0.00614	0.0108	0.571	0.999	0.215	0.174	0.217	0.0243	0.163	0.258	0.216	0.163	0.218	0.0152	0.163	0.259	-0.00734	0.0199	-0.0214	-0.17	-0.0056	0.0196	0.0905	0.246	0.0536	0.534	0.0112	0.14	0.935	0.935	0.689	0.75	0.617	0.889	FALSE	FALSE	FALSE	FALSE	FALSE	FALSE	rs16829204
1	24460721	C	A	0.0208	0.0172	0.287	0.298	0.335	1	0.0208	NA	NA	NA	NA	NA	0.0172	NA	NA	NA	NA	NA	0.287	NA	NA	NA	NA	NA	0.298	NA	NA	NA	NA	NA	0.335	NA	NA	NA	NA	NA	FALSE	NA	NA	NA	NA	NA	rs147757191
1	24484108	G	A	0.0861	0.0862	-0.00688	0.0144	0.633	0.674	0.0519	0.0884	0.0637	0.00527	0.0871	0.0992	0.0578	0.0678	0.0707	0.00848	0.0871	0.0893	-0.136	0.262	-0.0967	-0.998	-0.0043	0.0836	0.167	0.371	0.0897	0.737	0.0147	0.216	0.415	0.48	0.281	0.176	0.77	0.698	FALSE	FALSE	FALSE	TRUE	FALSE	FALSE	rs72648587
1	24484195	C	T	0.0128	0.0127	0.00295	0.349	0.993	0	0.0128	NA	NA	NA	NA	NA	0.0127	NA	NA	NA	NA	NA	0.00295	NA	NA	NA	NA	NA	0.349	NA	NA	NA	NA	NA	0.993	NA	NA	NA	NA	NA	FALSE	NA	NA	NA	NA	NA	rs116722436
1	24484220	G	T	0.00528	0.0106	-0.62	0.405	0.125	1	0.00528	NA	NA	NA	NA	NA	0.0106	NA	NA	NA	NA	NA	-0.62	NA	NA	NA	NA	NA	0.405	NA	NA	NA	NA	NA	0.125	NA	NA	NA	NA	NA	FALSE	NA	NA	NA	NA	NA	rs74399859
1	24658063	C	G	0.178	0.178	-0.00304	0.0105	0.773	0.557	0.186	0.196	0.15	0.228	0.178	0.0798	0.198	0.151	0.144	0.218	0.178	0.1	-0.0698	0.143	0.0761	0.0595	-0.00433	-0.251	0.0921	0.254	0.0627	0.176	0.0108	0.212	0.448	0.574	0.225	0.735	0.688	0.238	FALSE	FALSE	FALSE	FALSE	FALSE	FALSE	rs2486668
1	24663184	T	C	0.0406	0.0418	-0.03	0.0205	0.142	0.533	0.0025	0.00725	0.00946	NA	0.0413	0.0368	0.00217	0.0324	0.0105	NA	0.0425	0.0297	0.198	-1.01	-0.137	NA	-0.0303	0.34	0.814	0.574	0.22	NA	0.0206	0.366	0.808	0.0795	0.532	NA	0.141	0.354	TRUE	TRUE	FALSE	NA	FALSE	FALSE	rs34637004
1	24664239	C	G	0.0153	0.0153	0.123	0.186	0.507	0.7	0.0209	NA	0.0111	NA	3.78e-05	0.000313	0.0224	NA	0.01	NA	3.13e-05	0.00674	0.0368	NA	0.182	NA	0.181	-1.54	0.291	NA	0.241	NA	0.882	1.3	0.9	NA	0.449	NA	0.838	0.236	FALSE	NA	FALSE	NA	TRUE	TRUE	rs34593559
1	24669457	C	T	0.0357	0.0364	-0.0252	0.0217	0.246	0.22	0.00125	0.0362	0.0131	NA	0.0363	0.0123	0.00265	0.022	0.00914	NA	0.0371	0.014	-0.691	0.607	0.384	NA	-0.0296	-0.122	0.68	0.631	0.224	NA	0.0218	0.522	0.31	0.336	0.0867	NA	0.175	0.815	TRUE	FALSE	FALSE	NA	FALSE	FALSE	rs41268753
1	24669459	C	G	0.00631	0.00676	-0.0848	0.0539	0.116	0.341	NA	NA	0.00734	0.00522	0.00629	NA	NA	NA	0.00964	0.00949	0.00669	NA	NA	NA	-0.374	-0.718	-0.0756	NA	NA	NA	0.309	1.21	0.0548	NA	NA	NA	0.226	0.552	0.167	NA	NA	NA	FALSE	TRUE	FALSE	NA	rs141193530
1	24671397	C	T	0.0081	0.0142	-0.503	0.327	0.123	1	0.0081	NA	NA	NA	NA	NA	0.0142	NA	NA	NA	NA	NA	-0.503	NA	NA	NA	NA	NA	0.327	NA	NA	NA	NA	NA	0.123	NA	NA	NA	NA	NA	FALSE	NA	NA	NA	NA	NA	rs114518869
1	24671406	C	A	0.00796	0.00818	-0.0268	0.0452	0.554	0.641	0.0225	0.0145	0.00328	NA	0.00774	0.0307	0.0182	0.0126	0.004	NA	0.00804	0.0266	0.264	0.712	-0.296	NA	-0.0312	0.0295	0.28	0.996	0.357	NA	0.0466	0.368	0.345	0.475	0.408	NA	0.504	0.936	FALSE	TRUE	FALSE	NA	FALSE	FALSE	rs142369311
1	24671418	A	G	0.0425	0.0434	-0.023	0.0201	0.253	0.312	0.0025	0.00725	0.00983	NA	0.0432	0.046	0.00289	0.0341	0.011	NA	0.0442	0.0329	-0.239	-1.01	-0.142	NA	-0.0236	0.464	0.675	0.571	0.216	NA	0.0202	0.343	0.724	0.077	0.511	NA	0.243	0.175	TRUE	TRUE	FALSE	NA	FALSE	FALSE	rs116396279
1	24687371	C	T	0.00902	0.00932	-0.0471	0.0425	0.267	0.816	NA	NA	0.00109	NA	0.00919	NA	NA	NA	0.00127	NA	0.00949	NA	NA	NA	-0.191	NA	-0.0465	NA	NA	NA	0.618	NA	0.0426	NA	NA	NA	0.758	NA	0.275	NA	NA	NA	FALSE	NA	FALSE	NA	rs138744711
1	24690676	G	A	0.0449	0.0451	-0.00929	0.0195	0.634	0.143	0.0075	0.0217	0.012	NA	0.0463	0.0215	0.00402	0.033	0.0107	NA	0.0466	0.0304	1.06	-0.484	0.24	NA	-0.0113	-0.363	0.606	0.533	0.22	NA	0.0196	0.356	0.079	0.364	0.275	NA	0.563	0.309	FALSE	TRUE	FALSE	NA	FALSE	FALSE	rs6694170
1	24690764	T	A	0.26	0.261	-0.00597	0.0092	0.516	0.613	0.221	0.188	0.377	0.364	0.257	0.282	0.216	0.259	0.373	0.382	0.258	0.281	0.0302	-0.331	0.00796	-0.145	-0.00544	-0.0892	0.0915	0.224	0.0457	0.152	0.00949	0.138	0.742	0.14	0.862	0.338	0.567	0.518	FALSE	FALSE	FALSE	FALSE	FALSE	FALSE	rs545809
1	24706292	T	C	0.345	0.341	0.02	0.00849	0.0184	0.687	0.331	0.42	0.285	0.398	0.346	0.307	0.349	0.39	0.291	0.433	0.341	0.328	-0.0748	0.109	-0.0202	-0.0392	0.0229	-0.0671	0.0779	0.189	0.0495	0.149	0.00872	0.129	0.337	0.563	0.683	0.792	0.00872	0.603	FALSE	FALSE	FALSE	FALSE	FALSE	FALSE	rs1142057
1	24706304	A	T	0.00696	0.00819	-0.194	0.451	0.667	1	0.00696	NA	NA	NA	NA	NA	0.00819	NA	NA	NA	NA	NA	-0.194	NA	NA	NA	NA	NA	0.451	NA	NA	NA	NA	NA	0.667	NA	NA	NA	NA	NA	FALSE	NA	NA	NA	NA	NA	rs148922346
1	24710405	A	G	0.131	0.13	0.0103	0.0121	0.392	0.687	0.234	0.109	0.0678	0.00505	0.131	0.148	0.221	0.111	0.0661	0.011	0.13	0.139	0.0775	-0.077	0.0735	-0.797	0.00728	0.206	0.0929	0.29	0.0904	0.707	0.0123	0.187	0.404	0.791	0.416	0.26	0.555	0.269	FALSE	FALSE	FALSE	TRUE	FALSE	FALSE	rs11538189
1	24718079	C	A	0.233	0.235	-0.0103	0.00949	0.28	0.169	0.206	0.188	0.232	0.282	0.234	0.184	0.191	0.246	0.244	0.306	0.235	0.186	0.0917	-0.311	-0.0841	-0.262	-0.00728	0.0324	0.0943	0.227	0.051	0.157	0.00976	0.158	0.331	0.171	0.0988	0.0947	0.456	0.838	FALSE	FALSE	FALSE	FALSE	FALSE	FALSE	rs560219
1	24746056	G	A	0.00359	0.00368	-0.0534	0.0694	0.441	0.943	NA	NA	0.0015	0.000305	0.00363	NA	NA	NA	0.00192	0.0036	0.00372	NA	NA	NA	-0.105	-1.56	-0.053	NA	NA	NA	0.717	1.95	0.0697	NA	NA	NA	0.884	0.425	0.448	NA	NA	NA	FALSE	TRUE	FALSE	NA	rs148391167
1	24782763	C	T	0.00581	0.00305	0.627	0.634	0.323	0	0.00581	NA	NA	NA	NA	NA	0.00305	NA	NA	NA	NA	NA	0.627	NA	NA	NA	NA	NA	0.634	NA	NA	NA	NA	NA	0.323	NA	NA	NA	NA	NA	FALSE	NA	NA	NA	NA	NA	rs141630558
1	24829608	G	A	0.00585	0.0135	-0.694	0.343	0.0431	1	0.00585	NA	0.000779	0.00942	2.47e-05	NA	0.0135	NA	0.00161	0.0101	3.24e-05	NA	-0.694	NA	-0.9	-0.197	-0.164	NA	0.343	NA	0.667	0.732	1.11	NA	0.0431	NA	0.178	0.787	0.882	NA	FALSE	NA	TRUE	TRUE	TRUE	NA	rs377128278
1	24840882	A	G	0.00138	0.00123	0.0601	0.117	0.608	0.0241	NA	NA	NA	0.0194	0.00126	NA	NA	NA	NA	0.00749	0.00119	NA	NA	NA	NA	2.22	0.0278	NA	NA	NA	NA	0.964	0.118	NA	NA	NA	NA	0.0214	0.814	NA	NA	NA	NA	FALSE	FALSE	NA	rs143770846
1	24861704	G	A	0.479	0.477	0.00656	0.00806	0.416	0.806	0.459	0.449	0.457	0.699	0.478	0.374	0.475	0.415	0.471	0.691	0.476	0.385	-0.0777	0.0162	-0.0336	0.0607	0.00891	-0.00976	0.0746	0.198	0.0444	0.164	0.00828	0.127	0.298	0.935	0.45	0.711	0.282	0.939	FALSE	FALSE	FALSE	FALSE	FALSE	FALSE	rs196432
1	24861709	G	T	0.02	0.0124	0.496	0.632	0.432	1	NA	NA	NA	0.02	NA	NA	NA	NA	NA	0.0124	NA	NA	NA	NA	NA	0.496	NA	NA	NA	NA	NA	0.632	NA	NA	NA	NA	NA	0.432	NA	NA	NA	NA	NA	FALSE	NA	NA	rs201998230
1	24861748	C	A	0.0017	0.00156	0.0831	0.116	0.473	0.511	0.0863	0.0145	NA	NA	0.000265	0.0276	0.0747	0.0132	NA	NA	0.000305	0.028	0.166	0.574	NA	NA	-0.154	0.0874	0.141	0.954	NA	NA	0.238	0.389	0.239	0.547	NA	NA	0.516	0.822	FALSE	TRUE	NA	NA	FALSE	FALSE	rs16829813
1	24927454	G	A	0.00268	0.00249	0.0663	0.0821	0.419	1	NA	NA	NA	NA	0.00268	NA	NA	NA	NA	NA	0.00249	NA	NA	NA	NA	NA	0.0663	NA	NA	NA	NA	NA	0.0821	NA	NA	NA	NA	NA	0.419	NA	NA	NA	NA	NA	FALSE	NA	rs142867139
1	24932223	G	C	0.00343	0.00364	-0.0504	0.0873	0.563	0.446	0.195	0.0218	0.000471	NA	0.000305	0.0188	0.21	0.0192	0.000556	NA	0.00029	0.0192	-0.0995	0.706	-0.129	NA	0.131	0.539	0.0943	0.8	1.46	NA	0.265	0.58	0.291	0.377	0.93	NA	0.621	0.353	FALSE	FALSE	TRUE	NA	FALSE	FALSE	rs62623442
1	24932233	C	T	0.00422	0.00444	0.0653	0.358	0.855	1	NA	NA	0.00422	NA	3.73e-05	NA	NA	NA	0.00444	NA	3.21e-05	NA	NA	NA	0.0653	NA	0.186	NA	NA	NA	0.358	NA	1.08	NA	NA	NA	0.855	NA	0.863	NA	NA	NA	FALSE	NA	TRUE	NA	rs200215656
1	24932234	G	A	0.00114	0.00146	-0.108	0.672	0.873	0	NA	NA	0.00114	NA	NA	NA	NA	NA	0.00146	NA	NA	NA	NA	NA	-0.108	NA	NA	NA	NA	NA	0.672	NA	NA	NA	NA	NA	0.873	NA	NA	NA	NA	NA	FALSE	NA	NA	NA	rs182544850
1	24979487	C	T	0.00447	0.00452	0.00456	0.0657	0.945	1	NA	NA	NA	NA	0.00447	NA	NA	NA	NA	NA	0.00452	NA	NA	NA	NA	NA	0.00456	NA	NA	NA	NA	NA	0.0657	NA	NA	NA	NA	NA	0.945	NA	NA	NA	NA	NA	FALSE	NA	rs144082896
1	24981585	G	A	0.00337	0.00317	0.0704	0.0723	0.33	0.6	NA	NA	0.00146	NA	0.00341	NA	NA	NA	0.00167	NA	0.0032	NA	NA	NA	-0.215	NA	0.0755	NA	NA	NA	0.549	NA	0.073	NA	NA	NA	0.695	NA	0.301	NA	NA	NA	FALSE	NA	FALSE	NA	rs145750269
1	24989159	T	A	0.00494	0.00483	0.0351	0.0643	0.585	1	NA	NA	0.00105	NA	0.00494	NA	NA	NA	0.000614	NA	0.00483	NA	NA	NA	4.23	NA	0.0351	NA	NA	NA	1.84	NA	0.0643	NA	NA	NA	0.0213	NA	0.585	NA	NA	NA	TRUE	NA	FALSE	NA	rs41268775
1	24989688	A	G	0.00276	0.0028	-0.0465	0.0837	0.578	1	NA	NA	NA	NA	0.00276	NA	NA	NA	NA	NA	0.0028	NA	NA	NA	NA	NA	-0.0465	NA	NA	NA	NA	NA	0.0837	NA	NA	NA	NA	NA	0.578	NA	NA	NA	NA	NA	FALSE	NA	rs202171183
1	25291010	A	T	0.479	0.477	0.00973	0.00805	0.227	0.0748	0.441	0.565	0.642	0.733	0.475	0.525	0.396	0.599	0.657	0.709	0.473	0.54	0.231	0.0125	-0.0286	0.021	0.00898	-0.122	0.0773	0.203	0.0464	0.169	0.00825	0.123	0.00284	0.951	0.538	0.901	0.277	0.32	FALSE	FALSE	FALSE	FALSE	FALSE	FALSE	rs6672420
1	25554663	C	T	0.00148	0.00127	0.222	0.126	0.0765	0.393	0.055	NA	NA	NA	0.000637	0.00307	0.0497	NA	NA	NA	0.000509	0.0147	0.122	NA	NA	NA	0.337	-0.931	0.172	NA	NA	NA	0.184	0.575	0.478	NA	NA	NA	0.0667	0.106	FALSE	NA	NA	NA	FALSE	TRUE	rs34639798
1	25554719	G	A	0.0246	0.0245	-0.00404	0.0264	0.878	0.774	0.0025	0.0217	0.0124	0.00485	0.0249	0.0153	0.00193	0.0313	0.013	0.00365	0.0248	0.00944	0.108	-0.26	-0.0243	-0.584	-0.00454	0.409	0.792	0.58	0.198	1.02	0.0266	0.584	0.892	0.654	0.902	0.568	0.865	0.483	TRUE	TRUE	FALSE	TRUE	FALSE	FALSE	rs35324907
1	25570081	T	C	0.245	0.244	0.00757	0.00939	0.42	0.628	0.0213	0.203	0.114	0.0437	0.252	0.359	0.0232	0.217	0.107	0.0461	0.251	0.302	-0.13	-0.0727	0.0694	-0.329	0.00629	0.156	0.247	0.24	0.0717	0.338	0.00952	0.13	0.598	0.762	0.334	0.331	0.509	0.231	FALSE	FALSE	FALSE	FALSE	FALSE	FALSE	rs1043879
1	25572984	T	G	0.0447	0.0439	0.0113	0.0198	0.568	0.0789	0.00125	0.0217	0.04	0	0.0448	0.0092	0.00273	0.028	0.044	0.0023	0.0439	0.0133	-0.485	-0.0729	-0.175	-1.18	0.0178	-0.223	0.738	0.641	0.108	1.65	0.0201	0.57	0.511	0.91	0.105	0.476	0.377	0.695	TRUE	TRUE	FALSE	TRUE	FALSE	TRUE	rs34484514
1	25572985	C	T	0.00328	0.00317	0.0469	0.0736	0.524	1	NA	NA	NA	NA	0.00328	NA	NA	NA	NA	NA	0.00317	NA	NA	NA	NA	NA	0.0469	NA	NA	NA	NA	NA	0.0736	NA	NA	NA	NA	NA	0.524	NA	NA	NA	NA	NA	FALSE	NA	rs114469235
1	25573016	A	G	0.00982	0.00891	0.104	0.0431	0.0158	0.227	NA	NA	0.00291	NA	0.00997	0.00614	NA	NA	0.004	NA	0.00901	0.00699	NA	NA	-0.324	NA	0.11	-0.164	NA	NA	0.357	NA	0.0434	0.719	NA	NA	0.365	NA	0.011	0.82	NA	NA	FALSE	NA	FALSE	TRUE	rs34619962
1	25573151	T	C	0.00297	0.00299	0.00799	0.0761	0.916	0	NA	NA	NA	NA	0.00297	NA	NA	NA	NA	NA	0.00299	NA	NA	NA	NA	NA	0.00799	NA	NA	NA	NA	NA	0.0761	NA	NA	NA	NA	NA	0.916	NA	NA	NA	NA	NA	FALSE	NA	rs148547903
1	25611101	G	T	0.0581	0.0598	-0.0429	0.16	0.789	1	0.0581	NA	NA	NA	1.36e-05	NA	0.0598	NA	NA	NA	2.59e-05	NA	-0.0429	NA	NA	NA	-0.717	NA	0.16	NA	NA	NA	0.894	NA	0.789	NA	NA	NA	0.422	NA	FALSE	NA	NA	NA	TRUE	NA	rs199509194
1	25611244	T	C	0.00178	0.00143	0.284	0.117	0.0158	0	NA	NA	0.000895	NA	0.00178	NA	NA	NA	0.00144	NA	0.00143	NA	NA	NA	-1.02	NA	0.284	NA	NA	NA	0.98	NA	0.117	NA	NA	NA	0.3	NA	0.0158	NA	NA	NA	TRUE	NA	FALSE	NA	rs121912762
1	25617206	C	T	0.0587	0.0604	-0.0489	0.158	0.757	1	0.0587	NA	NA	NA	1.33e-05	NA	0.0604	NA	NA	NA	2.97e-05	NA	-0.0489	NA	NA	NA	-0.713	NA	0.158	NA	NA	NA	0.807	NA	0.757	NA	NA	NA	0.377	NA	FALSE	NA	NA	NA	TRUE	NA	rs113982491
1	25627470	G	A	0.00157	0.00162	0.00642	0.105	0.951	0	NA	NA	NA	NA	0.00157	NA	NA	NA	NA	NA	0.00162	NA	NA	NA	NA	NA	0.00642	NA	NA	NA	NA	NA	0.105	NA	NA	NA	NA	NA	0.951	NA	NA	NA	NA	NA	FALSE	NA	rs147421281
1	25628030	G	C	0.045	0.0363	0.262	0.201	0.191	1	0.045	NA	NA	NA	NA	NA	0.0363	NA	NA	NA	NA	NA	0.262	NA	NA	NA	NA	NA	0.201	NA	NA	NA	NA	NA	0.191	NA	NA	NA	NA	NA	FALSE	NA	NA	NA	NA	NA	rs141540728
1	25628043	T	G	0.00134	0.00121	0.183	0.151	0.225	0.0542	0.0763	0.00162	0.000871	NA	0.000161	0.0067	0.0706	0.00761	0.000796	NA	0.000119	0.00928	0.0995	-1.11	0.855	NA	1.19	-0.00991	0.157	1.21	1.24	NA	0.546	0.846	0.526	0.357	0.492	NA	0.0288	0.991	FALSE	TRUE	TRUE	NA	FALSE	TRUE	rs1053356
1	25629818	T	G	0.045	0.0364	0.261	0.2	0.193	1	0.045	NA	NA	NA	NA	NA	0.0364	NA	NA	NA	NA	NA	0.261	NA	NA	NA	NA	NA	0.2	NA	NA	NA	NA	NA	0.193	NA	NA	NA	NA	NA	FALSE	NA	NA	NA	NA	NA	rs141833592
1	25633195	G	C	0.0137	0.0127	0.0614	0.337	0.855	0	0.0137	NA	NA	NA	NA	NA	0.0127	NA	NA	NA	NA	NA	0.0614	NA	NA	NA	NA	NA	0.337	NA	NA	NA	NA	NA	0.855	NA	NA	NA	NA	NA	FALSE	NA	NA	NA	NA	NA	rs41307826
[truncated: 83,574 more rows]

## Sheet: II GWAS Screened SNVs
						GWAS screened non-synonymous SNVs associated with Ischemic Heart Disease
[truncated: 114 more rows]

## Sheet: III VEGAS2 GBA
Chr	Gene	nSNPs	nSims	Start	Stop	Test	Pvalue	TopSNP	TopSNP-pvalue
[truncated: 6,096 more rows]

[truncated: 5 more sheets: IV Top VEGAS2 GBA genes, V VEGAS2 GPA, VI MAGMA GBA, VII MAGMA GPA, VIII LD Table]
